# Supplementary material for: The Expanded Universe of Prokaryotic Argonaute Proteins
Source: mBio. 2018 Dec 18;9(6):e01935-18. doi: 10.1128/mBio.01935-18 (PMC6299218; doi:10.1128/mBio.01935-18)
Supplement: TABLE S1 [file mbo006184236st1.xls]

## Sheet: novel_pago_fixed_july2018
Accession	Description	Species	NCBI taxon_id	length	Ago_type	PAZ	MID	PIWI	PAZ_type	MID_type-5P	MID_type-5OH	PIWI_catalytic tetrad
NP_213999.1	hypothetical protein aq_1447 [Aquifex aeolicus VF5]	Aquifex aeolicus VF5	224324	706	longA	165-264	306-485	486-692	normal	YK-putative	NA	NA
NP_443795.1	hypothetical protein NGR_a00110 (plasmid) [Sinorhizobium fredii NGR234]	Sinorhizobium fredii NGR234	394	517	short	NULL	37-276	277-503	NULL	HK-putative	NA	NA
NP_630911.1	hypothetical protein SCO6840 [Streptomyces coelicolor A3(2)]	Streptomyces coelicolor A3(2)	100226	681	longB	83-164	262-415	416-659	small	YK-putative	NA	NA
NP_681738.1	hypothetical protein tll0948 [Thermosynechococcus elongatus BP-1]	Thermosynechococcus elongatus BP-1	197221	756	longA	204-304	391-514	515-740	normal	KR-putative	NA	putative
NP_952414.1	Piwi domain-containing protein [Geobacter sulfurreducens PCA]	Geobacter sulfurreducens PCA	243231	473	short	NULL	38-212	213-460	NULL	HK-putative	NA	NA
WP_002566035.1	hypothetical protein [[Clostridium] bolteae]	[Clostridium] bolteae	208479	1046	short	NULL	612-793	794-1028	NULL	HK-putative	NA	NA
WP_002645493.1	hypothetical protein [Gimesia maris]	Gimesia maris	122	513	short	NULL	32-265	266-500	NULL	RK-putative	NA	NA
WP_002993156.1	MULTISPECIES: hypothetical protein [Sphingobacterium]	Sphingobacterium	28453	482	short	NULL	29-244	245-469	NULL	RK-putative	NA	NA
WP_004290502.1	hypothetical protein [Bacteroides eggerthii]	Bacteroides eggerthii	28111	1038	short	NULL	606-781	782-1020	NULL	HK-putative	NA	NA
WP_004318406.1	hypothetical protein [Bacteroides ovatus]	Bacteroides ovatus	28116	1054	short	NULL	611-796	797-1041	NULL	HK-putative	NA	NA
WP_004328663.1	hypothetical protein [Alistipes putredinis]	Alistipes putredinis	28117	610	short	NULL	179-354	355-592	NULL	HK-putative	NA	NA
WP_004492459.1	piwi domain protein [Leptospira santarosai]	Leptospira santarosai	28183	637	longB	83-140	241-396	397-613	small	YK-putative	NA	NA
WP_004624807.1	hypothetical protein [[Clostridium] termitidis]	[Clostridium] termitidis	29371	1052	short	NULL	618-800	801-1034	NULL	HK-putative	NA	NA
WP_004748891.1	hypothetical protein [Vibrio tubiashii]	Vibrio tubiashii	29498	480	short	NULL	29-242	243-466	NULL	RK-putative	NA	NA
WP_004968197.1	stem cell self-renewal protein Piwi [Haloferax denitrificans]	Haloferax denitrificans	35745	749	longA	190-292	375-515	516-734	normal	HK-putative	NA	putative
WP_004992799.1	hypothetical protein [Acinetobacter ursingii]	Acinetobacter ursingii	108980	1045	short	NULL	604-789	790-1032	NULL	HK-putative	NA	NA
WP_005032630.1	hypothetical protein [Acinetobacter bereziniae]	Acinetobacter bereziniae	106648	1045	short	NULL	604-789	790-1032	NULL	HK-putative	NA	NA
WP_005277191.1	hypothetical protein [Acinetobacter sp. NIPH 1859]	Acinetobacter sp. NIPH 1859	1217695	1045	short	NULL	604-789	790-1032	NULL	HK-putative	NA	NA
WP_005580376.1	hypothetical protein [Natronobacterium gregoryi]	Natronobacterium gregoryi	44930	887	longA	313-418	506-645	646-863	normal	NA	NA	putative
WP_005783349.1	hypothetical protein [Pseudomonas synxantha]	Pseudomonas synxantha	47883	481	short	NULL	42-219	220-468	NULL	HK-putative	NA	NA
WP_005864495.1	MULTISPECIES: hypothetical protein [Parabacteroides]	Parabacteroides	375288	469	short	NULL	29-232	233-456	NULL	RK-putative	NA	NA
WP_005988487.1	nuclease PIN [Xanthomonas vesicatoria]	Xanthomonas vesicatoria	56460	485	short	NULL	43-222	223-472	NULL	HK-putative	NA	NA
WP_006019180.1	hypothetical protein [Afipia broomeae]	Afipia broomeae	56946	484	short	NULL	32-246	247-470	NULL	RK-putative	NA	NA
WP_006054116.1	hypothetical protein [Halogeometricum borinquense]	Halogeometricum borinquense	60847	895	longA	340-445	529-660	661-877	normal	YK-putative	NA	putative
WP_006090832.1	hypothetical protein [Natronorubrum tibetense]	Natronorubrum tibetense	63128	889	longA	334-439	523-654	655-871	normal	YK-putative	NA	putative
WP_006111085.1	hypothetical protein [Natrialba asiatica]	Natrialba asiatica	64602	839	longA	282-389	472-605	606-820	normal	NA	NA	putative
WP_006169674.1	hypothetical protein [Natrialba chahannaoensis]	Natrialba chahannaoensis	68911	347	short	NULL	1-105	106-332	NULL	RK-putative	NA	NA
WP_006183335.1	hypothetical protein [Natrinema pellirubrum]	Natrinema pellirubrum	69525	847	longA	284-396	480-613	614-828	normal	NA	NA	putative
WP_006270761.1	hypothetical protein [Asticcacaulis biprosthecium]	Asticcacaulis biprosthecium	76891	485	short	NULL	32-246	247-472	NULL	RK-putative	NA	NA
WP_006328963.1	hypothetical protein [Mesorhizobium sp. STM 4661]	Mesorhizobium sp. STM 4661	1297570	518	short	NULL	37-278	279-505	NULL	HK-putative	NA	NA
WP_006512592.1	hypothetical protein [Leptolyngbya sp. PCC 7375]	Leptolyngbya sp. PCC 7375	102129	500	short	NULL	32-252	253-487	NULL	RK-putative	NA	NA
WP_006630693.1	hypothetical protein [Halorubrum tebenquichense]	Halorubrum tebenquichense	119434	470	short	NULL	33-229	230-454	NULL	RK-putative	NA	NA
WP_006630972.1	stem cell self-renewal protein Piwi [Microcoleus vaginatus]	Microcoleus vaginatus	119532	764	longA	179-280	374-535	536-745	normal	NA	NA	NA
WP_006746222.1	hypothetical protein [Thioalkalivibrio paradoxus]	Thioalkalivibrio paradoxus	108010	1064	short	NULL	626-810	811-1050	NULL	HK-putative	NA	NA
WP_007044032.1	stem cell self-renewal protein Piwi [Methanotorris formicicus]	Methanotorris formicicus	213185	875	longA	281-382	485-633	634-859	normal	NA	NA	putative
WP_007412615.1	hypothetical protein [Pedosphaera parvula]	Pedosphaera parvula	1032527	481	short	NULL	30-243	244-466	NULL	HK-putative	NA	NA
WP_008137931.1	hypothetical protein [Bradyrhizobium sp. YR681]	Bradyrhizobium sp. YR681	1144344	483	short	NULL	30-245	246-470	NULL	RK-putative	NA	NA
WP_008205290.1	hypothetical protein [Microcystis sp. T1-4]	Microcystis sp. T1-4	1160279	747	longA	177-278	368-520	521-728	normal	YK-putative	NA	NA
WP_008458795.1	hypothetical protein [Natrinema gari]	Natrinema gari	419186	347	short	NULL	1-105	106-332	NULL	RK-putative	NA	NA
WP_008504757.1	hypothetical protein [Mucilaginibacter paludis]	Mucilaginibacter paludis	423351	795	longA	181-284	383-550	551-766	normal	NA	NA	putative
WP_008580551.1	hypothetical protein [Halorubrum hochstenium]	Halorubrum hochstenium	1227480	472	short	NULL	33-230	231-456	NULL	HK-putative	NA	NA
WP_008606028.1	hypothetical protein [Haloferax sp. BAB2207]	Haloferax sp. BAB2207	1243180	728	longB	168-279	370-498	499-721	normal	NA	NA	NA
WP_008615787.1	hypothetical protein [Joostella marina]	Joostella marina	453852	1052	short	NULL	611-796	797-1039	NULL	HK-putative	NA	NA
WP_008781126.1	hypothetical protein [Bacteroides sp. 3_1_19]	Bacteroides sp. 3_1_19	469592	469	short	NULL	29-232	233-456	NULL	RK-putative	NA	NA
WP_008877327.1	hypothetical protein [Mesorhizobium metallidurans]	Mesorhizobium metallidurans	489722	518	short	NULL	37-278	279-505	NULL	HK-putative	NA	NA
WP_008983419.1	hypothetical protein [Alishewanella agri]	Alishewanella agri	553384	472	short	NULL	29-234	235-459	NULL	RK-putative	NA	NA
WP_009126228.1	hypothetical protein [Bacteroides fluxus]	Bacteroides fluxus	626930	1038	short	NULL	606-781	782-1020	NULL	HK-putative	NA	NA
WP_009128903.1	hypothetical protein [Bacteroides oleiciplenus]	Bacteroides oleiciplenus	626931	634	longB	132-169	248-392	393-617	small	NA	NA	NA
WP_009184284.1	Piwi domain protein [Cecembia lonarensis]	Cecembia lonarensis	645110	763	longB	159-238	338-487	488-741	small	YK-putative	NA	NA
WP_009361466.1	hypothetical protein [Anoxybacillus sp. DT3-1]	Anoxybacillus sp. DT3-1	690871	639	longB	83-140	240-394	395-619	small	YK-putative	NA	NA
WP_009456812.1	MULTISPECIES: stem cell self-renewal protein Piwi [Fischerella]	Fischerella	1190	737	longA	171-272	361-510	511-723	normal	YY-putative	NA	putative
WP_009486613.1	stem cell self-renewal protein Piwi [Halobacterium sp. DL1]	Halobacterium sp. DL1	751944	759	longA	191-295	383-518	519-745	normal	NA	NA	putative
WP_009507643.1	hypothetical protein [Opitutaceae bacterium TAV5]	Opitutaceae bacterium TAV5	794903	486	short	NULL	29-248	249-471	NULL	HK-putative	NA	NA
WP_009518867.1	hypothetical protein [Hydrogenophaga sp. PBC]	Hydrogenophaga sp. PBC	795665	730	longB	152-224	315-473	474-709	small	YK-putative	NA	NA
WP_009610106.1	Piwi domain protein [Caldanaerobacter subterraneus]	Caldanaerobacter subterraneus	911092	432	longB_trun	NULL	38-180	181-412	NULL	YK-putative	NA	NA
WP_009787621.1	hypothetical protein [Lyngbya sp. PCC 8106]	Lyngbya sp. PCC 8106	313612	764	longA	177-278	372-527	528-745	normal	NA	NA	NA
WP_009826338.1	hypothetical protein [Sulfitobacter sp. NAS-14.1]	Sulfitobacter sp. NAS-14.1	314267	480	short	NULL	32-242	243-466	NULL	RK-putative	NA	NA
WP_009860218.1	hypothetical protein [Parabacteroides goldsteinii]	Parabacteroides goldsteinii	328812	1055	short	NULL	617-799	800-1037	NULL	HK-putative	NA	NA
WP_010044791.1	stem cell self-renewal protein Piwi domain protein [Gemmata obscuriglobus]	Gemmata obscuriglobus	114	518	longB_trun	NULL	93-255	256-496	NULL	YK-putative	NA	NA
WP_010123963.1	hypothetical protein [Sphingomonas sp. KC8]	Sphingomonas sp. KC8	1030157	485	short	NULL	30-247	248-472	NULL	RK-putative	NA	NA
WP_010165149.1	hypothetical protein [Sphingomonas sp. PAMC 26617]	Sphingomonas sp. PAMC 26617	1112216	518	short	NULL	37-278	279-505	NULL	HK-putative	NA	NA
WP_010289662.1	hypothetical protein [Kurthia massiliensis]	Kurthia massiliensis	1033739	737	longA	156-256	334-511	512-722	normal	YK-putative	NA	putative
WP_010424306.1	hypothetical protein [Anaerophaga thermohalophila]	Anaerophaga thermohalophila	177400	474	short	NULL	30-236	237-460	NULL	RK-putative	NA	NA
WP_010870838.1	hypothetical protein [Methanocaldococcus jannaschii]	Methanocaldococcus jannaschii	2190	713	longA	161-262	347-488	489-698	normal	YK-putative	NA	putative
WP_010880937.1	hypothetical protein [Aquifex aeolicus]	Aquifex aeolicus	63363	706	longA	165-264	306-485	486-692	normal	YK-putative	NA	NA
WP_011011654.1	hypothetical protein [Pyrococcus furiosus]	Pyrococcus furiosus	2261	770	longA	151-277	372-542	543-753	normal	NA	NA	NA
WP_011021016.1	hypothetical protein [Methanosarcina acetivorans]	Methanosarcina acetivorans	2214	466	short	NULL	33-227	228-449	NULL	RK-putative	NA	NA
WP_011031225.1	hypothetical protein [Streptomyces coelicolor]	Streptomyces coelicolor	1902	681	longB	83-164	262-415	416-659	small	YK-putative	NA	NA
WP_011056792.1	hypothetical protein [Thermosynechococcus elongatus]	Thermosynechococcus elongatus	146786	756	longA	204-304	391-514	515-740	normal	KR-putative	NA	putative
WP_011238781.1	hypothetical protein [Aromatoleum aromaticum]	Aromatoleum aromaticum	551760	727	longA	167-280	359-487	488-712	normal	KR-putative	NA	putative
WP_011244830.1	hypothetical protein [Synechococcus elongatus]	Synechococcus elongatus	32046	735	longA	179-283	374-497	498-719	normal	KR-putative	NA	putative
WP_011434286.1	hypothetical protein [Synechococcus sp. JA-2-3B'a(2-13)]	Synechococcus sp. JA-2-3B'a(2-13)	321332	746	longA	188-297	386-507	508-728	normal	KR-putative	NA	putative
WP_011488074.1	hypothetical protein [Paraburkholderia xenovorans]	Paraburkholderia xenovorans	36873	1063	short	NULL	626-807	808-1050	NULL	HK-putative	NA	NA
WP_011516870.1	hypothetical protein [Cupriavidus metallidurans]	Cupriavidus metallidurans	119219	483	short	NULL	31-245	246-470	NULL	RK-putative	NA	NA
WP_011767947.1	hypothetical protein [Mycobacterium sp. KMS]	Mycobacterium sp. KMS	189918	477	short	NULL	30-238	239-464	NULL	HK-putative	NA	NA
WP_011831498.1	hypothetical protein [Methylibium petroleiphilum]	Methylibium petroleiphilum	105560	473	short	NULL	29-235	236-460	NULL	RK-putative	NA	NA
WP_011910606.1	hypothetical protein [Rhodobacter sphaeroides]	Rhodobacter sphaeroides	1063	777	longB	180-252	350-511	512-756	small	YK-putative	NA	NA
WP_011923976.1	hypothetical protein [Bradyrhizobium sp. ORS 278]	Bradyrhizobium sp. ORS 278	114615	472	short	NULL	38-217	218-459	NULL	HK-putative	NA	NA
WP_011940821.1	hypothetical protein [Geobacter uraniireducens]	Geobacter uraniireducens	351604	473	short	NULL	38-217	218-460	NULL	HK-putative	NA	NA
WP_011951052.1	hypothetical protein [Sphingomonas wittichii]	Sphingomonas wittichii	160791	518	short	NULL	38-278	279-505	NULL	HK-putative	NA	NA
WP_011971022.1	hypothetical protein [Sinorhizobium medicae]	Sinorhizobium medicae	110321	517	short	NULL	37-276	277-503	NULL	HK-putative	NA	NA
WP_011996092.1	hypothetical protein [Xanthobacter autotrophicus]	Xanthobacter autotrophicus	280	482	short	NULL	32-243	244-468	NULL	RK-putative	NA	NA
WP_012222259.1	hypothetical protein [Gluconacetobacter diazotrophicus]	Gluconacetobacter diazotrophicus	33996	518	short	NULL	37-278	279-505	NULL	HK-putative	NA	NA
WP_012473796.1	nuclease PIN [Chlorobium phaeobacteroides]	Chlorobium phaeobacteroides	1096	474	short	NULL	38-212	213-458	NULL	HK-putative	NA	NA
WP_012486311.1	nuclease PIN [Cellvibrio japonicus]	Cellvibrio japonicus	155077	418	short	NULL	41-219	220-354	NULL	HK-putative	NA	NA
WP_012572468.1	hypothetical protein [Thermococcus onnurineus]	Thermococcus onnurineus	342948	766	longA	155-266	367-524	525-742	normal	NA	NA	putative
WP_012597165.1	hypothetical protein [Cyanothece sp. PCC 8801]	Cyanothece sp. PCC 8801	41431	764	longB	164-237	335-505	506-743	small	YK-putative	NA	NA
WP_012912354.1	hypothetical protein [Pirellula staleyi]	Pirellula staleyi	125	660	longB	110-157	258-408	409-637	small	YK-putative	NA	NA
WP_012966655.1	hypothetical protein [Ferroglobus placidus]	Ferroglobus placidus	54261	782	longA	153-282	387-551	552-767	normal	YK-putative	NA	NA
WP_012979970.1	hypothetical protein [Methanocaldococcus sp. FS406-22]	Methanocaldococcus sp. FS406-22	644281	839	longA	245-347	448-596	597-823	normal	NA	NA	putative
WP_013078837.1	nuclease PIN [Caulobacter segnis]	Caulobacter segnis	88688	482	short	NULL	42-219	220-469	NULL	HK-putative	NA	NA
WP_013109335.1	hypothetical protein [Planctopirus limnophila]	Planctopirus limnophila	120	473	short	NULL	38-217	218-459	NULL	HK-putative	NA	NA
WP_013451524.1	stem cell self-renewal protein piwi [Calditerrivibrio nitroreducens]	Calditerrivibrio nitroreducens	477976	669	longB	115-203	286-432	433-651	normal	YK-putative	NA	NA
WP_013561109.1	hypothetical protein [Anaerolinea thermophila]	Anaerolinea thermophila	167964	617	longA	121-216	302-452	453-597	normal	YK-putative	NA	NA
WP_013581438.1	hypothetical protein [Granulicella tundricola]	Granulicella tundricola	940615	499	short	NULL	34-261	262-484	NULL	RK-putative	NA	NA
WP_013596008.1	nuclease PIN [Acidovorax avenae]	Acidovorax avenae	80867	484	short	NULL	44-221	222-471	NULL	HK-putative	NA	NA
WP_013604390.1	hypothetical protein [Vulcanisaeta moutnovskia]	Vulcanisaeta moutnovskia	985052	611	unkn	NULL	253-390	391-603	NULL	NA	NA	NA
WP_013632721.1	hypothetical protein [Pseudopedobacter saltans]	Pseudopedobacter saltans	151895	502	short	NULL	31-263	264-486	NULL	HK-putative	NA	NA
WP_013637055.1	hypothetical protein [Agrobacterium sp. H13-3]	Agrobacterium sp. H13-3	861208	501	short	NULL	32-263	264-485	NULL	HK-putative	NA	NA
WP_013654324.1	nuclease PIN [Polymorphum gilvum]	Polymorphum gilvum	991904	470	short	NULL	38-212	213-457	NULL	HK-putative	NA	NA
WP_013685229.1	hypothetical protein [Fluviicola taffensis]	Fluviicola taffensis	191579	1052	short	NULL	611-796	797-1039	NULL	HK-putative	NA	NA
WP_013833357.1	MULTISPECIES: hypothetical protein [Novosphingobium]	Novosphingobium	165696	499	short	NULL	33-263	264-482	NULL	RK-putative	NA	NA
WP_013847450.1	stem cell self-renewal protein Piwi [Sphingobium chlorophenolicum]	Sphingobium chlorophenolicum	46429	822	longB	210-287	385-554	555-800	small	YK-putative	NA	NA
WP_013878483.1	stem cell self-renewal protein Piwi [Halopiger xanaduensis]	Halopiger xanaduensis	387343	757	longA	196-298	381-524	525-743	normal	NA	NA	putative
WP_013921749.1	hypothetical protein [Runella slithyformis]	Runella slithyformis	106	801	longA	189-294	393-558	559-777	normal	NA	NA	putative
WP_014132756.1	MULTISPECIES: hypothetical protein [Pelagibacterium]	Pelagibacterium	1082930	509	short	NULL	28-270	271-492	NULL	RK-putative	NA	NA
WP_014195559.1	hypothetical protein [Geobacillus thermoleovorans]	Geobacillus thermoleovorans	33941	710	longA	159-261	341-486	487-695	normal	YK-putative	NA	putative
WP_014200912.1	hypothetical protein [Owenweeksia hongkongensis]	Owenweeksia hongkongensis	253245	520	short	NULL	30-269	270-504	NULL	HK-putative	NA	NA
WP_014295921.1	hypothetical protein [Marinitoga piezophila]	Marinitoga piezophila	149715	639	longA	154-208	285-428	429-627	small	NA	putative	putative
WP_014387264.1	hypothetical protein [Flavobacterium indicum]	Flavobacterium indicum	312277	514	short	NULL	30-264	265-500	NULL	RK-putative	NA	NA
WP_014514637.1	hypothetical protein [Thermus sp. CCB_US3_UF1]	Thermus sp. CCB_US3_UF1	1111069	692	longA	179-276	348-469	470-677	normal	RK-putative	NA	putative
WP_014678514.1	Piwi domain-containing protein [Solitalea canadensis]	Solitalea canadensis	995	748	longB	159-238	332-484	485-728	small	YK-putative	NA	NA
WP_014746186.1	hypothetical protein [Tistrella mobilis]	Tistrella mobilis	171437	520	short	NULL	39-281	282-503	NULL	RK-putative	NA	NA
WP_014773309.1	hypothetical protein [Belliella baltica]	Belliella baltica	232259	695	longB	157-218	293-456	457-676	normal	YK-putative	NA	NA
WP_014956171.1	hypothetical protein [Desulfobacula toluolica]	Desulfobacula toluolica	28223	1041	short	NULL	600-782	783-1025	NULL	HK-putative	NA	NA
WP_015056743.1	hypothetical protein [Fibrella aestuarina]	Fibrella aestuarina	651143	484	short	NULL	30-243	244-469	NULL	RK-putative	NA	NA
WP_015118671.1	hypothetical protein [Rivularia sp. PCC 7116]	Rivularia sp. PCC 7116	373994	749	longA	181-282	371-521	522-730	normal	YY-putative	NA	NA
WP_015150617.1	hypothetical protein [Oscillatoria acuminata]	Oscillatoria acuminata	118323	676	longA	100-201	291-447	448-657	normal	NA	NA	NA
WP_015157107.1	stem cell self-renewal protein Piwi [Chroococcidiopsis thermalis]	Chroococcidiopsis thermalis	54299	744	longA	176-277	366-516	517-725	normal	YY-putative	NA	NA
WP_015195532.1	stem cell self-renewal protein Piwi [Stanieria cyanosphaera]	Stanieria cyanosphaera	102116	713	longA	174-271	357-479	480-697	normal	NA	NA	putative
WP_015201773.1	stem cell self-renewal protein Piwi [Crinalium epipsammum]	Crinalium epipsammum	241425	738	longA	172-273	363-511	512-724	normal	YY-putative	NA	putative
WP_015213401.1	stem cell self-renewal protein Piwi [Anabaena cylindrica]	Anabaena cylindrica	1165	740	longA	170-271	360-509	510-726	normal	YY-putative	NA	putative
WP_015449155.1	MULTISPECIES: hypothetical protein [Rhodanobacter]	Rhodanobacter	75309	519	short	NULL	37-280	281-503	NULL	RK-putative	NA	NA
WP_015596990.1	hypothetical protein [Hyphomicrobium denitrificans]	Hyphomicrobium denitrificans	53399	511	short	NULL	32-271	272-493	NULL	HK-putative	NA	NA
WP_015664540.1	hypothetical protein [Bradyrhizobium oligotrophicum]	Bradyrhizobium oligotrophicum	44255	472	short	NULL	38-217	218-459	NULL	HK-putative	NA	NA
WP_015784319.1	transcriptional regulator [Cyanothece sp. PCC 8802]	Cyanothece sp. PCC 8802	395962	1123	longB	556-628	729-877	878-1099	small	YK-putative	NA	NA
WP_015791216.1	hypothetical protein [Methanocaldococcus fervens]	Methanocaldococcus fervens	83171	706	longA	155-256	341-481	482-691	normal	YK-putative	NA	putative
WP_015807620.1	hypothetical protein [Pedobacter heparinus]	Pedobacter heparinus	984	626	longB	78-134	235-382	383-608	small	YK-putative	NA	NA
WP_015912957.1	hypothetical protein [Acidovorax ebreus]	Acidovorax ebreus	721785	751	longB	155-234	333-493	494-729	normal	YK-putative	NA	NA
WP_016205751.1	hypothetical protein [Clostridium sartagoforme]	Clostridium sartagoforme	84031	705	longA	159-257	337-481	482-686	normal	YK-putative	NA	putative
WP_016278428.1	hypothetical protein [Bacteroides sartorii]	Bacteroides sartorii	671267	1049	short	NULL	611-793	794-1031	NULL	HK-putative	NA	NA
WP_016523204.1	hypothetical protein [Treponema medium]	Treponema medium	58231	621	longB	75-129	225-379	380-600	small	YK-putative	NA	NA
WP_016876098.1	stem cell self-renewal protein Piwi [Chlorogloeopsis fritschii]	Chlorogloeopsis fritschii	1124	737	longA	171-272	361-510	511-723	normal	YY-putative	NA	putative
WP_017309810.1	stem cell self-renewal protein Piwi [Fischerella sp. PCC 9339]	Fischerella sp. PCC 9339	1174528	737	longA	171-272	361-510	511-723	normal	YY-putative	NA	putative
WP_017346485.1	nuclease PIN [Pantoea sp. A4]	Pantoea sp. A4	1225184	485	short	NULL	42-220	221-472	NULL	HK-putative	NA	NA
WP_017454948.1	hypothetical protein [Herbaspirillum rubrisubalbicans]	Herbaspirillum rubrisubalbicans	80842	480	short	NULL	40-217	218-467	NULL	HK-putative	NA	NA
WP_017496420.1	hypothetical protein [Flavobacterium sp. WG21]	Flavobacterium sp. WG21	1229487	763	longB	159-238	338-487	488-741	small	YK-putative	NA	NA
WP_017841076.1	hypothetical protein [Methylomicrobium buryatense]	Methylomicrobium buryatense	95641	739	longA	184-292	371-500	501-722	normal	KR-putative	NA	putative
WP_018045489.1	hypothetical protein [Methylobacterium sp. 88A]	Methylobacterium sp. 88A	1131813	484	short	NULL	32-246	247-471	NULL	RK-putative	NA	NA
WP_018594123.1	hypothetical protein [Blautia producta]	Blautia producta	33035	315	short	NULL	1-60	61-299	NULL	HK-putative	NA	NA
WP_019960614.1	hypothetical protein [Woodsholea maritima]	Woodsholea maritima	240237	478	short	NULL	35-209	210-465	NULL	HK-putative	NA	NA
WP_019977020.1	hypothetical protein [Empedobacter brevis]	Empedobacter brevis	247	1062	short	NULL	623-806	807-1044	NULL	HK-putative	NA	NA
WP_020208903.1	hypothetical protein [Gilvimarinus chinensis]	Gilvimarinus chinensis	396005	480	short	NULL	29-242	243-466	NULL	RK-putative	NA	NA
WP_020279644.1	MULTISPECIES: hypothetical protein [Geobacillus]	Geobacillus	129337	710	longA	159-261	341-486	487-695	normal	YK-putative	NA	putative
WP_021700080.1	hypothetical protein [Pseudomonas alcaligenes]	Pseudomonas alcaligenes	43263	471	short	NULL	29-233	234-458	NULL	RK-putative	NA	NA
WP_022545095.1	hypothetical protein [Bacteroidales bacterium CF]	Bacteroidales bacterium CF	1400053	474	short	NULL	29-236	237-461	NULL	RK-putative	NA	NA
WP_022673743.1	hypothetical protein [Sphingopyxis baekryungensis]	Sphingopyxis baekryungensis	279369	485	short	NULL	32-246	247-472	NULL	RK-putative	NA	NA
WP_022727543.1	hypothetical protein [Fodinicurvata sediminis]	Fodinicurvata sediminis	1121832	485	short	NULL	32-246	247-472	NULL	RK-putative	NA	NA
WP_022787370.1	hypothetical protein [Clostridiales bacterium NK3B98]	Clostridiales bacterium NK3B98	877414	1014	short	NULL	580-762	763-998	NULL	HK-putative	NA	NA
WP_022842740.1	hypothetical protein [Acidobacteriaceae bacterium TAA166]	Acidobacteriaceae bacterium TAA166	278963	490	short	NULL	30-252	253-474	NULL	HK-putative	NA	NA
WP_022949975.1	hypothetical protein [Methylohalobius crimeensis]	Methylohalobius crimeensis	244365	473	short	NULL	29-235	236-459	NULL	RK-putative	NA	NA
WP_023692462.1	nuclease PIN [Mesorhizobium sp. LSJC268A00]	Mesorhizobium sp. LSJC268A00	1287325	483	short	NULL	43-220	221-470	NULL	HK-putative	NA	NA
WP_023699067.1	hypothetical protein [Mesorhizobium sp. LSJC265A00]	Mesorhizobium sp. LSJC265A00	1287322	518	short	NULL	37-278	279-505	NULL	HK-putative	NA	NA
WP_023727137.1	hypothetical protein [Mesorhizobium sp. LSHC412B00]	Mesorhizobium sp. LSHC412B00	1287285	484	short	NULL	32-246	247-471	NULL	RK-putative	NA	NA
WP_023749875.1	hypothetical protein [Mesorhizobium sp. LNJC384A00]	Mesorhizobium sp. LNJC384A00	1287268	473	short	NULL	38-217	218-460	NULL	HK-putative	NA	NA
WP_023817613.1	hypothetical protein [Geobacillus genomosp. 3]	Geobacillus genomosp. 3	1921421	710	longA	159-261	341-486	487-695	normal	YK-putative	NA	putative
WP_023828907.1	hypothetical protein [Mesorhizobium sp. L103C120A0]	Mesorhizobium sp. L103C120A0	1287086	473	short	NULL	38-217	218-460	NULL	HK-putative	NA	NA
WP_023920034.1	hypothetical protein [Rhodobacter capsulatus]	Rhodobacter capsulatus	1061	777	longB	180-252	350-511	512-756	small	YK-putative	NA	NA
WP_023924954.1	hypothetical protein [Prevotella nigrescens]	Prevotella nigrescens	28133	502	short	NULL	33-266	267-486	NULL	HK-putative	NA	NA
WP_024021728.1	hypothetical protein [Sphingobium sp. C100]	Sphingobium sp. C100	1207055	469	short	NULL	29-231	232-456	NULL	RK-putative	NA	NA
WP_024125870.1	hypothetical protein [Thermosynechococcus sp. NK55a]	Thermosynechococcus sp. NK55a	1394889	760	longA	208-308	395-518	519-744	normal	KR-putative	NA	putative
WP_024740054.1	hypothetical protein [Tenacibaculum maritimum]	Tenacibaculum maritimum	107401	1043	short	NULL	603-785	786-1027	NULL	HK-putative	NA	NA
WP_024810210.1	hypothetical protein [Oceanicola sp. HL-35]	Oceanicola sp. HL-35	1305735	472	short	NULL	29-234	235-459	NULL	RK-putative	NA	NA
WP_024873364.1	hypothetical protein [Tolumonas lignilytica]	Tolumonas lignilytica	1283284	745	longA	184-293	372-503	504-729	normal	KR-putative	NA	putative
WP_024889333.1	hypothetical protein [Luteimonas huabeiensis]	Luteimonas huabeiensis	1244513	730	longB	152-224	315-473	474-709	small	YK-putative	NA	NA
WP_024981710.1	Piwi domain protein [Flavobacterium succinicans]	Flavobacterium succinicans	29536	763	longB	159-238	338-487	488-741	small	YK-putative	NA	NA
WP_025091661.1	nuclease PIN [Ochrobactrum intermedium]	Ochrobactrum intermedium	94625	482	short	NULL	42-219	220-469	NULL	HK-putative	NA	NA
WP_025200270.1	hypothetical protein [Brucella inopinata]	Brucella inopinata	1218315	484	short	NULL	32-246	247-472	NULL	RK-putative	NA	NA
WP_025493197.1	hypothetical protein [Lachnospiraceae bacterium VE202-12]	Lachnospiraceae bacterium VE202-12	1232455	923	short	NULL	581-760	761-907	NULL	HK-putative	NA	NA
WP_025660140.1	hypothetical protein [Rhizobium sp. IBUN]	Rhizobium sp. IBUN	1042326	756	longB	154-232	329-494	495-733	small	YK-putative	NA	NA
WP_025665356.1	hypothetical protein [Aquimarina megaterium]	Aquimarina megaterium	1443666	1052	short	NULL	611-796	797-1039	NULL	HK-putative	NA	NA
WP_026011736.1	hypothetical protein [Anoxybacillus kamchatkensis]	Anoxybacillus kamchatkensis	196180	705	longA	157-259	339-481	482-690	normal	YK-putative	NA	putative
WP_026108493.1	Piwi domain-containing protein [alpha proteobacterium L41A]	alpha proteobacterium L41A	1229204	473	short	NULL	40-222	223-460	NULL	RK-putative	NA	NA
WP_026190901.1	hypothetical protein [Methylobacterium sp. WSM2598]	Methylobacterium sp. WSM2598	398261	485	short	NULL	32-246	247-471	NULL	RK-putative	NA	NA
WP_026299638.1	hypothetical protein [Elioraea tepidiphila]	Elioraea tepidiphila	457934	505	short	NULL	33-266	267-489	NULL	HK-putative	NA	NA
WP_026448204.1	nuclease PIN [Acidobacteriaceae bacterium URHE0068]	Acidobacteriaceae bacterium URHE0068	1380348	470	short	NULL	38-212	213-457	NULL	HK-putative	NA	NA
WP_026461319.1	hypothetical protein [Adhaeribacter aquaticus]	Adhaeribacter aquaticus	299567	625	longB	78-133	234-381	382-607	small	YK-putative	NA	NA
WP_026609465.1	hypothetical protein [Methylocaldum szegediense]	Methylocaldum szegediense	73780	473	short	NULL	29-235	236-460	NULL	RK-putative	NA	NA
WP_026705043.1	hypothetical protein [Flavobacterium soli]	Flavobacterium soli	344881	664	longB	159-194	290-430	431-644	normal	YK-putative	NA	NA
WP_026751107.1	hypothetical protein [Sediminibacterium sp. C3]	Sediminibacterium sp. C3	1267211	684	longB	156-236	289-445	446-665	small	YK-putative	NA	NA
WP_026764177.1	hypothetical protein [Sediminibacterium salmoneum]	Sediminibacterium salmoneum	426421	692	longB	156-236	290-452	453-672	small	YK-putative	NA	NA
WP_026782277.1	hypothetical protein [Pleomorphomonas koreensis]	Pleomorphomonas koreensis	257440	485	short	NULL	32-246	247-472	NULL	RK-putative	NA	NA
WP_026824436.1	hypothetical protein [Exiguobacterium marinum]	Exiguobacterium marinum	273528	701	longA	159-258	338-478	479-686	normal	YK-putative	NA	putative
WP_026927916.1	hypothetical protein [Granulicoccus phenolivorans]	Granulicoccus phenolivorans	266854	472	short	NULL	44-217	218-459	NULL	HK-putative	NA	NA
WP_026932798.1	hypothetical protein [Gramella echinicola]	Gramella echinicola	279359	504	short	NULL	33-266	267-488	NULL	HK-putative	NA	NA
WP_027025738.1	nuclease PIN [Mesorhizobium sp. URHA0056]	Mesorhizobium sp. URHA0056	1298858	468	short	NULL	38-212	213-455	NULL	HK-putative	NA	NA
WP_027160976.1	hypothetical protein [Mesorhizobium sp. WSM1293]	Mesorhizobium sp. WSM1293	1040984	518	short	NULL	37-278	279-505	NULL	HK-putative	NA	NA
WP_027308646.1	hypothetical protein [Caloramator sp. ALD01]	Caloramator sp. ALD01	1031288	757	longA	186-290	374-535	536-740	normal	YK-putative	NA	putative
WP_027412346.1	hypothetical protein [Aquimarina muelleri]	Aquimarina muelleri	279356	1040	short	NULL	599-781	782-1024	NULL	HK-putative	NA	NA
WP_027443719.1	hypothetical protein [Porphyrobacter cryptus]	Porphyrobacter cryptus	196588	471	short	NULL	38-216	217-457	NULL	HK-putative	NA	NA
WP_027853031.1	nuclease PIN [Marinobacterium litorale]	Marinobacterium litorale	404770	483	short	NULL	42-220	221-470	NULL	HK-putative	NA	NA
WP_027879788.1	hypothetical protein [Mesoflavibacter zeaxanthinifaciens]	Mesoflavibacter zeaxanthinifaciens	393060	703	longB	158-244	303-464	465-689	small	YK-putative	NA	NA
WP_028031285.1	hypothetical protein [Gemmobacter nectariphilus]	Gemmobacter nectariphilus	220343	485	short	NULL	32-246	247-472	NULL	RK-putative	NA	NA
WP_028057924.1	hypothetical protein [Solirubrobacter sp. URHD0082]	Solirubrobacter sp. URHD0082	1298857	504	short	NULL	34-269	270-491	NULL	RK-putative	NA	NA
WP_028095444.1	hypothetical protein [Pseudodonghicola xiamenensis]	Pseudodonghicola xiamenensis	337702	468	short	NULL	29-230	231-455	NULL	RK-putative	NA	NA
WP_028223139.1	hypothetical protein, partial [Paraburkholderia oxyphila]	Paraburkholderia oxyphila	614212	920	short	NULL	626-807	808-920	NULL	HK-putative	NA	NA
WP_028306819.1	hypothetical protein [Desulfitibacter alkalitolerans]	Desulfitibacter alkalitolerans	264641	758	longB	162-239	336-495	496-736	small	YK-putative	NA	NA
WP_028363061.1	hypothetical protein [Burkholderia sp. JPY366]	Burkholderia sp. JPY366	668820	523	short	NULL	31-276	277-505	NULL	RK-putative	NA	NA
WP_028663822.1	hypothetical protein [Runella zeae]	Runella zeae	94255	1111	longB	545-617	724-872	873-1087	small	YK-putative	NA	NA
WP_028849835.1	hypothetical protein [Thermocrispum municipale]	Thermocrispum municipale	37926	476	short	NULL	30-237	238-463	NULL	RK-putative	NA	NA
WP_028894342.1	hypothetical protein [Syntrophorhabdus aromaticivorans]	Syntrophorhabdus aromaticivorans	328301	473	short	NULL	38-217	218-459	NULL	HK-putative	NA	NA
WP_028947682.1	hypothetical protein [Synechocystis sp. PCC 6714]	Synechocystis sp. PCC 6714	1147	731	longA	179-282	369-492	493-715	normal	KR-putative	NA	putative
WP_029005632.1	hypothetical protein [Azorhizobium doebereinerae]	Azorhizobium doebereinerae	281091	436	short	NULL	1-200	201-423	NULL	YK-putative	NA	NA
WP_029134084.1	hypothetical protein [Sedimenticola selenatireducens]	Sedimenticola selenatireducens	191960	507	short	NULL	34-268	269-490	NULL	HK-putative	NA	NA
WP_029193119.1	hypothetical protein [Paenibacillus alginolyticus]	Paenibacillus alginolyticus	59839	1051	short	NULL	616-797	798-1033	NULL	HK-putative	NA	NA
WP_029585865.1	hypothetical protein [Bradyrhizobium sp. URHD0069]	Bradyrhizobium sp. URHD0069	1380355	498	short	NULL	34-260	261-481	NULL	RK-putative	NA	NA
WP_029630398.1	hypothetical protein [Zavarzinella formosa]	Zavarzinella formosa	360055	797	longB	188-327	372-534	535-775	small	YK-putative	NA	NA
WP_030007227.1	hypothetical protein [Synechococcus sp. NKBG042902]	Synechococcus sp. NKBG042902	490193	660	longA	80-186	264-423	424-644	normal	NA	NA	putative
WP_030421331.1	hypothetical protein [Streptomyces sp. NRRL F-5065]	Streptomyces sp. NRRL F-5065	1463855	481	short	NULL	48-240	241-468	NULL	RK-putative	NA	NA
WP_030443103.1	hypothetical protein [Actinoplanes subtropicus]	Actinoplanes subtropicus	543632	764	longB	166-247	345-499	500-742	small	YK-putative	NA	NA
WP_030539671.1	hypothetical protein [Sphingobium sp. DC-2]	Sphingobium sp. DC-2	1303256	485	short	NULL	32-246	247-472	NULL	RK-putative	NA	NA
WP_031194042.1	hypothetical protein [Mesorhizobium sp. L2C066B000]	Mesorhizobium sp. L2C066B000	1287105	763	longB	162-240	338-502	503-742	small	YK-putative	NA	NA
WP_031233806.1	MULTISPECIES: nuclease PIN [Agrobacterium]	Agrobacterium	357	483	short	NULL	43-220	221-470	NULL	HK-putative	NA	NA
WP_031431803.1	hypothetical protein [Methylomicrobium album]	Methylomicrobium album	39775	500	short	NULL	34-264	265-483	NULL	RK-putative	NA	NA
WP_031452536.1	hypothetical protein [Desulfobacula sp. TS]	Desulfobacula sp. TS	1232437	1041	short	NULL	600-782	783-1025	NULL	HK-putative	NA	NA
WP_031556059.1	Piwi domain-containing protein [Parvularcula oceani]	Parvularcula oceani	1247963	476	short	NULL	42-224	225-463	NULL	HK-putative	NA	NA
WP_032135203.1	hypothetical protein [Alistipes sp. AL-1]	Alistipes sp. AL-1	1499682	503	short	NULL	33-265	266-487	NULL	HK-putative	NA	NA
WP_032939873.1	hypothetical protein [Citrobacter youngae]	Citrobacter youngae	133448	467	short	NULL	29-229	230-454	NULL	RK-putative	NA	NA
WP_033435353.1	hypothetical protein [Saccharothrix syringae]	Saccharothrix syringae	103733	758	longB	157-238	336-490	491-736	small	YK-putative	NA	NA
WP_033572516.1	hypothetical protein [Bacteroides sp. UW]	Bacteroides sp. UW	1450439	469	short	NULL	29-232	233-456	NULL	RK-putative	NA	NA
WP_033851601.1	hypothetical protein [Yersinia wautersii]	Yersinia wautersii	1341643	731	longB	152-225	316-474	475-703	small	YK-putative	NA	NA
WP_034345674.1	hypothetical protein [Comamonadaceae bacterium URHA0028]	Comamonadaceae bacterium URHA0028	1298913	518	short	NULL	36-278	279-502	NULL	RK-putative	NA	NA
WP_034385873.1	hypothetical protein [Deinococcus sp. YIM 77859]	Deinococcus sp. YIM 77859	1540221	674	longA	156-211	285-465	466-668	normal	NA	NA	putative
WP_034404411.1	hypothetical protein [Deinococcus sp. RL]	Deinococcus sp. RL	1489678	674	longA	156-211	285-465	466-667	normal	NA	NA	putative
WP_034679766.1	hypothetical protein [Chryseobacterium formosense]	Chryseobacterium formosense	236814	503	short	NULL	33-265	266-487	NULL	HK-putative	NA	NA
WP_034728376.1	hypothetical protein [Chryseobacterium sp. JM1]	Chryseobacterium sp. JM1	1233950	1052	short	NULL	611-796	797-1039	NULL	HK-putative	NA	NA
WP_034768861.1	Piwi domain-containing protein [Hyphomonas sp. CY54-11-8]	Hyphomonas sp. CY54-11-8	1280944	411	short	NULL	1-159	160-398	NULL	HK-putative	NA	NA
WP_034806158.1	hypothetical protein [Exiguobacterium sp. AB2]	Exiguobacterium sp. AB2	1484479	702	longA	159-258	338-479	480-687	normal	YK-putative	NA	putative
WP_034870033.1	hypothetical protein [Elizabethkingia miricola]	Elizabethkingia miricola	172045	503	short	NULL	33-265	266-487	NULL	HK-putative	NA	NA
WP_035063661.1	MULTISPECIES: hypothetical protein [Anoxybacillus]	Anoxybacillus	150247	707	longA	159-261	341-483	484-692	normal	YK-putative	NA	putative
WP_035065747.1	hypothetical protein [Anoxybacillus gonensis]	Anoxybacillus gonensis	198467	707	longA	159-261	341-483	484-692	normal	YK-putative	NA	putative
WP_035133775.1	Piwi domain protein [Flavobacterium beibuense]	Flavobacterium beibuense	657326	763	longB	159-238	338-487	488-741	small	YK-putative	NA	NA
WP_035549539.1	MULTISPECIES: hypothetical protein [Hyphomonas]	Hyphomonas	85	517	short	NULL	37-277	278-500	NULL	HK-putative	NA	NA
WP_035619941.1	hypothetical protein [Hydrogenophaga intermedia]	Hydrogenophaga intermedia	65786	727	longB	152-224	315-473	474-709	small	YK-putative	NA	NA
WP_035658611.1	hypothetical protein [Flavobacterium seoulense]	Flavobacterium seoulense	1492738	735	longA	233-290	382-505	506-716	small	NA	NA	putative
WP_036211522.1	hypothetical protein [Marinobacter sp. MCTG268]	Marinobacter sp. MCTG268	1415754	480	short	NULL	29-242	243-467	NULL	RK-putative	NA	NA
WP_036243660.1	hypothetical protein [Mesonia mobilis]	Mesonia mobilis	369791	693	longB	163-243	296-449	450-673	small	YK-putative	NA	NA
WP_036284033.1	hypothetical protein [Methylocystis sp. ATCC 49242]	Methylocystis sp. ATCC 49242	622637	482	short	NULL	32-243	244-468	NULL	RK-putative	NA	NA
WP_036294986.1	hypothetical protein [Methylobacter whittenburyi]	Methylobacter whittenburyi	39770	739	longA	184-292	371-500	501-721	normal	KR-putative	NA	putative
WP_036632783.1	hypothetical protein [Parabacteroides distasonis]	Parabacteroides distasonis	823	503	short	NULL	33-265	266-487	NULL	HK-putative	NA	NA
WP_036828494.1	hypothetical protein [Porphyromonadaceae bacterium COT-184 OH4590]	Porphyromonadaceae bacterium COT-184 OH4590	1517682	695	longB	155-233	292-455	456-680	normal	YK-putative	NA	NA
WP_036883142.1	hypothetical protein [Porphyromonas gingivicanis]	Porphyromonas gingivicanis	266762	1046	short	NULL	615-790	791-1028	NULL	HK-putative	NA	NA
WP_036958753.1	hypothetical protein [Providencia rettgeri]	Providencia rettgeri	587	472	short	NULL	29-234	235-459	NULL	RK-putative	NA	NA
WP_037057030.1	hypothetical protein [Ralstonia pickettii]	Ralstonia pickettii	329	483	short	NULL	31-245	246-469	NULL	RK-putative	NA	NA
WP_037165530.1	hypothetical protein [Rhizobium sp. CF258]	Rhizobium sp. CF258	1500300	484	short	NULL	32-246	247-472	NULL	RK-putative	NA	NA
WP_037187053.1	nuclease PIN [Rhizobium sp. YR519]	Rhizobium sp. YR519	1500259	483	short	NULL	43-220	221-470	NULL	HK-putative	NA	NA
WP_037474223.1	hypothetical protein [Sphingobium sp. ba1]	Sphingobium sp. ba1	1522072	485	short	NULL	32-246	247-471	NULL	RK-putative	NA	NA
WP_037994439.1	hypothetical protein [Thermoactinomyces sp. Gus2-1]	Thermoactinomyces sp. Gus2-1	1535750	454	longA_trun	NULL	86-222	223-443	NULL	YK-putative	NA	putative
WP_038066338.1	hypothetical protein [Thermus filiformis]	Thermus filiformis	276	695	longA	184-280	357-473	474-680	normal	RK-putative	NA	putative
WP_038205792.1	nuclease PIN [Xenophilus azovorans]	Xenophilus azovorans	151755	484	short	NULL	44-221	222-471	NULL	HK-putative	NA	NA
WP_038562081.1	hypothetical protein [Draconibacterium orientale]	Draconibacterium orientale	1168034	704	longB	173-254	307-464	465-689	small	YK-putative	NA	NA
WP_039394112.1	hypothetical protein [Novosphingobium sp. MBES04]	Novosphingobium sp. MBES04	1206458	485	short	NULL	32-246	247-471	NULL	RK-putative	NA	NA
WP_039442424.1	nuclease PIN [Xanthomonas vasicola]	Xanthomonas vasicola	56459	482	short	NULL	42-219	220-468	NULL	HK-putative	NA	NA
WP_039925744.1	hypothetical protein [Treponema vincentii]	Treponema vincentii	69710	1046	short	NULL	611-792	793-1026	NULL	HK-putative	NA	NA
WP_040282634.1	hypothetical protein [Psychroserpens damuponensis]	Psychroserpens damuponensis	943936	683	longB	154-234	287-445	446-664	small	YK-putative	NA	NA
WP_040311121.1	hypothetical protein [Bacteroides coprophilus]	Bacteroides coprophilus	387090	497	short	NULL	33-259	260-481	NULL	HK-putative	NA	NA
WP_040843044.1	hypothetical protein [Nitrospirillum amazonense]	Nitrospirillum amazonense	28077	468	short	NULL	29-230	231-455	NULL	RK-putative	NA	NA
WP_041081268.1	hypothetical protein [Thermotoga profunda]	Thermotoga profunda	1508420	637	longA	151-205	282-431	432-620	small	NA	putative	putative
WP_041339469.1	transcriptional regulator [Rubrobacter radiotolerans]	Rubrobacter radiotolerans	42256	1123	longB	555-628	729-877	878-1101	small	YK-putative	NA	NA
WP_041438497.1	hypothetical protein [Synechococcus sp. JA-3-3Ab]	Synechococcus sp. JA-3-3Ab	321327	729	longA	177-279	368-489	490-711	normal	KR-putative	NA	putative
WP_041440484.1	hypothetical protein [Syntrophobacter fumaroxidans]	Syntrophobacter fumaroxidans	119484	657	longB	49-126	224-393	394-636	small	YK-putative	NA	NA
WP_041514531.1	hypothetical protein [Nitrosospira sp. NpAV]	Nitrosospira sp. NpAV	58133	517	short	NULL	37-277	278-504	NULL	HK-putative	NA	NA
WP_041932423.1	hypothetical protein [Cytophaga hutchinsonii]	Cytophaga hutchinsonii	985	678	longB_trun	NULL	299-438	439-655	NULL	YK-putative	NA	NA
WP_042061209.1	hypothetical protein [Acidomonas methanolica]	Acidomonas methanolica	437	485	short	NULL	32-246	247-472	NULL	RK-putative	NA	NA
WP_042087937.1	nuclease PIN [alpha proteobacterium Q-1]	alpha proteobacterium Q-1	1492281	470	short	NULL	38-212	213-457	NULL	HK-putative	NA	NA
WP_042291992.1	hypothetical protein [Nonlabens ulvanivorans]	Nonlabens ulvanivorans	906888	675	longB	154-233	286-437	438-656	small	YK-putative	NA	NA
WP_042343949.1	Piwi domain protein [Capnocytophaga canis]	Capnocytophaga canis	1848903	764	longB	159-238	338-488	489-742	small	YK-putative	NA	NA
WP_042383163.1	hypothetical protein [Parageobacillus thermoglucosidasius]	Parageobacillus thermoglucosidasius	1426	710	longA	159-261	341-486	487-695	normal	YK-putative	NA	putative
WP_042399050.1	hypothetical protein [Clostridium saudiense]	Clostridium saudiense	1414720	745	longA	178-279	363-521	522-734	normal	YK-putative	NA	putative
WP_042419824.1	hypothetical protein [Streptacidiphilus anmyonensis]	Streptacidiphilus anmyonensis	405782	476	short	NULL	30-237	238-463	NULL	RK-putative	NA	NA
WP_042565353.1	hypothetical protein [Flavobacterium sp. MEB061]	Flavobacterium sp. MEB061	1587524	1041	short	NULL	601-783	784-1025	NULL	HK-putative	NA	NA
WP_042571951.1	hypothetical protein [Pseudomonas simiae]	Pseudomonas simiae	321846	471	short	NULL	29-233	234-458	NULL	RK-putative	NA	NA
WP_042608003.1	nuclease PIN [Pseudomonas fluorescens]	Pseudomonas fluorescens	294	482	short	NULL	43-220	221-469	NULL	HK-putative	NA	NA
WP_042896060.1	hypothetical protein [Anoxybacillus sp. BCO1]	Anoxybacillus sp. BCO1	1548750	707	longA	159-261	341-483	484-692	normal	YK-putative	NA	putative
WP_043351599.1	hypothetical protein [Methylobacterium sp. B1]	Methylobacterium sp. B1	91459	484	short	NULL	32-246	247-471	NULL	RK-putative	NA	NA
WP_044015994.1	hypothetical protein [Treponema sp. OMZ 838]	Treponema sp. OMZ 838	1539298	1046	short	NULL	611-792	793-1026	NULL	HK-putative	NA	NA
WP_044171549.1	hypothetical protein [Flectobacillus major]	Flectobacillus major	103	637	longB	89-147	242-395	396-616	small	YK-putative	NA	NA
WP_044400168.1	hypothetical protein [Lacinutrix sp. Hel_I_90]	Lacinutrix sp. Hel_I_90	1249999	665	longB	160-195	291-431	432-645	normal	YK-putative	NA	NA
WP_044449525.1	hypothetical protein [Alteromonas australica]	Alteromonas australica	589873	472	short	NULL	29-234	235-459	NULL	RK-putative	NA	NA
WP_044451674.1	stem cell self-renewal protein Piwi [Mastigocladus laminosus]	Mastigocladus laminosus	83541	737	longA	171-272	361-510	511-676	normal	YY-putative	NA	putative
WP_044518241.1	hypothetical protein [Hymenobacter sp. DG25B]	Hymenobacter sp. DG25B	1385664	632	longB	82-137	238-392	393-608	small	YK-putative	NA	NA
WP_044549173.1	hypothetical protein [Mesorhizobium japonicum]	Mesorhizobium japonicum	2066070	484	short	NULL	32-246	247-471	NULL	RK-putative	NA	NA
WP_044937782.1	hypothetical protein [Pseudobutyrivibrio sp. LB2011]	Pseudobutyrivibrio sp. LB2011	1408312	300	longA_trun	NULL	44-230	231-281	NULL	NA	NA	NA
WP_045167303.1	hypothetical protein [Prevotella intermedia]	Prevotella intermedia	28131	1042	short	NULL	608-786	787-1029	NULL	HK-putative	NA	NA
WP_045765666.1	hypothetical protein [Xanthomonas albilineans]	Xanthomonas albilineans	29447	730	longB	152-224	315-473	474-709	small	YK-putative	NA	NA
WP_045834967.1	hypothetical protein [Hyphomicrobium sp. 99]	Hyphomicrobium sp. 99	1163419	761	longB	158-236	334-499	500-739	small	YK-putative	NA	NA
WP_045964484.1	hypothetical protein [Pseudoalteromonas piscicida]	Pseudoalteromonas piscicida	43662	732	longA	179-288	366-494	495-714	normal	KR-putative	NA	putative
WP_046101283.1	hypothetical protein [Pantoea anthophila]	Pantoea anthophila	470931	731	longB	152-225	316-474	475-703	small	YK-putative	NA	NA
WP_046237973.1	MULTISPECIES: hypothetical protein [Delftia]	Delftia	80865	473	short	NULL	29-235	236-460	NULL	RK-putative	NA	NA
WP_046756490.1	hypothetical protein [Kordia jejudonensis]	Kordia jejudonensis	1348245	485	short	NULL	29-247	248-471	NULL	RK-putative	NA	NA
WP_046846063.1	hypothetical protein [Hyphomicrobium sp. GJ21]	Hyphomicrobium sp. GJ21	113574	484	short	NULL	32-246	247-471	NULL	RK-putative	NA	NA
WP_047265940.1	hypothetical protein [Marinitoga sp. 1155]	Marinitoga sp. 1155	1428448	640	longA	154-208	284-427	428-626	small	NA	putative	putative
WP_047361658.1	stem cell self-renewal protein Piwi domain-containing protein [Enterobacter kobei]	Enterobacter kobei	208224	731	longB	152-225	316-474	475-703	small	YK-putative	NA	NA
WP_047388363.1	Piwi domain protein [Chryseobacterium sp. YR485]	Chryseobacterium sp. YR485	1500294	765	longB	159-238	338-489	490-743	small	YK-putative	NA	NA
WP_047451873.1	hypothetical protein [Alistipes sp. ZOR0009]	Alistipes sp. ZOR0009	1339253	678	longB	155-237	291-440	441-658	normal	YK-putative	NA	NA
WP_047468664.1	hypothetical protein [Delftia sp. ZNC0008]	Delftia sp. ZNC0008	1339242	394	short	NULL	1-147	148-376	NULL	RK-putative	NA	NA
WP_047479138.1	hypothetical protein [Chryseobacterium sp. CF356]	Chryseobacterium sp. CF356	1500283	1042	short	NULL	602-784	785-1026	NULL	HK-putative	NA	NA
WP_047547418.1	hypothetical protein [Psychroserpens sp. Hel_I_66]	Psychroserpens sp. Hel_I_66	1250004	1052	short	NULL	611-796	797-1039	NULL	HK-putative	NA	NA
WP_047564308.1	hypothetical protein [Mesorhizobium sp. F7]	Mesorhizobium sp. F7	1574409	518	short	NULL	37-278	279-505	NULL	HK-putative	NA	NA
WP_047589627.1	hypothetical protein [Methylibium sp. YR605]	Methylibium sp. YR605	1500265	749	longB	152-230	332-487	488-727	small	YK-putative	NA	NA
WP_047618200.1	hypothetical protein [Rhizobium tropici]	Rhizobium tropici	398	518	short	NULL	37-278	279-505	NULL	HK-putative	NA	NA
WP_048090858.1	hypothetical protein [Candidatus Methanoperedens nitroreducens]	Candidatus Methanoperedens nitroreducens	1392998	515	short	NULL	33-275	276-500	NULL	RK-putative	NA	NA
WP_048201370.1	stem cell self-renewal protein Piwi, partial [Methanocaldococcus bathoardescens]	Methanocaldococcus bathoardescens	1301915	796	longA	198-300	401-549	550-780	normal	NA	NA	putative
WP_048500688.1	hypothetical protein [Chryseobacterium koreense]	Chryseobacterium koreense	232216	480	short	NULL	29-242	243-466	NULL	RK-putative	NA	NA
WP_048755579.1	hypothetical protein [Afipia felis]	Afipia felis	1035	500	short	NULL	32-264	265-487	NULL	YK-putative	NA	NA
WP_048925809.1	hypothetical protein [Clostridium sp. 1_1_41A1FAA]	Clostridium sp. 1_1_41A1FAA	457397	736	longA	175-273	353-501	502-714	normal	YK-putative	NA	putative
WP_048931269.1	hypothetical protein [[Clostridium] citroniae]	[Clostridium] citroniae	358743	1046	short	NULL	612-793	794-1028	NULL	HK-putative	NA	NA
WP_049625402.1	stem cell self-renewal protein Piwi domain-containing protein [Geobacillus stearothermophilus]	Geobacillus stearothermophilus	1422	710	longA	159-261	341-486	487-695	normal	YK-putative	NA	putative
WP_049720106.1	hypothetical protein [Thermoactinomyces sp. CDF]	Thermoactinomyces sp. CDF	414750	709	longA	160-259	341-477	478-698	normal	YK-putative	NA	putative
WP_049724747.1	stem cell self-renewal protein Piwi domain-containing protein [Wenzhouxiangella marina]	Wenzhouxiangella marina	1579979	730	longB	152-224	315-473	474-709	small	YK-putative	NA	NA
WP_049759955.1	MULTISPECIES: hypothetical protein [Exiguobacterium]	Exiguobacterium	33986	592	longA	50-149	229-369	370-577	normal	YK-putative	NA	putative
WP_049801371.1	hypothetical protein [Delftia sp. Cs1-4]	Delftia sp. Cs1-4	742013	437	short	NULL	34-214	215-426	NULL	HK-putative	NA	NA
WP_049858649.1	nuclease PIN [Pseudomonas sp. RIT-PI-a]	Pseudomonas sp. RIT-PI-a	1681194	483	short	NULL	43-220	221-470	NULL	HK-putative	NA	NA
WP_049907365.1	stem cell self-renewal protein Piwi [Haloferax elongans]	Haloferax elongans	403191	749	longA	190-292	375-515	516-734	normal	HK-putative	NA	putative
WP_049912037.1	stem cell self-renewal protein Piwi [Halorubrum kocurii]	Halorubrum kocurii	478441	745	longA	187-289	371-511	512-730	normal	YK-putative	NA	putative
WP_049923881.1	hypothetical protein [Halopiger djelfimassiliensis]	Halopiger djelfimassiliensis	1293047	869	longA	299-402	489-627	628-843	normal	NA	NA	putative
WP_049934199.1	hypothetical protein [Haloplanus natans]	Haloplanus natans	376171	847	longA	284-396	480-613	614-834	normal	NA	NA	putative
WP_049938490.1	hypothetical protein [Haloarcula marismortui]	Haloarcula marismortui	2238	347	short	NULL	1-105	106-332	NULL	RK-putative	NA	NA
WP_049943687.1	hypothetical protein [halophilic archaeon DL31]	halophilic archaeon DL31	756883	347	short	NULL	1-105	106-332	NULL	RK-putative	NA	NA
WP_049969002.1	hypothetical protein [Haloferax alexandrinus]	Haloferax alexandrinus	114529	839	longA	282-389	472-605	606-820	normal	NA	NA	putative
WP_049982463.1	hypothetical protein [Halorubrum sp. BV1]	Halorubrum sp. BV1	1498500	883	longA	311-413	502-641	642-853	normal	NA	NA	putative
WP_050002102.1	hypothetical protein [Thermococcus eurythermalis]	Thermococcus eurythermalis	1505907	754	longA	158-266	363-514	515-730	normal	NA	NA	putative
WP_050117363.1	stem cell self-renewal protein Piwi domain-containing protein [Yersinia pseudotuberculosis]	Yersinia pseudotuberculosis	633	731	longB	152-225	316-474	475-703	small	YK-putative	NA	NA
WP_050475206.1	hypothetical protein [Pannonibacter phragmitetus]	Pannonibacter phragmitetus	121719	518	short	NULL	37-278	279-505	NULL	HK-putative	NA	NA
WP_050783877.1	nuclease PIN [Burkholderia sp. H160]	Burkholderia sp. H160	516466	1048	short	NULL	612-794	795-1035	NULL	HK-putative	NA	NA
WP_051050569.1	hypothetical protein [Pseudanabaena sp. PCC 6802]	Pseudanabaena sp. PCC 6802	118173	390	short	NULL	29-236	237-387	NULL	RK-putative	NA	NA
WP_051144000.1	hypothetical protein [Modestobacter marinus]	Modestobacter marinus	477641	479	short	NULL	50-224	225-466	NULL	HK-putative	NA	NA
WP_051168181.1	hypothetical protein [Marinospirillum minutulum]	Marinospirillum minutulum	64974	750	longA	193-302	381-512	513-735	normal	KR-putative	NA	putative
WP_051382728.1	hypothetical protein [Gloeobacter kilaueensis]	Gloeobacter kilaueensis	1416614	172	short_trun	NULL	NULL	2-158	NULL	NULL	NA	NA
WP_051444181.1	Piwi domain-containing protein [Afipia sp. P52-10]	Afipia sp. P52-10	1429916	402	short	NULL	1-151	152-389	NULL	HK-putative	NA	NA
WP_051458318.1	hypothetical protein [Microbispora sp. ATCC PTA-5024]	Microbispora sp. ATCC PTA-5024	316330	479	short	NULL	26-240	241-466	NULL	HK-putative	NA	NA
WP_051558641.1	hypothetical protein [Mycobacterium austroafricanum]	Mycobacterium austroafricanum	39687	242	short_trun	NULL	NULL	2-229	NULL	NULL	NA	NA
WP_051559024.1	hypothetical protein [Rhizobium undicola]	Rhizobium undicola	78527	756	longB	154-232	329-494	495-733	small	YK-putative	NA	NA
WP_051645823.1	MULTISPECIES: hypothetical protein [Defluviimonas]	Defluviimonas	1097466	491	short	NULL	30-253	254-477	NULL	RK-putative	NA	NA
WP_051660779.1	hypothetical protein [Bosea sp. 117]	Bosea sp. 117	1125973	511	short	NULL	41-272	273-495	NULL	HK-putative	NA	NA
WP_051761427.1	hypothetical protein [Microbispora rosea]	Microbispora rosea	58117	478	short	NULL	26-239	240-465	NULL	HK-putative	NA	NA
WP_051880056.1	hypothetical protein [Chryseobacterium halperniae]	Chryseobacterium halperniae	421072	1052	short	NULL	611-796	797-1039	NULL	HK-putative	NA	NA
WP_052142878.1	hypothetical protein [Burkholderia gladioli]	Burkholderia gladioli	28095	466	short	NULL	1-226	227-449	NULL	HK-putative	NA	NA
WP_052192192.1	hypothetical protein [Sphingomonas sp. Ant H11]	Sphingomonas sp. Ant H11	1564113	696	short	NULL	258-441	442-680	NULL	HK-putative	NA	NA
WP_052287949.1	hypothetical protein [Lyngbya confervoides]	Lyngbya confervoides	207921	740	longA	198-299	385-508	509-724	normal	KR-putative	NA	putative
WP_052303232.1	hypothetical protein [Paraburkholderia graminis]	Paraburkholderia graminis	60548	1063	short	NULL	626-807	808-1050	NULL	HK-putative	NA	NA
WP_052334926.1	hypothetical protein [Halorubrum sp. AJ67]	Halorubrum sp. AJ67	1173487	475	short	NULL	33-229	230-456	NULL	RK-putative	NA	NA
WP_052368014.1	hypothetical protein [Haloferax sp. ATB1]	Haloferax sp. ATB1	1508454	318	longA_trun	NULL	8-74	75-292	NULL	NA	NA	putative
WP_052564896.1	hypothetical protein [Candidatus Brocadia sinica]	Candidatus Brocadia sinica	795830	1043	short	NULL	601-783	784-1024	NULL	HK-putative	NA	NA
WP_052698403.1	hypothetical protein [Domibacillus enclensis]	Domibacillus enclensis	1017273	739	longA	157-258	336-513	514-724	normal	YK-putative	NA	putative
WP_052755409.1	hypothetical protein [Candidatus Nitrosotenuis cloacae]	Candidatus Nitrosotenuis cloacae	1603555	500	short	NULL	20-261	262-487	NULL	RK-putative	NA	NA
WP_052846682.1	hypothetical protein [Sulfolobus tokodaii]	Sulfolobus tokodaii	111955	449	longB_trun	NULL	19-183	184-430	NULL	YK-putative	NA	NA
WP_052886194.1	hypothetical protein [Thermoproteus uzoniensis]	Thermoproteus uzoniensis	184117	504	unkn	NULL	134-267	268-489	NULL	NA	NA	NA
WP_053058140.1	hypothetical protein [Rubrobacter aplysinae]	Rubrobacter aplysinae	909625	915	short	NULL	480-662	663-902	NULL	HK-putative	NA	NA
WP_053244068.1	hypothetical protein [Achromobacter sp. DMS1]	Achromobacter sp. DMS1	1688405	473	short	NULL	29-235	236-460	NULL	RK-putative	NA	NA
WP_053326747.1	hypothetical protein [Chryseobacterium gallinarum]	Chryseobacterium gallinarum	1324352	491	short	NULL	29-254	255-477	NULL	RK-putative	NA	NA
WP_053381024.1	hypothetical protein [Nitrospira moscoviensis]	Nitrospira moscoviensis	42253	421	short	NULL	2-183	184-408	NULL	HK-putative	NA	NA
WP_053471386.1	MULTISPECIES: hypothetical protein [Flavobacterium]	Flavobacterium	237	1058	short	NULL	618-802	803-1044	NULL	HK-putative	NA	NA
WP_053571899.1	nuclease PIN [Caballeronia cordobensis]	Caballeronia cordobensis	1353886	474	short	NULL	38-212	213-458	NULL	HK-putative	NA	NA
WP_053772880.1	hypothetical protein [Halorubrum tropicale]	Halorubrum tropicale	1765655	475	short	NULL	33-229	230-456	NULL	RK-putative	NA	NA
WP_054163257.1	hypothetical protein [Rhodopseudomonas sp. AAP120]	Rhodopseudomonas sp. AAP120	1523430	768	longB	169-242	341-502	503-747	small	YK-putative	NA	NA
WP_054211399.1	hypothetical protein [Bosea vaviloviae]	Bosea vaviloviae	1526658	483	short	NULL	30-245	246-470	NULL	RK-putative	NA	NA
WP_054407042.1	hypothetical protein [Flavobacterium akiainvivens]	Flavobacterium akiainvivens	1202724	482	short	NULL	29-244	245-469	NULL	RK-putative	NA	NA
WP_054435361.1	hypothetical protein [Novosphingobium sp. ST904]	Novosphingobium sp. ST904	1684385	485	short	NULL	30-247	248-472	NULL	RK-putative	NA	NA
WP_054724085.1	hypothetical protein [Algibacter alginicilyticus]	Algibacter alginicilyticus	1736674	703	longB	158-244	303-464	465-689	small	YK-putative	NA	NA
WP_054725864.1	hypothetical protein [Sphingopyxis macrogoltabida]	Sphingopyxis macrogoltabida	33050	471	short	NULL	38-216	217-457	NULL	HK-putative	NA	NA
WP_054851363.1	hypothetical protein [Olleya sp. ITB9]	Olleya sp. ITB9	1715648	703	longB	158-244	303-464	465-689	small	YK-putative	NA	NA
WP_055075777.1	hypothetical protein [Pseudanabaena sp. 'Roaring Creek']	Pseudanabaena sp. 'Roaring Creek'	1681830	749	longA	187-291	382-515	516-734	normal	YK-putative	NA	putative
WP_055111997.1	hypothetical protein [Labrenzia alba]	Labrenzia alba	311410	507	short	NULL	35-269	270-491	NULL	HK-putative	NA	NA
WP_055133795.1	Piwi domain protein [Pedobacter sp. Hv1]	Pedobacter sp. Hv1	1740090	761	longB	157-236	336-485	486-739	small	YK-putative	NA	NA
WP_055152023.1	hypothetical protein [Jiulongibacter sediminis]	Jiulongibacter sediminis	1605367	698	longB	158-238	297-459	460-678	small	YK-putative	NA	NA
WP_055195547.1	hypothetical protein [Dorea longicatena]	Dorea longicatena	88431	745	longA	179-279	365-521	522-726	normal	YK-putative	NA	putative
WP_055276084.1	hypothetical protein [Clostridium disporicum]	Clostridium disporicum	84024	745	longA	178-279	363-521	522-734	normal	YK-putative	NA	putative
WP_055429304.1	hypothetical protein [Thermococcus thioreducens]	Thermococcus thioreducens	277988	750	longA	146-271	367-522	523-735	normal	NA	NA	NA
WP_055441081.1	stem cell self-renewal protein Piwi domain-containing protein [Anoxybacillus suryakundensis]	Anoxybacillus suryakundensis	1325335	707	longA	159-261	341-483	484-692	normal	YK-putative	NA	putative
WP_055808193.1	hypothetical protein [Brevundimonas sp. Leaf168]	Brevundimonas sp. Leaf168	1736283	402	short	NULL	1-151	152-389	NULL	RK-putative	NA	NA
WP_056025367.1	hypothetical protein [Sphingomonas sp. Leaf20]	Sphingomonas sp. Leaf20	1735685	483	short	NULL	30-245	246-470	NULL	RK-putative	NA	NA
WP_056034460.1	hypothetical protein [Chryseobacterium sp. Leaf404]	Chryseobacterium sp. Leaf404	1736366	1037	short	NULL	596-779	780-1024	NULL	HK-putative	NA	NA
WP_056152151.1	hypothetical protein [Duganella sp. Leaf126]	Duganella sp. Leaf126	1736266	483	short	NULL	43-219	220-470	NULL	HK-putative	NA	NA
WP_056176878.1	hypothetical protein [Lysobacter sp. Root604]	Lysobacter sp. Root604	1736568	483	short	NULL	43-220	221-470	NULL	HK-putative	NA	NA
WP_056186123.1	hypothetical protein [Methylobacterium sp. Leaf113]	Methylobacterium sp. Leaf113	1736259	484	short	NULL	32-246	247-471	NULL	RK-putative	NA	NA
WP_056209640.1	hypothetical protein [Flavobacterium sp. Root186]	Flavobacterium sp. Root186	1736485	1058	short	NULL	618-802	803-1044	NULL	HK-putative	NA	NA
WP_056240734.1	hypothetical protein [Mesorhizobium sp. Root552]	Mesorhizobium sp. Root552	1736555	515	short	NULL	46-277	278-499	NULL	HK-putative	NA	NA
WP_056452252.1	hypothetical protein [Methylobacterium sp. Leaf86]	Methylobacterium sp. Leaf86	1736242	499	short	NULL	32-251	252-486	NULL	RK-putative	NA	NA
WP_056466663.1	hypothetical protein [Methylobacterium sp. Leaf104]	Methylobacterium sp. Leaf104	1736254	758	longB	156-235	335-501	502-730	small	YK-putative	NA	NA
WP_056495446.1	hypothetical protein [Sphingomonas sp. Leaf25]	Sphingomonas sp. Leaf25	1735692	516	short	NULL	37-276	277-503	NULL	HK-putative	NA	NA
WP_056695929.1	MULTISPECIES: hypothetical protein [Aureimonas]	Aureimonas	414371	487	short	NULL	32-249	250-474	NULL	RK-putative	NA	NA
WP_056888902.1	hypothetical protein [Nocardioides sp. Soil777]	Nocardioides sp. Soil777	1736409	476	short	NULL	30-237	238-463	NULL	HK-putative	NA	NA
WP_057026386.1	hypothetical protein [Bradyrhizobium yuanmingense]	Bradyrhizobium yuanmingense	108015	500	short	NULL	34-264	265-483	NULL	RK-putative	NA	NA
WP_057280934.1	hypothetical protein [Bacteroides vulgatus]	Bacteroides vulgatus	821	1046	short	NULL	615-790	791-1028	NULL	HK-putative	NA	NA
WP_057482736.1	hypothetical protein [Salegentibacter mishustinae]	Salegentibacter mishustinae	270918	468	short	NULL	29-231	232-455	NULL	RK-putative	NA	NA
WP_057502543.1	nuclease PIN [[Pseudomonas] geniculata]	[Pseudomonas] geniculata	86188	482	short	NULL	42-219	220-468	NULL	HK-putative	NA	NA
WP_058195190.1	hypothetical protein [Methylobacterium sp. GXS13]	Methylobacterium sp. GXS13	1730094	468	short	NULL	29-230	231-455	NULL	RK-putative	NA	NA
WP_058282028.1	hypothetical protein [Ruegeria sp. CECT 5091]	Ruegeria sp. CECT 5091	1715692	472	short	NULL	39-213	214-459	NULL	HK-putative	NA	NA
WP_058453976.1	MULTISPECIES: hypothetical protein [Sphingopyxis]	Sphingopyxis	165697	485	short	NULL	32-246	247-472	NULL	RK-putative	NA	NA
WP_058568616.1	hypothetical protein [Haloferax sp. SB3]	Haloferax sp. SB3	1544719	472	short	NULL	33-230	231-456	NULL	HK-putative	NA	NA
WP_058572808.1	hypothetical protein [Haloferax sp. SB29]	Haloferax sp. SB29	1544718	895	longA	340-445	529-660	661-877	normal	YK-putative	NA	putative
WP_058745239.1	hypothetical protein [Sphingomonas yabuuchiae]	Sphingomonas yabuuchiae	172044	483	short	NULL	30-245	246-470	NULL	RK-putative	NA	NA
WP_058751935.1	hypothetical protein [Sphingomonas sanguinis]	Sphingomonas sanguinis	33051	363	short	NULL	38-212	213-325	NULL	HK-putative	NA	NA
WP_058870690.1	hypothetical protein [Acinetobacter johnsonii]	Acinetobacter johnsonii	40214	730	longB	152-224	315-473	474-709	small	YK-putative	NA	NA
WP_058963777.1	hypothetical protein [Fournierella massiliensis]	Fournierella massiliensis	1650663	1050	short	NULL	616-796	797-1032	NULL	HK-putative	NA	NA
WP_059333817.1	Piwi domain protein [Elizabethkingia genomosp. 3]	Elizabethkingia genomosp. 3	1756149	761	longB	157-236	336-485	486-739	small	YK-putative	NA	NA
WP_059401470.1	hypothetical protein [Alicycliphilus sp. B1]	Alicycliphilus sp. B1	1603291	525	short	NULL	32-278	279-507	NULL	RK-putative	NA	NA
WP_059598007.1	hypothetical protein [Burkholderia sp. BDU6]	Burkholderia sp. BDU6	1385591	481	short	NULL	40-217	218-468	NULL	HK-putative	NA	NA
WP_059982501.1	nuclease PIN [Burkholderia ubonensis]	Burkholderia ubonensis	101571	1048	short	NULL	612-794	795-1035	NULL	HK-putative	NA	NA
WP_060074291.1	hypothetical protein [Burkholderia ubonensis]	Burkholderia ubonensis	101571	481	short	NULL	40-217	218-468	NULL	HK-putative	NA	NA
WP_060274988.1	hypothetical protein [Burkholderia cepacia]	Burkholderia cepacia	292	334	short	NULL	1-87	88-316	NULL	RK-putative	NA	NA
WP_060422788.1	hypothetical protein [Serratia marcescens]	Serratia marcescens	615	731	longB	152-225	316-474	475-703	small	YK-putative	NA	NA
WP_060847087.1	hypothetical protein [Methylobacterium aquaticum]	Methylobacterium aquaticum	270351	484	short	NULL	32-246	247-471	NULL	RK-putative	NA	NA
WP_061048385.1	hypothetical protein [Phaeobacter inhibens]	Phaeobacter inhibens	221822	479	short	NULL	43-228	229-466	NULL	HK-putative	NA	NA
WP_061096135.1	hypothetical protein [Alteromonas macleodii]	Alteromonas macleodii	28108	540	longA_trun	NULL	99-311	312-520	small	NA	NA	putative
WP_061247661.1	piwi domain protein [Leptospira noguchii]	Leptospira noguchii	28182	639	longB	87-144	246-390	391-618	small	YK-putative	NA	NA
WP_061307001.1	hypothetical protein [Clostridium botulinum]	Clostridium botulinum	1491	467	longA_trun	NULL	85-245	246-456	NULL	NA	NA	putative
WP_061437684.1	hypothetical protein [Bacteroides intestinalis]	Bacteroides intestinalis	329854	1040	short	NULL	609-784	785-1027	NULL	HK-putative	NA	NA
WP_061516783.1	hypothetical protein [Acinetobacter venetianus]	Acinetobacter venetianus	52133	1045	short	NULL	604-789	790-1032	NULL	HK-putative	NA	NA
WP_061532998.1	hypothetical protein [Collimonas arenae]	Collimonas arenae	279058	482	short	NULL	42-219	220-467	NULL	HK-putative	NA	NA
WP_061880232.1	hypothetical protein [Bradyrhizobium liaoningense]	Bradyrhizobium liaoningense	43992	517	short	NULL	37-277	278-504	NULL	HK-putative	NA	NA
WP_061934618.1	hypothetical protein [Aureimonas sp. AU22]	Aureimonas sp. AU22	1638162	482	short	NULL	32-243	244-469	NULL	RK-putative	NA	NA
WP_061958300.1	hypothetical protein [Cupriavidus pauculus]	Cupriavidus pauculus	82633	483	short	NULL	31-245	246-469	NULL	RK-putative	NA	NA
WP_062081643.1	hypothetical protein [Bacteroidales bacterium 6E]	Bacteroidales bacterium 6E	1688776	636	longB	82-139	240-395	396-612	small	YK-putative	NA	NA
WP_062128845.1	hypothetical protein [Geofilum rubicundum]	Geofilum rubicundum	472113	1042	short	NULL	607-789	790-1022	NULL	HK-putative	NA	NA
WP_062171242.1	MULTISPECIES: nuclease PIN [Stenotrophomonas]	Stenotrophomonas	40323	482	short	NULL	42-219	220-468	NULL	HK-putative	NA	NA
WP_062341845.1	hypothetical protein [Novosphingobium sp. CCH12-A3]	Novosphingobium sp. CCH12-A3	1768752	483	short	NULL	43-220	221-470	NULL	HK-putative	NA	NA
WP_062436241.1	hypothetical protein [Synechococcus sp. PCC 73109]	Synechococcus sp. PCC 73109	374982	727	longA	168-266	349-497	498-713	small	YK-putative	NA	NA
WP_062480250.1	stem cell self-renewal protein Piwi domain-containing protein [Lacimicrobium alkaliphilum]	Lacimicrobium alkaliphilum	1526571	730	longB	152-224	315-473	474-709	small	YK-putative	NA	NA
WP_062486948.1	hypothetical protein [Candidatus Nitrospira inopinata]	Candidatus Nitrospira inopinata	1715989	508	short	NULL	30-269	270-491	NULL	RK-putative	NA	NA
WP_062618762.1	hypothetical protein [Vitellibacter aquimaris]	Vitellibacter aquimaris	1548749	703	longB	158-244	303-464	465-684	small	YK-putative	NA	NA
WP_062755455.1	stem cell self-renewal protein Piwi domain-containing protein [Parageobacillus toebii]	Parageobacillus toebii	153151	710	longA	159-261	341-486	487-695	normal	YK-putative	NA	putative
WP_062785620.1	hypothetical protein [Novosphingobium capsulatum]	Novosphingobium capsulatum	13688	482	short	NULL	42-219	220-469	NULL	HK-putative	NA	NA
WP_063002580.1	hypothetical protein [Nocardia mikamii]	Nocardia mikamii	508464	483	short	NULL	30-244	245-470	NULL	HK-putative	NA	NA
WP_063059159.1	hypothetical protein [Nocardia sienata]	Nocardia sienata	248552	715	longB	117-198	296-451	452-693	small	YK-putative	NA	NA
WP_063415881.1	hypothetical protein [Klebsiella aerogenes]	Klebsiella aerogenes	548	731	longB	152-225	316-474	475-703	small	YK-putative	NA	NA
WP_063460619.1	hypothetical protein [Acidovorax sp. GW101-3H11]	Acidovorax sp. GW101-3H11	1813946	484	short	NULL	44-221	222-471	NULL	HK-putative	NA	NA
WP_064030493.1	hypothetical protein [Methylomonas koyamae]	Methylomonas koyamae	702114	739	longA	184-292	371-500	501-722	normal	KR-putative	NA	putative
WP_064102502.1	hypothetical protein [Acinetobacter sp. SFA]	Acinetobacter sp. SFA	1805633	475	short	NULL	29-237	238-462	NULL	RK-putative	NA	NA
WP_064665417.1	hypothetical protein [Pseudoalteromonas prydzensis]	Pseudoalteromonas prydzensis	182141	472	short	NULL	29-234	235-459	NULL	RK-putative	NA	NA
WP_064683282.1	hypothetical protein [Rhizobium bangladeshense]	Rhizobium bangladeshense	1138189	483	short	NULL	32-244	245-470	NULL	RK-putative	NA	NA
WP_064790850.1	hypothetical protein [Thalassospira profundimaris]	Thalassospira profundimaris	502049	505	short	NULL	33-267	268-489	NULL	HK-putative	NA	NA
WP_065006788.1	hypothetical protein [Mesorhizobium sp. AA22]	Mesorhizobium sp. AA22	1854057	485	short	NULL	30-247	248-472	NULL	RK-putative	NA	NA
WP_065061705.1	hypothetical protein [Paraburkholderia tropica]	Paraburkholderia tropica	92647	767	longB	163-241	339-506	507-745	small	YK-putative	NA	NA
WP_065383217.1	hypothetical protein [Hyphomonas sp. ND6WE1B]	Hyphomonas sp. ND6WE1B	1848191	766	longB	161-239	336-503	504-744	small	YK-putative	NA	NA
WP_065578026.1	hypothetical protein [Gilliamella apicola]	Gilliamella apicola	1196095	472	short	NULL	29-234	235-459	NULL	RK-putative	NA	NA
WP_065664089.1	nuclease PIN [Agrobacterium sp. B131/95]	Agrobacterium sp. B131/95	1841655	483	short	NULL	43-220	221-470	NULL	HK-putative	NA	NA
WP_065715042.1	hypothetical protein [Synechococcus sp. PCC 7003]	Synechococcus sp. PCC 7003	374981	725	longA	166-264	347-495	496-711	small	YK-putative	NA	NA
WP_065720110.1	hypothetical protein [Chryseobacterium sp. CBo1]	Chryseobacterium sp. CBo1	1869230	636	longB	82-139	240-395	396-612	small	YK-putative	NA	NA
WP_065818629.1	hypothetical protein [Nitratireductor aquibiodomus]	Nitratireductor aquibiodomus	204799	491	short	NULL	33-252	253-478	NULL	RK-putative	NA	NA
WP_065998850.1	hypothetical protein [Mucilaginibacter sp. PPCGB 2223]	Mucilaginibacter sp. PPCGB 2223	1886027	480	short	NULL	29-242	243-467	NULL	RK-putative	NA	NA
WP_066219549.1	hypothetical protein [Formosa haliotis]	Formosa haliotis	1555194	699	longB	173-254	308-460	461-684	small	YK-putative	NA	NA
WP_066419254.1	hypothetical protein [Halorubrum sp. SAH-A6]	Halorubrum aethiopicum	1758255	472	short	NULL	33-230	231-456	NULL	HK-putative	NA	NA
WP_066514271.1	hypothetical protein [Sphingobium cloacae]	Sphingobium cloacae	120107	471	short	NULL	38-216	217-457	NULL	HK-putative	NA	NA
WP_066624034.1	hypothetical protein [Brevundimonas vesicularis]	Brevundimonas vesicularis	41276	506	short	NULL	35-268	269-490	NULL	HK-putative	NA	NA
WP_066752989.1	hypothetical protein [Chryseobacterium sp. IHBB 10212]	Chryseobacterium sp. IHBB 10212	1685010	1053	short	NULL	612-797	798-1040	NULL	HK-putative	NA	NA
WP_066798582.1	nuclease PIN [Sphingomonas soli]	Sphingomonas soli	266127	482	short	NULL	42-219	220-469	NULL	HK-putative	NA	NA
WP_066978564.1	hypothetical protein [Methylomonas lenta]	Methylomonas lenta	980561	480	short	NULL	41-219	220-465	NULL	HK-putative	NA	NA
WP_067182979.1	nuclease PIN [Sphingopyxis granuli]	Sphingopyxis granuli	267128	482	short	NULL	42-219	220-469	NULL	HK-putative	NA	NA
WP_067325603.1	hypothetical protein [Mesorhizobium sp. AA23]	Mesorhizobium sp. AA23	1854058	518	short	NULL	37-278	279-505	NULL	HK-putative	NA	NA
WP_067527441.1	hypothetical protein [Nocardia uniformis]	Nocardia uniformis	53432	475	short	NULL	30-236	237-462	NULL	RK-putative	NA	NA
WP_067673144.1	hypothetical protein [Erythrobacter sp. HI00D59]	Erythrobacter sp. HI00D59	1822215	485	short	NULL	32-246	247-472	NULL	RK-putative	NA	NA
WP_067714880.1	hypothetical protein [Acidibacillus ferrooxidans]	Acidibacillus ferrooxidans	1765683	641	longB	83-141	242-396	397-622	small	YK-putative	NA	NA
WP_068094634.1	hypothetical protein [Novosphingobium rosa]	Novosphingobium rosa	76978	469	short	NULL	29-231	232-456	NULL	RK-putative	NA	NA
WP_068133589.1	hypothetical protein [Roseimaritima ulvae]	Roseimaritima ulvae	980254	454	short	NULL	20-216	217-441	NULL	RK-putative	NA	NA
WP_068185907.1	hypothetical protein [Macellibacteroides sp. HH-ZS]	Macellibacteroides sp. HH-ZS	1857568	1043	short	NULL	602-784	785-1027	NULL	HK-putative	NA	NA
WP_068222130.1	hypothetical protein [Roseivirga spongicola]	Roseivirga spongicola	333140	489	short	NULL	29-252	253-476	NULL	RK-putative	NA	NA
WP_068240872.1	hypothetical protein [Rhodobacteraceae bacterium O3.65]	Rhodobacteraceae bacterium O3.65	1768241	255	short	NULL	1-85	86-255	NULL	RK-putative	NA	NA
WP_068394128.1	hypothetical protein [Leptolyngbya sp. NIES-3755]	Leptolyngbya sp. NIES-3755	1752064	643	longB	91-146	249-394	395-619	small	YK-putative	NA	NA
WP_068463428.1	hypothetical protein [Hyphomicrobium sulfonivorans]	Hyphomicrobium sulfonivorans	121290	516	short	NULL	37-276	277-501	NULL	HK-putative	NA	NA
WP_068488195.1	hypothetical protein [Planococcus maritimus]	Planococcus maritimus	192421	676	longA	98-200	278-450	451-661	normal	YK-putative	NA	putative
WP_068616618.1	hypothetical protein [Woeseia oceani]	Woeseia oceani	1548547	419	longA_trun	NULL	25-190	191-399	NULL	NA	NA	putative
WP_068768973.1	hypothetical protein [Opitutaceae bacterium TSB47]	Opitutaceae bacterium TSB47	1184151	471	short	NULL	32-232	233-453	NULL	HK-putative	NA	NA
WP_068818384.1	hypothetical protein [Phormidesmis priestleyi]	Phormidesmis priestleyi	268141	478	short	NULL	29-239	240-463	NULL	RK-putative	NA	NA
WP_068847674.1	hypothetical protein [Planctopirus sp. JC280]	Planctopirus sp. JC280	1841610	503	short	NULL	31-266	267-486	NULL	RK-putative	NA	NA
WP_069020258.1	hypothetical protein [Candidatus Thiodiazotropha endoloripes]	Candidatus Thiodiazotropha endoloripes	1818881	473	short	NULL	29-235	236-460	NULL	RK-putative	NA	NA
WP_069133529.1	hypothetical protein [Rhodohalobacter halophilus]	Rhodohalobacter halophilus	1812810	702	longB	180-243	313-464	465-681	small	YK-putative	NA	NA
WP_069211835.1	hypothetical protein [Ruegeria sp. PBVC088]	Ruegeria sp. PBVC088	1858797	474	short	NULL	38-217	218-461	NULL	HK-putative	NA	NA
WP_069293923.1	hypothetical protein [Fervidobacterium thailandensis]	Fervidobacterium thailandense	1008305	640	longA	157-210	287-430	431-626	small	NA	putative	putative
WP_069438049.1	hypothetical protein [Methyloceanibacter methanicus]	Methyloceanibacter methanicus	1774968	499	short	NULL	20-259	260-481	NULL	RK-putative	NA	NA
WP_069674097.1	hypothetical protein [Formosa sp. Hel3_A1_48]	Formosa sp. Hel3_A1_48	1336795	454	longB_trun	NULL	54-215	216-440	NULL	YK-putative	NA	NA
WP_069709177.1	hypothetical protein [Novosphingobium resinovorum]	Novosphingobium resinovorum	158500	471	short	NULL	38-215	216-458	NULL	HK-putative	NA	NA
WP_070097871.1	helix-turn-helix domain-containing protein [Nonlabens marinus]	Nonlabens marinus	930802	782	longB	253-334	387-540	541-763	small	YK-putative	NA	NA
WP_070235713.1	hypothetical protein [Lutibacter sp. LPB0138]	Lutibacter sp. LPB0138	1850246	687	longB	154-234	292-449	450-667	small	YK-putative	NA	NA
WP_071036708.1	hypothetical protein [Mesorhizobium sp. LCM 4576]	Mesorhizobium sp. LCM 4576	1848289	760	longB	157-235	333-498	499-738	small	YK-putative	NA	NA
WP_071068901.1	nuclease PIN [Cupriavidus sp. USMAA1020]	Cupriavidus sp. USMAA1020	367825	481	short	NULL	40-217	218-468	NULL	HK-putative	NA	NA
WP_071069330.1	hypothetical protein [Mesorhizobium sp. LCM 4577]	Mesorhizobium sp. LCM 4577	1848288	760	longB	157-235	333-498	499-738	small	YK-putative	NA	NA
WP_071145652.1	hypothetical protein [Bacteroides ihuae]	Bacteroides ihuae	1852362	1036	short	NULL	601-783	784-1016	NULL	HK-putative	NA	NA
WP_071240728.1	nuclease PIN [Thalassospira sp. MIT1004]	Thalassospira sp. MIT1004	1882733	478	short	NULL	35-209	210-465	NULL	HK-putative	NA	NA
WP_071455425.1	stem cell self-renewal protein Piwi [Gloeomargarita lithophora]	Gloeomargarita lithophora	1188228	745	longA	180-281	373-518	519-727	normal	YY-putative	NA	NA
WP_071507487.1	nuclease PIN [Ralstonia solanacearum]	Ralstonia solanacearum	305	483	short	NULL	43-220	221-469	NULL	HK-putative	NA	NA
WP_071516134.1	hypothetical protein [Geitlerinema sp. PCC 9228]	Geitlerinema sp. PCC 9228	111611	726	longA	181-276	360-494	495-712	normal	YK-putative	NA	NA
WP_071678161.1	hypothetical protein [Thermus brockianus]	Thermus brockianus	56956	689	longA	178-273	346-466	467-674	normal	RK-putative	NA	putative
WP_071970086.1	hypothetical protein [Sulfitobacter sp. AM1-D1]	Sulfitobacter sp. AM1-D1	1917485	518	short	NULL	37-278	279-505	NULL	RK-putative	NA	NA
WP_071980016.1	hypothetical protein [Alteromonas sp. RW2A1]	Alteromonas sp. RW2A1	1917158	472	short	NULL	29-234	235-459	NULL	RK-putative	NA	NA
WP_072017558.1	nuclease PIN [Erwinia typographi]	Erwinia typographi	371042	483	short	NULL	42-220	221-470	NULL	HK-putative	NA	NA
WP_072261297.1	MULTISPECIES: hypothetical protein [unclassified Armatimonadetes]	unclassified Armatimonadetes	1042316	425	longB_trun	NULL	36-178	179-401	NULL	YK-putative	NA	NA
WP_072319133.1	Piwi domain protein [Sinomicrobium oceani]	Sinomicrobium oceani	1150368	763	longB	159-238	338-487	488-741	small	YK-putative	NA	NA
WP_072349419.1	hypothetical protein [Flavobacteriaceae bacterium A100]	Flavobacteriaceae bacterium A100	1917170	703	longB	158-244	303-464	465-689	small	YK-putative	NA	NA
WP_072554966.1	hypothetical protein [Tenacibaculum sp. LPB0136]	Tenacibaculum sp. LPB0136	1850252	683	longB	154-234	287-445	446-664	small	YK-putative	NA	NA
WP_072559536.1	hypothetical protein [Sphingopyxis sp. LPB0140]	Sphingopyxis sp. LPB0140	1913578	485	short	NULL	32-246	247-471	NULL	RK-putative	NA	NA
WP_072598063.1	hypothetical protein [Sphingomonas sp. JJ-A5]	Sphingomonas sp. JJ-A5	1921510	471	short	NULL	38-216	217-457	NULL	HK-putative	NA	NA
WP_072761037.1	hypothetical protein [Fervidobacterium gondwanense]	Fervidobacterium gondwanense	44754	638	longA	159-212	288-428	429-629	small	NA	putative	putative
WP_072766083.1	hypothetical protein [Arenibacter nanhaiticus]	Arenibacter nanhaiticus	558155	1040	short	NULL	599-781	782-1024	NULL	HK-putative	NA	NA
WP_072865986.1	hypothetical protein [Marinitoga hydrogenitolerans]	Marinitoga hydrogenitolerans	287990	640	longA	154-208	284-427	428-626	small	NA	putative	putative
WP_072885920.1	Piwi domain protein [Chryseobacterium takakiae]	Chryseobacterium takakiae	1302685	763	longB	159-238	338-487	488-741	small	YK-putative	NA	NA
WP_072985233.1	hypothetical protein [Leeuwenhoekiella palythoae]	Leeuwenhoekiella palythoae	573501	663	longB	87-192	274-428	429-642	normal	YK-putative	NA	NA
WP_073035635.1	hypothetical protein [Roseovarius pacificus]	Roseovarius pacificus	337701	485	short	NULL	32-246	247-472	NULL	RK-putative	NA	NA
WP_073067334.1	hypothetical protein [Aliifodinibius roseus]	Aliifodinibius roseus	1194090	513	short	NULL	30-263	264-500	NULL	RK-putative	NA	NA
WP_073099829.1	Piwi domain protein [Leeuwenhoekiella marinoflava]	Leeuwenhoekiella marinoflava	988	763	longB	159-238	338-487	488-741	small	YK-putative	NA	NA
WP_073132933.1	hypothetical protein [Chryseolinea serpens]	Chryseolinea serpens	947013	1053	short	NULL	615-797	798-1039	NULL	HK-putative	NA	NA
WP_073217643.1	hypothetical protein [Aequorivita viscosa]	Aequorivita viscosa	797419	703	longB	173-254	312-464	465-682	small	YK-putative	NA	NA
WP_073243758.1	hypothetical protein [Flavobacterium flevense]	Flavobacterium flevense	983	1057	short	NULL	615-801	802-1044	NULL	HK-putative	NA	NA
WP_073288094.1	hypothetical protein [Hymenobacter psychrotolerans]	Hymenobacter psychrotolerans	344998	748	longB	157-236	331-483	484-724	small	YK-putative	NA	NA
WP_073409929.1	hypothetical protein [Flavobacterium johnsoniae]	Flavobacterium johnsoniae	986	1041	short	NULL	601-783	784-1025	NULL	HK-putative	NA	NA
WP_073555659.1	stem cell self-renewal protein Piwi [Fischerella major]	Fischerella major	210993	737	longA	171-272	361-510	511-723	normal	YY-putative	NA	putative
WP_073904485.1	hypothetical protein [Mycobacterium sp. SWH-M3]	Mycobacterium sp. SWH-M3	1490482	469	short	NULL	38-213	214-454	NULL	HK-putative	NA	NA
WP_074100515.1	hypothetical protein [Paenibacillus sp. P3E]	Paenibacillus sp. P3E	1349435	705	longA	163-262	342-482	483-693	normal	YK-putative	NA	putative
WP_074121856.1	hypothetical protein [Bradyrhizobium sp. AS23.2]	Bradyrhizobium sp. AS23.2	1680155	484	short	NULL	32-246	247-471	NULL	RK-putative	NA	NA
WP_074290364.1	hypothetical protein [Burkholderia sp. GAS332]	Burkholderia sp. GAS332	1882750	751	longB	155-234	333-493	494-729	normal	YK-putative	NA	NA
WP_074592521.1	hypothetical protein [Thermoanaerobacter thermohydrosulfuricus]	Thermoanaerobacter thermohydrosulfuricus	1516	181	short_trun	NULL	NULL	3-167	NULL	NULL	NA	NA
WP_074637371.1	hypothetical protein [Sulfitobacter pontiacus]	Sulfitobacter pontiacus	60137	491	short	NULL	33-252	253-478	NULL	RK-putative	NA	NA
WP_074671526.1	hypothetical protein [Maribacter dokdonensis]	Maribacter dokdonensis	320912	665	longB_trun	NULL	290-429	430-645	NULL	YK-putative	NA	NA
WP_074724477.1	hypothetical protein [Flavobacterium frigoris]	Flavobacterium frigoris	229204	1052	short	NULL	611-796	797-1039	NULL	HK-putative	NA	NA
WP_074796062.1	hypothetical protein [Haloferax larsenii]	Haloferax larsenii	302484	895	longA	340-445	529-660	661-877	normal	YK-putative	NA	putative
WP_075054206.1	hypothetical protein [Nitrososphaera viennensis]	Nitrososphaera viennensis	1034015	772	longB	184-314	400-548	549-749	normal	YK-putative	NA	NA
WP_075061402.1	hypothetical protein [Ornatilinea apprima]	Ornatilinea apprima	1134406	504	short	NULL	31-256	257-491	NULL	RK-putative	NA	NA
WP_075256236.1	nuclease PIN [Herbaspirillum sp. WT00C]	Herbaspirillum sp. WT00C	1892903	480	short	NULL	40-217	218-465	NULL	HK-putative	NA	NA
WP_075628771.1	hypothetical protein [Rhizobium oryzae]	Rhizobium oryzae	464029	469	short	NULL	29-231	232-456	NULL	RK-putative	NA	NA
WP_075634049.1	hypothetical protein [Rhizobium rhizosphaerae]	Rhizobium rhizosphaerae	1672749	517	short	NULL	37-276	277-503	NULL	HK-putative	NA	NA
WP_075666638.1	MULTISPECIES: hypothetical protein [Thermosipho]	Thermosipho	2420	342	longA_trun	NULL	1-136	137-241	NULL	NA	putative	putative
WP_075780265.1	hypothetical protein [Marinitoga sp. 1137]	Marinitoga sp. 1137	1545835	639	longA	154-208	285-428	429-627	small	NA	putative	putative
WP_075793711.1	nuclease PIN [Massilia putida]	Massilia putida	1141883	1051	short	NULL	614-797	798-1038	NULL	HK-putative	NA	NA
WP_075800933.1	hypothetical protein [Roseomonas gilardii]	Roseomonas gilardii	257708	395	longB_trun	NULL	1-139	140-372	NULL	YK-putative	NA	NA
WP_075892274.1	hypothetical protein [Limnothrix rosea]	Limnothrix rosea	71188	724	longA	167-265	347-499	500-705	small	YK-putative	NA	NA
WP_076523956.1	hypothetical protein [Kroppenstedtia eburnea]	Kroppenstedtia eburnea	714067	712	longA	160-260	341-487	488-699	normal	YK-putative	NA	putative
WP_076701676.1	hypothetical protein [Seonamhaeicola sp. S2-3]	Seonamhaeicola sp. S2-3	1936081	700	longA	157-238	292-457	458-680	small	YK-putative	NA	NA
WP_076783222.1	hypothetical protein [Chryseobacterium bovis]	Chryseobacterium bovis	421530	636	longB	82-139	240-395	396-612	small	YK-putative	NA	NA
WP_076815490.1	nuclease PIN [Achromobacter insolitus]	Achromobacter insolitus	217204	485	short	NULL	42-220	221-472	NULL	HK-putative	NA	NA
WP_077026978.1	hypothetical protein [Fuerstia marisgermanicae]	Fuerstia marisgermanicae	1891926	645	longB	45-123	221-381	382-624	small	YK-putative	NA	NA
WP_077067832.1	stem cell self-renewal protein Piwi domain protein [Haloarcula rubripromontorii]	Haloarcula rubripromontorii	1705562	742	longA	175-279	366-501	502-728	normal	NA	NA	putative
WP_077117441.1	hypothetical protein [Agrobacterium sp. DSM 25559]	Agrobacterium sp. DSM 25559	1907666	761	longB	158-236	334-499	500-738	small	YK-putative	NA	NA
WP_077198807.1	hypothetical protein [Thermosipho affectus]	Thermosipho affectus	660294	650	longA	154-207	283-442	443-621	small	NA	putative	putative
WP_077208232.1	hypothetical protein [Halorientalis sp. IM1011]	Halorientalis sp. IM1011	1932360	728	longB	168-279	370-498	499-721	normal	NA	NA	NA
WP_077684788.1	hypothetical protein [Tessaracoccus sp. NSG39]	Tessaracoccus sp. NSG39	1332264	422	short	NULL	24-197	198-422	NULL	HK-putative	NA	NA
WP_078350477.1	hypothetical protein [Mucilaginibacter pedocola]	Mucilaginibacter pedocola	1792845	670	longB	148-185	277-430	431-653	small	YK-putative	NA	NA
WP_078365264.1	hypothetical protein [Rhodoferax fermentans]	Rhodoferax fermentans	28066	518	short	NULL	36-278	279-501	NULL	RK-putative	NA	NA
WP_078690884.1	Piwi domain protein [Elizabethkingia anophelis]	Elizabethkingia anophelis	1117645	763	longB	159-238	338-487	488-741	small	YK-putative	NA	NA
WP_078792595.1	hypothetical protein [Elizabethkingia meningoseptica]	Elizabethkingia meningoseptica	238	1040	short	NULL	607-788	789-1020	NULL	HK-putative	NA	NA
WP_078924280.1	hypothetical protein [Thiothrix eikelboomii]	Thiothrix eikelboomii	92487	659	longB	73-142	240-397	398-638	small	YK-putative	NA	NA
WP_079083882.1	hypothetical protein [Streptomyces longwoodensis]	Streptomyces longwoodensis	68231	760	longB	163-244	342-495	496-738	small	YK-putative	NA	NA
WP_079235170.1	stem cell self-renewal protein Piwi [Halolamina sp. CBA1230]	Halolamina sp. CBA1230	1853690	740	longA	180-282	365-506	507-721	normal	YK-putative	NA	putative
WP_079365507.1	hypothetical protein [Hydrogenophaga sp. H7]	Hydrogenophaga sp. H7	1882399	768	longB	163-241	339-506	507-746	small	YK-putative	NA	NA
WP_079685318.1	hypothetical protein [Ohtaekwangia koreensis]	Ohtaekwangia koreensis	688867	526	short	NULL	30-274	275-513	NULL	RK-putative	NA	NA
WP_079731543.1	hypothetical protein [Novosphingobium mathurense]	Novosphingobium mathurense	428990	506	short	NULL	31-268	269-489	NULL	RK-putative	NA	NA
WP_079980881.1	MULTISPECIES: hypothetical protein [Haloarcula]	Haloarcula	2237	470	short	NULL	32-230	231-454	NULL	HK-putative	NA	NA
WP_080458312.1	hypothetical protein [Roseovarius sp. A-2]	Roseovarius sp. A-2	1570360	491	short	NULL	33-252	253-478	NULL	RK-putative	NA	NA
WP_080466871.1	hypothetical protein [Burkholderia cenocepacia]	Burkholderia cenocepacia	95486	256	short	NULL	17-96	97-256	NULL	HK-putative	NA	NA
WP_080523304.1	Piwi domain-containing protein [Methyloprofundus sedimenti]	Methyloprofundus sedimenti	1420851	409	short	NULL	2-154	155-396	NULL	HK-putative	NA	NA
WP_080700177.1	nuclease PIN [Bordetella hinzii]	Bordetella hinzii	103855	474	short	NULL	38-212	213-458	NULL	HK-putative	NA	NA
WP_080826257.1	hypothetical protein [Agrobacterium genomosp. 6]	Agrobacterium genomosp. 6	1183411	484	short	NULL	32-246	247-471	NULL	RK-putative	NA	NA
WP_080840602.1	hypothetical protein [Cohnella sp. 6021052837]	Cohnella sp. 6021052837	1816691	706	longA	163-263	343-483	484-694	normal	YK-putative	NA	putative
WP_081441952.1	nuclease PIN [Mariprofundus ferrooxydans]	Mariprofundus ferrooxydans	314344	1005	short	NULL	568-751	752-992	NULL	HK-putative	NA	NA
WP_081444939.1	hypothetical protein [Blastopirellula marina]	Blastopirellula marina	124	1024	short	NULL	653-834	835-1022	NULL	HK-putative	NA	NA
WP_081599527.1	hypothetical protein [Prochlorothrix hollandica]	Prochlorothrix hollandica	1223	742	longA	179-280	368-503	504-727	normal	YK-putative	NA	putative
WP_081699304.1	hypothetical protein [Lachnospiraceae bacterium VE202-23]	Lachnospiraceae bacterium VE202-23	1232456	788	short	NULL	541-720	721-767	NULL	HK-putative	NA	NA
WP_081743200.1	hypothetical protein [[Clostridium] clariflavum]	[Clostridium] clariflavum	288965	1039	short	NULL	597-779	780-1023	NULL	HK-putative	NA	NA
WP_081892299.1	hypothetical protein [Verrucomicrobium sp. BvORR106]	Verrucomicrobium sp. BvORR106	1403819	778	longB	172-250	348-509	510-757	small	YK-putative	NA	NA
WP_081892706.1	hypothetical protein [Lysinibacillus sp. BF-4]	Lysinibacillus sp. BF-4	1473546	360	longA_trun	NULL	1-134	135-345	NULL	YK-putative	NA	putative
WP_082240375.1	MULTISPECIES: hypothetical protein [Rhizobium]	Rhizobium	379	502	short	NULL	30-263	264-486	NULL	RK-putative	NA	NA
WP_082382784.1	hypothetical protein [Brevundimonas sp. DS20]	Brevundimonas sp. DS20	1532555	461	short	NULL	1-223	224-445	NULL	HK-putative	NA	NA
WP_082735923.1	hypothetical protein [Syntrophomonas wolfei]	Syntrophomonas wolfei	863	653	longB_trun	NULL	249-401	402-629	NULL	YK-putative	NA	NA
WP_082755986.1	hypothetical protein [Bradyrhizobium diazoefficiens]	Bradyrhizobium diazoefficiens	1355477	937	short	NULL	501-683	684-923	NULL	HK-putative	NA	NA
WP_082773600.1	hypothetical protein [Hymenobacter sp. PAMC 26628]	Hymenobacter sp. PAMC 26628	1484118	743	longB	158-237	332-484	485-719	small	YK-putative	NA	NA
WP_082839051.1	hypothetical protein [Gemmata sp. SH-PL17]	Gemmata sp. SH-PL17	1630693	794	longA	194-301	401-546	547-777	normal	HK-putative	NA	putative
WP_082905585.1	hypothetical protein [Bradyrhizobium sp. BR 10245]	Bradyrhizobium sp. BR 10245	1497613	763	longB	165-237	336-497	498-742	small	YK-putative	NA	NA
WP_082934345.1	hypothetical protein [Rhizobium sp. N113]	Rhizobium sp. N113	1703960	500	short	NULL	34-260	261-486	NULL	RK-putative	NA	NA
WP_083396642.1	hypothetical protein [Nitrosospira briensis]	Nitrosospira briensis	35799	466	short	NULL	1-226	227-449	NULL	HK-putative	NA	NA
WP_083461754.1	hypothetical protein [Thermanaerothrix daxensis]	Thermanaerothrix daxensis	869279	452	longB_trun	NULL	56-198	199-431	NULL	YK-putative	NA	NA
WP_083592923.1	nuclease PIN [Aurantimonas sp. 22II-16-19i]	Aurantimonas sp. 22II-16-19i	1317114	481	short	NULL	42-219	220-468	NULL	HK-putative	NA	NA
WP_083600058.1	hypothetical protein [Exiguobacterium sp. AT1b]	Exiguobacterium sp. AT1b	360911	709	longA	166-265	345-486	487-694	normal	YK-putative	NA	putative
WP_083716754.1	hypothetical protein [Pelagibaca abyssi]	Pelagibaca abyssi	1250539	514	short	NULL	44-275	276-498	NULL	HK-putative	NA	NA
WP_083783314.1	hypothetical protein [Maritimibacter alkaliphilus]	Maritimibacter alkaliphilus	404236	500	short	NULL	34-264	265-487	NULL	HK-putative	NA	NA
WP_083829967.1	hypothetical protein [Thermogladius calderae]	Thermogladius calderae	1200300	813	longA	191-317	428-583	584-798	normal	YK-putative	NA	NA
WP_083842423.1	nuclease PIN [Bradyrhizobium sp. ORS 375]	Bradyrhizobium sp. ORS 375	566679	483	short	NULL	43-220	221-470	NULL	HK-putative	NA	NA
WP_083862946.1	stem cell self-renewal protein Piwi [Calothrix sp. PCC 7507]	Calothrix sp. PCC 7507	99598	725	longA	150-254	343-493	494-710	normal	YY-putative	NA	NA
WP_083871010.1	hypothetical protein [Alistipes senegalensis]	Alistipes senegalensis	1288121	1044	short	NULL	613-788	789-1026	NULL	HK-putative	NA	NA
WP_083930349.1	hypothetical protein [Methylovulum miyakonense]	Methylovulum miyakonense	645578	650	longB	98-155	252-404	405-629	small	YK-putative	NA	NA
WP_083967189.1	hypothetical protein [Methylosinus sp. R-45379]	Methylosinus sp. R-45379	980563	461	short	NULL	1-223	224-445	NULL	HK-putative	NA	NA
WP_084097100.1	hypothetical protein [Cyclobacterium lianum]	Cyclobacterium lianum	388280	699	longB	173-254	308-460	461-684	small	YK-putative	NA	NA
WP_084106721.1	hypothetical protein [Caloramator proteoclasticus]	Caloramator proteoclasticus	53342	781	longA	210-314	398-559	560-764	normal	YK-putative	NA	putative
WP_084176749.1	hypothetical protein [Mangrovimonas yunxiaonensis]	Mangrovimonas yunxiaonensis	1197477	703	longB	158-244	303-464	465-689	small	YK-putative	NA	NA
WP_084234542.1	hypothetical protein [Papillibacter cinnamivorans]	Papillibacter cinnamivorans	100176	1050	short	NULL	617-797	798-1037	NULL	HK-putative	NA	NA
WP_084238347.1	hypothetical protein [Sphingomonas asaccharolytica]	Sphingomonas asaccharolytica	40681	501	short	NULL	33-264	265-485	NULL	HK-putative	NA	NA
WP_084286803.1	hypothetical protein [Pedobacter nyackensis]	Pedobacter nyackensis	475255	792	longA	182-285	384-546	547-762	normal	NA	NA	putative
WP_084326285.1	hypothetical protein [Thermocrinis ruber]	Thermocrinis ruber	75906	382	longA_trun	NULL	62-156	157-363	NULL	YK-putative	NA	putative
WP_084462763.1	hypothetical protein [Oceanibaculum pacificum]	Oceanibaculum pacificum	580166	1019	short	NULL	583-765	766-1005	NULL	HK-putative	NA	NA
WP_084480083.1	hypothetical protein [Methylosarcina lacus]	Methylosarcina lacus	136992	227	longA_trun	NULL	NULL	11-210	NULL	NULL	NA	NA
WP_084602981.1	hypothetical protein [Rubritepida flocculans]	Rubritepida flocculans	182403	802	longB	190-266	364-533	534-779	small	YK-putative	NA	NA
WP_084668949.1	hypothetical protein [Spirulina major]	Spirulina major	270636	711	longA	166-262	345-480	481-697	normal	YK-putative	NA	NA
WP_084739342.1	hypothetical protein [Thermobrachium celere]	Thermobrachium celere	53422	765	longA	194-299	383-543	544-748	normal	YK-putative	NA	putative
WP_085482892.1	nuclease PIN [Paraburkholderia susongensis]	Paraburkholderia susongensis	1515439	1048	short	NULL	612-794	795-1035	NULL	HK-putative	NA	NA
WP_085772138.1	nuclease PIN [Methylocystis bryophila]	Methylocystis bryophila	655015	470	short	NULL	38-212	213-457	NULL	HK-putative	NA	NA
WP_085789107.1	stem cell self-renewal protein Piwi domain-containing protein [Anoxybacillus ayderensis]	Anoxybacillus ayderensis	265546	707	longA	159-261	341-483	484-692	normal	YK-putative	NA	putative
WP_085809852.1	hypothetical protein [Sphingomonas sp. TZW2008]	Sphingomonas sp. TZW2008	1917973	468	short	NULL	29-230	231-455	NULL	RK-putative	NA	NA
WP_086102656.1	hypothetical protein [Chitinophagaceae bacterium IBVUCB2]	Chitinophagaceae bacterium IBVUCB2	1985174	694	longB	158-238	292-454	455-674	small	YK-putative	NA	NA
WP_086549030.1	hypothetical protein [Sphingobacteriaceae bacterium GW460-11-11-14-LB5]	Sphingobacteriaceae bacterium GW460-11-11-14-LB5	1986952	632	longB	82-139	239-391	392-608	small	YK-putative	NA	NA
WP_086904404.1	lipase chaperone [Shewanella putrefaciens]	Shewanella putrefaciens	24	730	longB	152-224	315-473	474-709	small	YK-putative	NA	NA
WP_087252836.1	hypothetical protein [Drancourtella sp. An57]	Drancourtella sp. An57	1965647	1045	short	NULL	604-790	791-1029	NULL	HK-putative	NA	NA
WP_087287470.1	hypothetical protein [Pseudoflavonifractor sp. An184]	Pseudoflavonifractor sp. An184	1965576	1047	short	NULL	613-793	794-1029	NULL	HK-putative	NA	NA
WP_087292483.1	hypothetical protein [Anaerofilum sp. An201]	Anaerofilum sp. An201	1965588	1050	short	NULL	616-796	797-1032	NULL	HK-putative	NA	NA
WP_087337819.1	hypothetical protein [Bacteroides dorei]	Bacteroides dorei	357276	1045	short	NULL	614-789	790-1033	NULL	HK-putative	NA	NA
WP_087406053.1	hypothetical protein [Bacteroides sp. An279]	Bacteroides sp. An279	1965620	1040	short	NULL	609-784	785-1028	NULL	HK-putative	NA	NA
WP_087527547.1	stem cell self-renewal protein Piwi domain-containing protein [Acinetobacter sp. WCHA55]	Acinetobacter sp. WCHA55	2004646	730	longB	152-224	315-473	474-709	small	YK-putative	NA	NA
WP_087738801.1	nuclease PIN [Paraburkholderia piptadeniae]	Paraburkholderia piptadeniae	1701573	481	short	NULL	40-217	218-468	NULL	HK-putative	NA	NA
WP_087838767.1	hypothetical protein [Pigmentiphaga sp. NML030171]	Pigmentiphaga sp. NML030171	2008676	473	short	NULL	29-235	236-460	NULL	RK-putative	NA	NA
WP_088100472.1	nuclease PIN [Xanthomonas retroflexus]	Xanthomonas retroflexus	305959	482	short	NULL	42-219	220-469	NULL	HK-putative	NA	NA
WP_088193538.1	nuclease PIN [Pseudomonas sp. A46]	Pseudomonas sp. A46	1973009	483	short	NULL	43-220	221-470	NULL	HK-putative	NA	NA
WP_088257333.1	piwi domain protein [Fimbriiglobus ruber]	Fimbriiglobus ruber	1908690	638	longB	86-143	245-392	393-615	small	YK-putative	NA	NA
WP_088264063.1	Piwi domain protein [Chryseobacterium haifense]	Chryseobacterium haifense	421525	763	longB	159-238	338-487	488-741	small	YK-putative	NA	NA
WP_088347300.1	MULTISPECIES: hypothetical protein [Rhodomicrobium]	Rhodomicrobium	1068	763	longB	159-237	335-501	502-741	small	YK-putative	NA	NA
WP_088656112.1	hypothetical protein [Geofilum rhodophaeum]	Geofilum rhodophaeum	1965019	628	longB	82-139	239-388	389-604	small	YK-putative	NA	NA
WP_088664286.1	hypothetical protein [Roseovarius sp. 22II1-1F6A]	Roseovarius sp. 22II1-1F6A	1317112	491	short	NULL	33-252	253-478	NULL	RK-putative	NA	NA
WP_088696231.1	hypothetical protein [Zobellia sp. OII3]	Zobellia sp. OII3	2034520	703	longB	158-244	303-464	465-689	small	YK-putative	NA	NA
WP_088712621.1	hypothetical protein [Pacificimonas flava]	Pacificimonas flava	1234595	471	short	NULL	38-216	217-457	NULL	HK-putative	NA	NA
WP_088912163.1	stem cell self-renewal protein Piwi domain-containing protein [Raoultella ornithinolytica]	Raoultella ornithinolytica	54291	731	longB	152-225	316-474	475-703	small	YK-putative	NA	NA
WP_089215968.1	hypothetical protein [Sphingopyxis indica]	Sphingopyxis indica	436663	499	short	NULL	33-263	264-482	NULL	RK-putative	NA	NA
WP_089230993.1	hypothetical protein [Methylobacterium radiotolerans]	Methylobacterium radiotolerans	31998	737	longB	138-216	317-481	482-714	small	YK-putative	NA	NA
WP_089334213.1	hypothetical protein [Hymenobacter mucosus]	Hymenobacter mucosus	1411120	508	short	NULL	44-270	271-493	NULL	RK-putative	NA	NA
WP_089355803.1	hypothetical protein [Ekhidna lutea]	Ekhidna lutea	447679	505	short	NULL	32-266	267-489	NULL	HK-putative	NA	NA
WP_089408463.1	hypothetical protein [Granulicella rosea]	Granulicella rosea	474952	654	longB	98-155	257-404	405-633	small	YK-putative	NA	NA
WP_089457547.1	nuclease PIN [Burkholderia sp. AU33803]	Burkholderia sp. AU33803	2015357	1048	short	NULL	612-794	795-1035	NULL	HK-putative	NA	NA
WP_089668176.1	stem cell self-renewal protein Piwi [Halobacterium jilantaiense]	Halobacterium jilantaiense	355548	742	longA	183-285	368-508	509-722	normal	HK-putative	NA	putative
WP_089699122.1	hypothetical protein [Halogranum gelatinilyticum]	Halogranum gelatinilyticum	660521	472	short	NULL	33-230	231-456	NULL	HK-putative	NA	NA
WP_089708808.1	hypothetical protein [Chitinophaga costaii]	Chitinophaga costaii	1335309	797	longA	182-285	388-553	554-769	normal	NA	NA	putative
WP_089880661.1	hypothetical protein [Halogeometricum limi]	Halogeometricum limi	555875	892	longA	337-442	526-657	658-874	normal	YK-putative	NA	putative
WP_090072729.1	hypothetical protein [Cohaesibacter marisflavi]	Cohaesibacter marisflavi	655353	518	short	NULL	37-278	279-505	NULL	HK-putative	NA	NA
WP_090164194.1	hypothetical protein [Pseudobutyrivibrio xylanivorans]	Pseudobutyrivibrio xylanivorans	185007	747	longA	179-281	367-524	525-728	normal	YK-putative	NA	putative
WP_090229045.1	nuclease PIN [Pseudomonas kuykendallii]	Pseudomonas kuykendallii	1007099	478	short	NULL	40-217	218-464	NULL	HK-putative	NA	NA
WP_090270686.1	hypothetical protein [Litorimicrobium taeanense]	Litorimicrobium taeanense	657014	518	short	NULL	37-278	279-505	NULL	RK-putative	NA	NA
WP_090525847.1	LLM class flavin-dependent oxidoreductase [Mucilaginibacter sp. NFR10]	Mucilaginibacter sp. NFR10	1566292	252	short	NULL	46-69	70-239	NULL	NA	NA	NA
WP_090548054.1	nuclease PIN [Paraburkholderia caballeronis]	Paraburkholderia caballeronis	416943	481	short	NULL	40-217	218-468	NULL	HK-putative	NA	NA
WP_090624110.1	hypothetical protein [Parapedobacter indicus]	Parapedobacter indicus	1477437	1061	short	NULL	620-803	804-1048	NULL	HK-putative	NA	NA
WP_090634261.1	stem cell self-renewal protein Piwi domain-containing protein [Nitrosomonas marina]	Nitrosomonas marina	917	731	longB	154-226	317-475	476-710	small	YK-putative	NA	NA
WP_090674307.1	hypothetical protein [Aureimonas jatrophae]	Aureimonas jatrophae	1166073	482	short	NULL	32-243	244-469	NULL	RK-putative	NA	NA
WP_090828644.1	nuclease PIN [Nitrosovibrio tenuis]	Nitrosovibrio tenuis	1233	467	short	NULL	35-210	211-454	NULL	HK-putative	NA	NA
WP_090949002.1	stem cell self-renewal protein Piwi domain-containing protein [Parageobacillus thermantarcticus]	Parageobacillus thermantarcticus	186116	710	longA	159-261	341-486	487-695	normal	YK-putative	NA	putative
WP_090979254.1	Piwi domain protein [Pedobacter suwonensis]	Pedobacter suwonensis	332999	759	longB	159-238	340-489	490-737	small	YK-putative	NA	NA
WP_091097633.1	hypothetical protein [Nonomuraea pusilla]	Nonomuraea pusilla	46177	483	short	NULL	30-244	245-470	NULL	HK-putative	NA	NA
WP_091126758.1	hypothetical protein [Nocardioides terrae]	Nocardioides terrae	574651	476	short	NULL	30-237	238-463	NULL	HK-putative	NA	NA
WP_091133620.1	nuclease PIN [Microvirga guangxiensis]	Microvirga guangxiensis	549386	473	short	NULL	38-212	213-458	NULL	HK-putative	NA	NA
WP_091170676.1	hypothetical protein [Mucilaginibacter gossypii]	Mucilaginibacter gossypii	551996	1060	short	NULL	619-802	803-1047	NULL	HK-putative	NA	NA
WP_091374193.1	hypothetical protein [Alloactinosynnema album]	Alloactinosynnema album	504798	681	longB	83-164	263-416	417-659	small	YK-putative	NA	NA
WP_091379925.1	hypothetical protein [Geodermatophilus sp. DSM 45219]	Geodermatophilus sp. DSM 45219	1881103	481	short	NULL	52-226	227-468	NULL	HK-putative	NA	NA
WP_091471580.1	nuclease PIN [Methylophilus rhizosphaerae]	Methylophilus rhizosphaerae	492660	470	short	NULL	38-212	213-457	NULL	HK-putative	NA	NA
WP_091516915.1	hypothetical protein [Flexibacter flexilis]	Flexibacter flexilis	998	486	short	NULL	29-248	249-473	NULL	RK-putative	NA	NA
WP_091535645.1	hypothetical protein [Alistipes sp. CHKCI003]	Alistipes sp. CHKCI003	1780376	503	short	NULL	33-265	266-487	NULL	HK-putative	NA	NA
WP_091639651.1	hypothetical protein [Micromonospora pallida]	Micromonospora pallida	145854	479	short	NULL	26-240	241-466	NULL	HK-putative	NA	NA
WP_091781164.1	nuclease PIN [Burkholderia sp. yr281]	Burkholderia sp. yr281	1761778	1048	short	NULL	612-794	795-1035	NULL	HK-putative	NA	NA
WP_091823002.1	hypothetical protein [Marinobacterium georgiense]	Marinobacterium georgiense	48076	508	longA_trun	NULL	173-292	293-483	NULL	NA	NA	putative
WP_091870084.1	hypothetical protein [Butyrivibrio sp. INlla16]	Butyrivibrio sp. INlla16	1520807	743	longA	176-277	363-520	521-732	normal	YK-putative	NA	putative
WP_091970176.1	hypothetical protein [Methylobacterium gossipiicola]	Methylobacterium gossipiicola	582675	772	longB	170-249	349-515	516-749	small	YK-putative	NA	NA
WP_091979398.1	hypothetical protein [Methylobacterium sp. 13MFTsu3.1M2]	Methylobacterium sp. 13MFTsu3.1M2	1502776	499	short	NULL	34-263	264-482	NULL	RK-putative	NA	NA
WP_092022087.1	hypothetical protein [Marinobacter zhejiangensis]	Marinobacter zhejiangensis	488535	480	short	NULL	29-242	243-466	NULL	RK-putative	NA	NA
WP_092048391.1	hypothetical protein [Planctomicrobium piriforme]	Planctomicrobium piriforme	1576369	486	short	NULL	30-248	249-471	NULL	HK-putative	NA	NA
WP_092119516.1	hypothetical protein [Porphyromonadaceae bacterium KH3CP3RA]	Porphyromonadaceae bacterium KH3CP3RA	1855396	1053	short	NULL	612-797	798-1040	NULL	HK-putative	NA	NA
WP_092177586.1	hypothetical protein [Cyclobacterium halophilum]	Cyclobacterium halophilum	1416801	523	longB	1-75	128-286	287-504	small	YK-putative	NA	NA
WP_092208436.1	hypothetical protein [Bizionia echini]	Bizionia echini	649333	703	longB	158-244	303-464	465-689	small	YK-putative	NA	NA
WP_092265422.1	hypothetical protein [Deinococcus reticulitermitis]	Deinococcus reticulitermitis	856736	674	longA	156-211	285-465	466-667	normal	NA	NA	putative
WP_092282753.1	hypothetical protein [Caldicoprobacter faecalis]	Caldicoprobacter faecalis	937334	497	short	NULL	39-231	232-483	NULL	RK-putative	NA	NA
WP_092395190.1	hypothetical protein [bacterium A37T11]	bacterium A37T11	1855384	636	longB	82-139	240-395	396-612	small	YK-putative	NA	NA
WP_092416777.1	hypothetical protein [Collimonas sp. OK307]	Collimonas sp. OK307	1801620	525	short	NULL	32-278	279-507	NULL	RK-putative	NA	NA
WP_092447190.1	hypothetical protein [Winogradskyella sp. RHA_55]	Winogradskyella sp. RHA_55	1249933	703	longB	158-244	303-464	465-689	small	YK-putative	NA	NA
WP_092459742.1	hypothetical protein [Crenotalea thermophila]	Crenotalea thermophila	1393122	507	short	NULL	31-268	269-491	NULL	HK-putative	NA	NA
WP_092468852.1	hypothetical protein [Winogradskyella thalassocola]	Winogradskyella thalassocola	262004	703	longB	158-244	303-464	465-689	small	YK-putative	NA	NA
WP_092569305.1	stem cell self-renewal protein Piwi domain-containing protein [Aidingimonas halophila]	Aidingimonas halophila	574349	730	longB	152-224	315-473	474-709	small	YK-putative	NA	NA
WP_092580646.1	hypothetical protein [Hyunsoonleella jejuensis]	Hyunsoonleella jejuensis	419940	703	longB	158-244	303-464	465-689	small	YK-putative	NA	NA
WP_092662338.1	hypothetical protein [Halorientalis persicus]	Halorientalis persicus	1367881	346	short	NULL	1-104	105-328	NULL	RK-putative	NA	NA
WP_092684838.1	hypothetical protein [Rhodopseudomonas pseudopalustris]	Rhodopseudomonas pseudopalustris	1513892	484	short	NULL	32-246	247-470	NULL	RK-putative	NA	NA
WP_092694377.1	hypothetical protein [Roseivivax roseus]	Roseivivax roseus	641238	472	short	NULL	29-234	235-458	NULL	RK-putative	NA	NA
WP_092721547.1	hypothetical protein [Hydrobacter penzbergensis]	Hydrobacter penzbergensis	1235997	777	longA	166-269	372-535	536-751	normal	NA	NA	putative
WP_092820763.1	nuclease PIN [Rhodospirillales bacterium URHD0017]	Rhodospirillales bacterium URHD0017	1380357	483	short	NULL	43-220	221-470	NULL	HK-putative	NA	NA
WP_092838824.1	hypothetical protein [Roseovarius lutimaris]	Roseovarius lutimaris	1005928	518	short	NULL	37-278	279-505	NULL	RK-putative	NA	NA
WP_092907645.1	hypothetical protein [Halostagnicola kamekurae]	Halostagnicola kamekurae	619731	472	short	NULL	33-230	231-456	NULL	HK-putative	NA	NA
WP_092910137.1	hypothetical protein [Rhizobiales bacterium GAS191]	Rhizobiales bacterium GAS191	1882830	516	short	NULL	37-276	277-503	NULL	HK-putative	NA	NA
WP_092996166.1	hypothetical protein [Rhizobium sp. NFR07]	Rhizobium sp. NFR07	1566262	499	short	NULL	34-263	264-482	NULL	RK-putative	NA	NA
WP_093007728.1	hypothetical protein [Thermus arciformis]	Thermus arciformis	482827	704	longA	175-273	350-471	472-689	normal	RK-putative	NA	putative
WP_093026608.1	hypothetical protein [Pustulibacterium marinum]	Pustulibacterium marinum	1224947	687	longB	157-237	290-443	444-667	small	YK-putative	NA	NA
WP_093039140.1	hypothetical protein [Roseovarius azorensis]	Roseovarius azorensis	1287727	513	short	NULL	42-273	274-497	NULL	HK-putative	NA	NA
WP_093081848.1	hypothetical protein [Sphingobium sp. AP50]	Sphingobium sp. AP50	1884369	469	short	NULL	29-231	232-456	NULL	RK-putative	NA	NA
WP_093153062.1	Piwi domain-containing protein [Thalassobaculum litoreum]	Thalassobaculum litoreum	420996	403	short	NULL	2-151	152-390	NULL	HK-putative	NA	NA
WP_093163280.1	hypothetical protein [Variovorax sp. YR216]	Variovorax sp. YR216	1882828	471	short	NULL	39-219	220-457	NULL	HK-putative	NA	NA
WP_093228074.1	hypothetical protein [Thermoflavimicrobium dichotomicum]	Thermoflavimicrobium dichotomicum	46223	630	longA	162-262	344-500	501-630	normal	YK-putative	NA	putative
WP_093281619.1	hypothetical protein [Solimonas aquatica]	Solimonas aquatica	489703	476	short	NULL	3-236	237-459	NULL	HK-putative	NA	NA
WP_093307953.1	MULTISPECIES: nuclease PIN [Variovorax]	Variovorax	34072	479	short	NULL	39-216	217-466	NULL	HK-putative	NA	NA
WP_093590748.1	hypothetical protein [Streptomyces jietaisiensis]	Streptomyces jietaisiensis	235987	479	short	NULL	26-240	241-466	NULL	HK-putative	NA	NA
WP_093736218.1	hypothetical protein [Streptomyces sp. DvalAA-14]	Streptomyces sp. DvalAA-14	1839759	417	short	NULL	1-177	178-404	NULL	RK-putative	NA	NA
WP_093896622.1	hypothetical protein [Streptomyces sp. Ncost-T10-10d]	Streptomyces sp. Ncost-T10-10d	1839774	483	short	NULL	30-244	245-470	NULL	HK-putative	NA	NA
WP_093920437.1	hypothetical protein [Sunxiuqinia elliptica]	Sunxiuqinia elliptica	655355	666	longB	152-190	281-424	425-645	small	YK-putative	NA	NA
WP_094023191.1	hypothetical protein [Maliponia aquimaris]	Maliponia aquimaris	1673631	518	short	NULL	37-278	279-505	NULL	RK-putative	NA	NA
WP_094072910.1	hypothetical protein [Labrenzia sp. VG12]	Labrenzia sp. VG12	2021862	756	longB	155-233	330-494	495-734	small	YK-putative	NA	NA
WP_094238542.1	stem cell self-renewal protein Piwi domain-containing protein [Geobacillus lituanicus]	Geobacillus lituanicus	169283	710	longA	159-261	341-486	487-695	normal	YK-putative	NA	putative
WP_094264667.1	hypothetical protein [Paludifilum halophilum]	Paludifilum halophilum	1642702	713	longA	159-259	339-488	489-699	normal	YK-putative	NA	putative
WP_094291738.1	hypothetical protein [Acidovorax sp. KNDSW-TSA6]	Acidovorax sp. KNDSW-TSA6	2004485	401	short	NULL	1-154	155-383	NULL	RK-putative	NA	NA
WP_094382636.1	hypothetical protein [Prevotella sp. P2-180]	Prevotella sp. P2-180	2024224	768	longA	173-245	335-515	516-754	normal	YK-putative	NA	NA
WP_094530881.1	hypothetical protein [Pseudanabaena sp. SR411]	Pseudanabaena sp. SR411	1980935	474	short	NULL	29-236	237-461	NULL	RK-putative	NA	NA
WP_094551617.1	hypothetical protein [Rubricoccus marinus]	Rubricoccus marinus	716817	793	longB	172-257	354-523	524-768	normal	YK-putative	NA	NA
WP_094590818.1	stem cell self-renewal protein Piwi domain protein [Halorubrum sp. Hd13]	Halorubrum sp. Hd13	1480728	912	longA	345-449	536-671	672-896	normal	NA	NA	putative
WP_095387428.1	hypothetical protein [Sphingopyxis sp. GW247-27LB]	Sphingopyxis sp. GW247-27LB	2012632	485	short	NULL	34-248	249-472	NULL	RK-putative	NA	NA
WP_095447451.1	hypothetical protein [Ochrobactrum sp. A44]	Ochrobactrum sp. A44	271865	501	short	NULL	32-263	264-485	NULL	HK-putative	NA	NA
WP_095565912.1	hypothetical protein [Plantactinospora sp. KBS50]	Plantactinospora sp. KBS50	2024580	480	short	NULL	26-241	242-467	NULL	HK-putative	NA	NA
WP_095832385.1	hypothetical protein [Mesorhizobium sp. WSM3864]	Mesorhizobium sp. WSM3864	2029404	761	longB	158-236	334-499	500-738	small	YK-putative	NA	NA
WP_095840539.1	hypothetical protein [Chitinophaga sp. MD30]	Chitinophaga sp. MD30	2033437	484	short	NULL	29-246	247-471	NULL	RK-putative	NA	NA
WP_096354083.1	hypothetical protein [Mucilaginibacter gotjawali]	Mucilaginibacter gotjawali	1550579	686	longA	73-176	276-438	439-665	normal	NA	NA	putative
WP_096386367.1	stem cell self-renewal protein Piwi domain-containing protein [Stanieria sp. NIES-3757]	Stanieria sp. NIES-3757	1807358	718	longA	174-271	362-484	485-702	normal	NA	NA	putative
WP_096391836.1	hypothetical protein [Halopenitus persicus]	Halopenitus persicus	1048396	473	short	NULL	32-231	232-457	NULL	HK-putative	NA	NA
WP_096462201.1	hypothetical protein [Sulfurifustis variabilis]	Sulfurifustis variabilis	1675686	472	short	NULL	38-217	218-458	NULL	HK-putative	NA	NA
WP_096483473.1	hypothetical protein [Methylobacterium populi]	Methylobacterium populi	223967	500	short	NULL	35-264	265-487	NULL	YK-putative	NA	NA
WP_096581191.1	stem cell self-renewal protein Piwi [Anabaenopsis circularis]	Anabaenopsis circularis	109266	756	longA	177-278	376-525	526-737	normal	NA	NA	NA
WP_096885432.1	stem cell self-renewal protein Piwi domain-containing protein [Brevibacillus laterosporus]	Brevibacillus laterosporus	1465	699	longA	159-255	335-476	477-688	normal	YK-putative	NA	putative
WP_097007364.1	hypothetical protein [Natronoarchaeum philippinense]	Natronoarchaeum philippinense	558529	884	longA	312-414	503-642	643-854	normal	NA	NA	putative
WP_097031605.1	nuclease PIN [Rhodobacter ovatus]	Rhodobacter ovatus	439529	482	short	NULL	42-219	220-469	NULL	HK-putative	NA	NA
WP_097082795.1	hypothetical protein [Rhodobacter sp. JA431]	Rhodobacter sp. JA431	570013	518	short	NULL	37-278	279-505	NULL	RK-putative	NA	NA
WP_097200709.1	hypothetical protein [Variovorax sp. YR752]	Variovorax sp. YR752	1884383	1031	short	NULL	596-777	778-1018	NULL	HK-putative	NA	NA
WP_097378604.1	stem cell self-renewal protein Piwi domain protein [Natrinema ejinorense]	Natrinema ejinorense	373386	887	longA	313-418	506-645	646-863	normal	NA	NA	putative
WP_097544715.1	hypothetical protein [Rhizobium anhuiense]	Rhizobium anhuiense	1184720	517	short	NULL	37-276	277-503	NULL	HK-putative	NA	NA
WP_097613865.1	hypothetical protein [Rhizobium sp. C5]	Rhizobium sp. C5	2035448	1062	short	NULL	624-807	808-1046	NULL	HK-putative	NA	NA
WP_098063474.1	hypothetical protein [Longimonas halophila]	Longimonas halophila	1469170	1055	short	NULL	618-801	802-1037	NULL	HK-putative	NA	NA
WP_098075782.1	hypothetical protein [Longibacter salinarum]	Longibacter salinarum	1850348	678	longB	160-207	300-438	439-653	normal	YK-putative	NA	NA
WP_099009389.1	hypothetical protein [Lewinellaceae bacterium SD302]	Lewinellaceae bacterium SD302	2014804	645	longA	150-224	297-420	421-625	small	NA	NA	putative
WP_099215415.1	hypothetical protein [Tenacibaculum sp. 4G03]	Tenacibaculum sp. 4G03	2045443	687	longB	157-237	290-443	444-672	small	YK-putative	NA	NA
WP_099290241.1	hypothetical protein [Butyricimonas sp. Marseille-P3923]	Butyricimonas sp. Marseille-P3923	1987504	1043	short	NULL	612-787	788-1025	NULL	HK-putative	NA	NA
WP_099325248.1	hypothetical protein [Candidatus Kuenenia stuttgartiensis]	Candidatus Kuenenia stuttgartiensis	174633	672	longB	163-196	286-437	438-656	small	YK-putative	NA	NA
WP_099372365.1	hypothetical protein [Sphingobacterium sp. 1.A.5]	Sphingobacterium sp. 1.A.5	2044604	482	short	NULL	29-244	245-469	NULL	RK-putative	NA	NA
WP_099412865.1	hypothetical protein [Pseudobutyrivibrio ruminis]	Pseudobutyrivibrio ruminis	46206	744	longA	178-278	364-521	522-733	normal	YK-putative	NA	putative
WP_099434566.1	hypothetical protein [Cyanobacterium aponinum]	Cyanobacterium aponinum	379064	698	longA	164-261	339-474	475-684	normal	YK-putative	NA	NA
WP_099438430.1	hypothetical protein [Pedobacter ginsengisoli]	Pedobacter ginsengisoli	363852	760	longB	171-250	344-496	497-740	small	YK-putative	NA	NA
WP_099463422.1	hypothetical protein [Parabacteroides sp. Marseille-P3668]	Parabacteroides sp. Marseille-P3668	1944636	567	short	NULL	134-310	311-555	NULL	HK-putative	NA	NA
WP_099503353.1	hypothetical protein [Caulobacter sp. FWC26]	Caulobacter sp. FWC26	69665	469	short	NULL	29-231	232-456	NULL	RK-putative	NA	NA
WP_099531684.1	hypothetical protein [Limnothrix sp. PR1529]	Limnothrix sp. PR1529	1704291	751	longA	185-286	373-510	511-732	normal	YK-putative	NA	putative
WP_099701147.1	stem cell self-renewal protein Piwi [Chroococcales cyanobacterium IPPAS B-1203]	Chroococcales cyanobacterium IPPAS B-1203	2049454	738	longA	170-271	360-508	509-723	normal	YY-putative	NA	NA
WP_099746951.1	hypothetical protein [Acinetobacter pittii]	Acinetobacter pittii	48296	476	short	NULL	29-238	239-463	NULL	RK-putative	NA	NA
WP_099832012.1	hypothetical protein [Methylosinus trichosporium]	Methylosinus trichosporium	426	481	short	NULL	32-242	243-467	NULL	RK-putative	NA	NA
WP_099834802.1	hypothetical protein [Synechococcus sp. 65AY6Li]	Synechococcus sp. 65AY6Li	1351840	729	longA	177-279	368-489	490-711	normal	KR-putative	NA	putative
WP_100085051.1	nuclease PIN [Burkholderia ambifaria]	Burkholderia ambifaria	152480	1002	short	NULL	566-748	749-989	NULL	HK-putative	NA	NA
WP_100161590.1	hypothetical protein [Pseudooceanicola sp. 157]	Pseudooceanicola lipolyticus	2029104	789	longA	179-281	381-547	548-762	normal	NA	NA	putative
WP_100217698.1	hypothetical protein [Pseudomonas luteola]	Pseudomonas luteola	47886	726	longA	167-279	358-486	487-710	normal	KR-putative	NA	putative
WP_100239904.1	hypothetical protein [Sphingobium sp. LB126]	Sphingobium sp. LB126	1983755	518	short	NULL	37-278	279-505	NULL	HK-putative	NA	NA
WP_100241429.1	hypothetical protein [Acinetobacter tandoii]	Acinetobacter tandoii	202954	619	longB	80-133	231-375	376-596	small	YK-putative	NA	NA
WP_100402176.1	hypothetical protein [Bacillus sp. FJAT-42315]	Bacillus sp. FJAT-42315	2014077	739	longA	157-258	336-513	514-724	normal	YK-putative	NA	putative
WP_100572090.1	hypothetical protein [Streptomyces sp. CB01373]	Streptomyces sp. CB01373	2020325	483	short	NULL	30-244	245-470	NULL	HK-putative	NA	NA
WP_100626894.1	hypothetical protein [Algoriphagus sp. XAY3209]	Algoriphagus sp. XAY3209	2007308	699	longB	173-254	308-460	461-680	small	YK-putative	NA	NA
WP_100787857.1	hypothetical protein [Leptospira sp. FH2-B-A1]	Leptospira sp. FH2-B-A1	2023189	660	longA	161-196	289-428	429-640	normal	YK-putative	NA	NA
WP_101018292.1	hypothetical protein [Olleya sp. Bg11-27]	Olleya sp. Bg11-27	2058135	1052	short	NULL	611-796	797-1039	NULL	HK-putative	NA	NA
WP_101237571.1	hypothetical protein [Acinetobacter proteolyticus]	Acinetobacter proteolyticus	1776741	1045	short	NULL	604-789	790-1032	NULL	HK-putative	NA	NA
WP_101294153.1	hypothetical protein [Haloferacaceae archaeon SYSU A9-0]	Haloferacaceae archaeon SYSU A9-0	1985678	436	longB_trun	NULL	37-191	192-407	NULL	YK-putative	NA	NA
WP_101726682.1	Piwi domain protein [Emticicia sp. TH156]	Emticicia sp. TH156	2067454	763	longB	159-238	338-487	488-741	small	YK-putative	NA	NA
WP_101944481.1	nuclease PIN [Uliginosibacterium sp. TH139]	Uliginosibacterium sp. TH139	2067453	474	short	NULL	38-212	213-458	NULL	HK-putative	NA	NA
WP_102073886.1	nuclease PIN [Pusillimonas sp. JR1/69-3-13]	Pusillimonas sp. JR1/69-3-13	2045210	485	short	NULL	42-220	221-472	NULL	HK-putative	NA	NA
YP_001314988.1	hypothetical protein Smed_6504 (plasmid) [Sinorhizobium medicae WSM419]	Sinorhizobium medicae WSM419	366394	517	short	NULL	37-276	277-503	NULL	HK-putative	NA	NA
YP_145307.1	hypothetical protein TTHB068 (plasmid) [Thermus thermophilus HB8]	Thermus thermophilus HB8	300852	685	longA	175-270	342-462	463-670	normal	RK-putative	NA	putative
WP_000151321.1	hypothetical protein [Acinetobacter baumannii]	Acinetobacter baumannii	470	728	longB	151-221	312-471	472-707	small	YK-putative	NA	NA
WP_002801241.1	hypothetical protein [Microcystis aeruginosa]	Microcystis aeruginosa	1126	747	longA	177-278	368-520	521-728	normal	YK-putative	NA	NA
WP_004308218.1	MULTISPECIES: hypothetical protein [Bacteroides]	Bacteroides	816	1054	short	NULL	611-796	797-1041	NULL	HK-putative	NA	NA
WP_004594459.1	hypothetical protein [Haloarcula japonica]	Haloarcula japonica	29282	347	short	NULL	1-105	106-332	NULL	RK-putative	NA	NA
WP_004672358.1	hypothetical protein [Rhizobium etli]	Rhizobium etli	29449	518	short	NULL	38-278	279-504	NULL	HK-putative	NA	NA
WP_004710421.1	hypothetical protein [Acinetobacter nosocomialis]	Acinetobacter nosocomialis	106654	728	longB	151-221	312-471	472-707	small	YK-putative	NA	NA
WP_005372460.1	hypothetical protein [Methylomicrobium agile]	Methylomicrobium agile	39774	514	short	NULL	48-278	279-497	NULL	RK-putative	NA	NA
WP_005801097.1	hypothetical protein [Bacteroides fragilis]	Bacteroides fragilis	817	1046	short	NULL	615-790	791-1028	NULL	HK-putative	NA	NA
WP_006580534.1	stem cell self-renewal protein Piwi domain-containing protein [Acinetobacter nosocomialis]	Acinetobacter nosocomialis	106654	714	longB	136-208	299-457	458-693	small	YK-putative	NA	NA
WP_007011916.1	hypothetical protein [Novosphingobium pentaromativorans]	Novosphingobium pentaromativorans	205844	472	short	NULL	38-212	213-459	NULL	HK-putative	NA	NA
WP_007013852.1	hypothetical protein [Novosphingobium pentaromativorans]	Novosphingobium pentaromativorans	205844	485	short	NULL	34-248	249-472	NULL	RK-putative	NA	NA
WP_007015521.1	hypothetical protein [Novosphingobium pentaromativorans]	Novosphingobium pentaromativorans	205844	469	short	NULL	29-231	232-456	NULL	RK-putative	NA	NA
WP_008387991.1	hypothetical protein [Halogeometricum pallidum]	Halogeometricum pallidum	411361	475	short	NULL	33-229	230-456	NULL	RK-putative	NA	NA
WP_008390487.1	hypothetical protein [Rhodovulum sp. PH10]	Rhodovulum sp. PH10	1187851	482	short	NULL	32-243	244-468	NULL	RK-putative	NA	NA
WP_008391586.1	hypothetical protein [Rhodovulum sp. PH10]	Rhodovulum sp. PH10	1187851	514	short	NULL	34-274	275-498	NULL	RK-putative	NA	NA
WP_008631444.1	hypothetical protein [Thermus parvatiensis]	Thermus parvatiensis	456163	685	longA	175-270	342-462	463-670	normal	RK-putative	NA	putative
WP_008657175.1	MULTISPECIES: hypothetical protein [Bacteroides]	Bacteroides	816	1043	short	NULL	602-784	785-1027	NULL	HK-putative	NA	NA
WP_008691735.1	Stem cell self-renewal protein Piwi domain protein [Rhodopirellula maiorica]	Rhodopirellula maiorica	1265734	758	longB	162-235	334-495	496-737	small	YK-putative	NA	NA
WP_008706031.1	hypothetical protein [Rhodopirellula maiorica]	Rhodopirellula maiorica	1265734	500	short	NULL	34-264	265-483	NULL	RK-putative	NA	NA
WP_008838212.1	hypothetical protein [Mesorhizobium alhagi]	Mesorhizobium alhagi	475067	789	longA	177-279	381-548	549-764	normal	NA	NA	putative
WP_010682499.1	hypothetical protein [Methylobacterium mesophilicum]	Methylobacterium mesophilicum	39956	767	longB	168-246	347-511	512-744	small	YK-putative	NA	NA
WP_010683363.1	hypothetical protein [Methylobacterium mesophilicum]	Methylobacterium mesophilicum	39956	468	short	NULL	29-230	231-455	NULL	RK-putative	NA	NA
WP_010875054.1	hypothetical protein [Sinorhizobium fredii]	Sinorhizobium fredii	380	517	short	NULL	37-276	277-503	NULL	HK-putative	NA	NA
WP_010878815.1	hypothetical protein [Archaeoglobus fulgidus]	Archaeoglobus fulgidus	2234	427	longB_trun	NULL	37-168	169-403	NULL	YK-putative	NA	NA
WP_010942012.1	nuclease PIN [Geobacter sulfurreducens]	Geobacter sulfurreducens	35554	473	short	NULL	38-212	213-460	NULL	HK-putative	NA	NA
WP_011308723.1	hypothetical protein [Dehalococcoides mccartyi]	Dehalococcoides mccartyi	61435	794	longA	179-282	383-550	551-774	normal	NA	NA	putative
WP_011378069.1	MULTISPECIES: hypothetical protein [Synechococcus]	Synechococcus	1129	735	longA	179-283	374-497	498-719	normal	KR-putative	NA	putative
WP_011504020.1	hypothetical protein [Rhodopseudomonas palustris]	Rhodopseudomonas palustris	1076	507	short	NULL	34-269	270-491	NULL	HK-putative	NA	NA
WP_011718590.1	hypothetical protein [Shewanella sp. ANA-3]	Shewanella sp. ANA-3	94122	480	short	NULL	29-242	243-466	NULL	RK-putative	NA	NA
WP_011914275.1	nuclease PIN [Pseudomonas stutzeri]	Pseudomonas stutzeri	316	485	short	NULL	42-220	221-472	NULL	HK-putative	NA	NA
WP_012575214.1	hypothetical protein [Anoxybacillus flavithermus]	Anoxybacillus flavithermus	33934	707	longA	159-261	341-483	484-692	normal	YK-putative	NA	putative
WP_012659190.1	hypothetical protein [Halorubrum lacusprofundi]	Halorubrum lacusprofundi	2247	718	longA	191-295	383-518	519-707	normal	NA	NA	putative
WP_012660077.1	hypothetical protein [Halorubrum lacusprofundi]	Halorubrum lacusprofundi	2247	474	short	NULL	32-232	233-458	NULL	HK-putative	NA	NA
WP_012735993.1	hypothetical protein [Sulfolobus islandicus]	Sulfolobus islandicus	43080	459	longA_trun	NULL	33-188	189-445	NULL	HK-putative	NA	NA
WP_012952863.1	hypothetical protein [Sulfolobus islandicus]	Sulfolobus islandicus	43080	460	longA_trun	NULL	33-189	190-446	NULL	HK-putative	NA	NA
WP_013299754.1	Piwi domain-containing protein [Parvularcula bermudensis]	Parvularcula bermudensis	208216	476	short	NULL	42-224	225-463	NULL	HK-putative	NA	NA
WP_013300197.1	hypothetical protein [Parvularcula bermudensis]	Parvularcula bermudensis	208216	766	longB	161-239	336-500	501-744	small	YK-putative	NA	NA
WP_013300248.1	hypothetical protein [Parvularcula bermudensis]	Parvularcula bermudensis	208216	472	short	NULL	29-234	235-459	NULL	RK-putative	NA	NA
WP_013324485.1	hypothetical protein [Cyanothece sp. PCC 7822]	Cyanothece sp. PCC 7822	497965	721	longA	174-274	361-483	484-705	normal	KR-putative	NA	putative
WP_013500616.1	hypothetical protein [Rhodopseudomonas palustris]	Rhodopseudomonas palustris	1076	761	longB	158-236	334-499	500-739	small	YK-putative	NA	NA
WP_014020247.1	hypothetical protein [Cyclobacterium marinum]	Cyclobacterium marinum	104	521	short	NULL	31-270	271-505	NULL	HK-putative	NA	NA
WP_014022287.1	stem cell self-renewal protein Piwi [Cyclobacterium marinum]	Cyclobacterium marinum	104	699	longB	173-254	308-460	461-684	small	YK-putative	NA	NA
WP_014511275.1	hypothetical protein [Thermus thermophilus]	Thermus thermophilus	274	685	longA	175-270	342-462	463-670	normal	RK-putative	NA	putative
WP_015159126.1	protein containing piwi/argonaute domain [Chamaesiphon minutus]	Chamaesiphon minutus	1173032	743	longA	172-273	364-515	516-731	normal	YY-putative	NA	NA
WP_015329024.1	protein containing piwi/argonaute domain [Chamaesiphon minutus]	Chamaesiphon minutus	1173032	739	longA	174-275	362-514	515-727	normal	YY-putative	NA	NA
WP_015717132.1	piwi domain-containing protein [Thermus scotoductus]	Thermus scotoductus	37636	696	longA	172-269	349-471	472-681	normal	RK-putative	NA	putative
WP_015895835.1	hypothetical protein [Acidobacterium capsulatum]	Acidobacterium capsulatum	33075	517	short	NULL	37-277	278-504	NULL	HK-putative	NA	NA
WP_015898277.1	PIWI domain-containing protein [Acidobacterium capsulatum]	Acidobacterium capsulatum	33075	756	longB	164-238	339-494	495-734	small	YK-putative	NA	NA
WP_016263567.1	MULTISPECIES: hypothetical protein [Pseudomonas]	Pseudomonas	286	471	short	NULL	29-233	234-458	NULL	RK-putative	NA	NA
WP_016268111.1	hypothetical protein [Bacteroides thetaiotaomicron]	Bacteroides thetaiotaomicron	818	469	short	NULL	29-232	233-456	NULL	RK-putative	NA	NA
WP_016393046.1	hypothetical protein [Pseudomonas plecoglossicida]	Pseudomonas plecoglossicida	70775	471	short	NULL	29-233	234-458	NULL	RK-putative	NA	NA
WP_016733898.1	hypothetical protein [Rhizobium phaseoli]	Rhizobium phaseoli	396	500	short	NULL	34-260	261-486	NULL	RK-putative	NA	NA
WP_016736428.1	hypothetical protein [Rhizobium phaseoli]	Rhizobium phaseoli	396	468	short	NULL	38-212	213-455	NULL	HK-putative	NA	NA
WP_016804074.1	hypothetical protein [Acinetobacter nosocomialis]	Acinetobacter nosocomialis	106654	565	longB	26-79	177-321	322-542	small	YK-putative	NA	NA
WP_016846609.1	hypothetical protein [Bradyrhizobium elkanii]	Bradyrhizobium elkanii	29448	499	short	NULL	33-259	260-486	NULL	RK-putative	NA	NA
WP_017747476.1	hypothetical protein [Scytonema hofmannii]	Scytonema hofmannii	34078	1124	longB	555-629	730-878	879-1100	small	YK-putative	NA	NA
WP_017748677.1	hypothetical protein [Scytonema hofmannii]	Scytonema hofmannii	34078	746	longA	174-275	364-517	518-731	normal	YY-putative	NA	NA
WP_018005263.1	hypothetical protein [Cupriavidus taiwanensis]	Cupriavidus taiwanensis	164546	483	short	NULL	31-245	246-469	NULL	RK-putative	NA	NA
WP_018015751.1	hypothetical protein [Teredinibacter turnerae]	Teredinibacter turnerae	2426	198	short_trun	NULL	NULL	5-182	NULL	NULL	NA	NA
WP_018016395.1	hypothetical protein [Teredinibacter turnerae]	Teredinibacter turnerae	2426	293	short	NULL	40-218	219-269	NULL	HK-putative	NA	NA
WP_019493534.1	hypothetical protein [Calothrix sp. PCC 7103]	Calothrix sp. PCC 7103	32057	546	longA_trun	NULL	134-315	316-523	normal	NA	NA	putative
WP_019494780.1	hypothetical protein [Calothrix sp. PCC 7103]	Calothrix sp. PCC 7103	32057	746	longA	179-283	372-519	520-727	normal	YY-putative	NA	putative
WP_019497030.1	hypothetical protein [Calothrix sp. PCC 7103]	Calothrix sp. PCC 7103	32057	808	longA	179-281	382-549	550-765	normal	NA	NA	putative
WP_023755374.1	MULTISPECIES: nuclease PIN [Mesorhizobium]	Mesorhizobium	68287	483	short	NULL	43-220	221-470	NULL	HK-putative	NA	NA
WP_024146569.1	hypothetical protein [Salmonella enterica]	Salmonella enterica	28901	731	longB	152-225	316-474	475-703	small	YK-putative	NA	NA
WP_025465492.1	hypothetical protein [Acinetobacter baumannii]	Acinetobacter baumannii	470	565	longB	26-79	177-321	322-542	small	YK-putative	NA	NA
WP_026329128.1	hypothetical protein [Thermus scotoductus]	Thermus scotoductus	37636	434	longA_trun	NULL	78-264	265-416	NULL	NA	NA	NA
WP_026423302.1	hypothetical protein [Actinokineospora inagensis]	Actinokineospora inagensis	103730	477	short	NULL	30-237	238-464	NULL	RK-putative	NA	NA
WP_027844945.1	stem cell self-renewal protein Piwi [Mastigocoleus testarum]	Mastigocoleus testarum	996925	764	longA	195-296	385-536	537-750	normal	NA	NA	NA
WP_028343463.1	hypothetical protein [Bradyrhizobium elkanii]	Bradyrhizobium elkanii	29448	473	short	NULL	38-217	218-460	NULL	HK-putative	NA	NA
WP_028359221.1	nuclease PIN [Burkholderia pseudomallei]	Burkholderia pseudomallei	28450	481	short	NULL	40-217	218-468	NULL	HK-putative	NA	NA
WP_030101561.1	hypothetical protein [Burkholderia sp. K24]	Burkholderia sp. K24	1472716	758	longB	163-242	340-500	501-736	normal	YK-putative	NA	NA
WP_030102812.1	nuclease PIN [Burkholderia sp. K24]	Burkholderia sp. K24	1472716	481	short	NULL	40-217	218-468	NULL	HK-putative	NA	NA
WP_031431988.1	hypothetical protein [Methylomicrobium agile]	Methylomicrobium agile	39774	730	longB	152-224	315-473	474-709	small	YK-putative	NA	NA
WP_031656931.1	hypothetical protein [Pseudomonas aeruginosa]	Pseudomonas aeruginosa	287	730	longB	152-224	315-473	474-709	small	YK-putative	NA	NA
WP_032541218.1	hypothetical protein [Bacteroides fragilis]	Bacteroides fragilis	817	469	short	NULL	29-232	233-456	NULL	RK-putative	NA	NA
WP_033463414.1	nuclease PIN [Bordetella bronchiseptica]	Bordetella bronchiseptica	518	474	short	NULL	38-212	213-458	NULL	HK-putative	NA	NA
WP_034824194.1	hypothetical protein [Hyphomonas sp. T16B2]	Hyphomonas sp. T16B2	1280941	787	longA	178-280	380-546	547-762	normal	NA	NA	putative
WP_034826052.1	hypothetical protein [Hyphomonas sp. T16B2]	Hyphomonas sp. T16B2	1280941	766	longB	161-239	336-500	501-744	small	YK-putative	NA	NA
WP_035210974.1	nuclease PIN [Agrobacterium tumefaciens]	Agrobacterium tumefaciens	358	478	short	NULL	38-215	216-465	NULL	HK-putative	NA	NA
WP_036250713.1	hypothetical protein [Methylobacter sp. BBA5.1]	Methylobacter sp. BBA5.1	1495064	739	longA	184-292	371-500	501-721	normal	KR-putative	NA	putative
WP_036253794.1	hypothetical protein [Methylobacter sp. BBA5.1]	Methylobacter sp. BBA5.1	1495064	744	longA_trun	NULL	348-498	499-691	NULL	NA	NA	putative
WP_036488545.1	hypothetical protein [Myxosarcina sp. GI1]	Myxosarcina sp. GI1	1541065	749	longA	146-268	364-542	543-715	normal	NA	NA	NA
WP_036798916.1	hypothetical protein [Pleurocapsa sp. PCC 7319]	Pleurocapsa sp. PCC 7319	118161	778	longB	162-235	334-509	510-756	small	YK-putative	NA	NA
WP_036855842.1	hypothetical protein [Prevotella amnii]	Prevotella amnii	419005	502	short	NULL	33-266	267-486	NULL	HK-putative	NA	NA
WP_036856560.1	hypothetical protein [Prevotella amnii]	Prevotella amnii	419005	1042	short	NULL	608-786	787-1029	NULL	HK-putative	NA	NA
WP_037510712.1	hypothetical protein [Sphingobium yanoikuyae]	Sphingobium yanoikuyae	13690	485	short	NULL	32-246	247-471	NULL	RK-putative	NA	NA
WP_037716572.1	hypothetical protein [Streptomyces mirabilis]	Streptomyces mirabilis	68239	382	short	NULL	1-141	142-369	NULL	RK-putative	NA	NA
WP_038030409.1	hypothetical protein [Thermus sp. NMX2.A1]	Thermus sp. NMX2.A1	570924	685	longA	175-270	342-462	463-670	normal	RK-putative	NA	putative
WP_038030576.1	hypothetical protein [Thermus sp. NMX2.A1]	Thermus sp. NMX2.A1	570924	646	longA	159-225	293-480	481-629	normal	NA	NA	NA
WP_038044516.1	hypothetical protein [Thermus scotoductus]	Thermus scotoductus	37636	705	longA	175-273	352-472	473-690	normal	RK-putative	NA	putative
WP_038507007.1	hypothetical protein [Cellulophaga lytica]	Cellulophaga lytica	979	703	longB	158-244	303-464	465-689	small	YK-putative	NA	NA
WP_038936587.1	nuclease PIN [Bradyrhizobium japonicum]	Bradyrhizobium japonicum	375	466	short	NULL	38-211	212-453	NULL	HK-putative	NA	NA
WP_038943876.1	nuclease PIN [Bradyrhizobium japonicum]	Bradyrhizobium japonicum	375	483	short	NULL	43-220	221-470	NULL	HK-putative	NA	NA
WP_039457454.1	hypothetical protein [Thermus sp. 2.9]	Thermus sp. 2.9	1577051	685	longA	175-270	342-462	463-670	normal	RK-putative	NA	putative
WP_041864519.1	hypothetical protein [Stenotrophomonas maltophilia]	Stenotrophomonas maltophilia	40324	426	short	NULL	1-179	180-408	NULL	RK-putative	NA	NA
WP_041946582.1	hypothetical protein [Variovorax paradoxus]	Variovorax paradoxus	34073	1031	short	NULL	596-777	778-1018	NULL	HK-putative	NA	NA
WP_042211195.1	hypothetical protein [Paenibacillus borealis]	Paenibacillus borealis	160799	705	longA	163-262	342-482	483-693	normal	YK-putative	NA	putative
WP_042619123.1	hypothetical protein [Agrobacterium tumefaciens]	Agrobacterium tumefaciens	358	516	short	NULL	37-276	277-503	NULL	HK-putative	NA	NA
WP_043061314.1	MULTISPECIES: hypothetical protein [Sphingomonas]	Sphingomonas	13687	472	short	NULL	38-216	217-459	NULL	HK-putative	NA	NA
WP_043087749.1	nuclease PIN [Xanthomonas arboricola]	Xanthomonas arboricola	56448	482	short	NULL	42-219	220-468	NULL	HK-putative	NA	NA
WP_044264717.1	hypothetical protein [Bacteroides timonensis]	Bacteroides timonensis	1470345	642	longB	140-177	256-400	401-572	small	NA	NA	NA
WP_044272246.1	hypothetical protein [Bacteroides timonensis]	Bacteroides timonensis	1470345	469	short	NULL	29-232	233-456	NULL	RK-putative	NA	NA
WP_044394679.1	hypothetical protein [Acidovorax temperans]	Acidovorax temperans	80878	525	short	NULL	32-278	279-507	NULL	RK-putative	NA	NA
WP_044394879.1	nuclease PIN [Acidovorax temperans]	Acidovorax temperans	80878	487	short	NULL	43-219	220-474	NULL	HK-putative	NA	NA
WP_045054463.1	stem cell self-renewal protein Piwi [Aliterella atlantica]	Aliterella atlantica	1827278	745	longA	174-275	364-517	518-730	normal	YY-putative	NA	NA
WP_045057111.1	hypothetical protein [Aliterella atlantica]	Aliterella atlantica	1827278	485	short	NULL	30-246	247-472	NULL	HK-putative	NA	NA
WP_045124563.1	hypothetical protein [Acinetobacter nosocomialis]	Acinetobacter nosocomialis	106654	730	longB	152-224	315-473	474-709	small	YK-putative	NA	NA
WP_045126888.1	hypothetical protein [Acinetobacter nosocomialis]	Acinetobacter nosocomialis	106654	476	short	NULL	29-238	239-463	NULL	RK-putative	NA	NA
WP_045143632.1	hypothetical protein [Clostridium butyricum]	Clostridium butyricum	1492	748	longA	178-282	366-524	525-737	normal	YK-putative	NA	putative
WP_046408758.1	MULTISPECIES: hypothetical protein [Sphingomonas]	Sphingomonas	13687	511	short	NULL	32-271	272-493	NULL	HK-putative	NA	NA
WP_048095815.1	hypothetical protein [Archaeoglobus fulgidus]	Archaeoglobus fulgidus	2234	892	longA	316-420	514-660	661-882	normal	RK-putative	NA	NA
WP_048159825.1	hypothetical protein [Thermococcus barophilus]	Thermococcus barophilus	55802	834	longA	238-355	429-583	584-805	normal	YK-putative	NA	NA
WP_049284969.1	MULTISPECIES: hypothetical protein [Pseudomonas]	Pseudomonas	286	473	short	NULL	29-235	236-460	NULL	RK-putative	NA	NA
WP_049772080.1	hypothetical protein [Rhizobium etli]	Rhizobium etli	29449	514	short	NULL	42-275	276-498	NULL	RK-putative	NA	NA
WP_049917000.1	hypothetical protein [Halogeometricum pallidum]	Halogeometricum pallidum	411361	839	longA	282-389	472-605	606-820	normal	NA	NA	putative
WP_050399988.1	nuclease PIN [Bradyrhizobium embrapense]	Bradyrhizobium embrapense	630921	466	short	NULL	38-211	212-453	NULL	HK-putative	NA	NA
WP_050403924.1	hypothetical protein [Bradyrhizobium embrapense]	Bradyrhizobium embrapense	630921	461	short	NULL	1-223	224-445	NULL	HK-putative	NA	NA
WP_050617980.1	hypothetical protein [Intestinimonas massiliensis]	Intestinimonas massiliensis	1673721	1050	short	NULL	616-796	797-1032	NULL	HK-putative	NA	NA
WP_051044347.1	hypothetical protein [Pleurocapsa sp. PCC 7319]	Pleurocapsa sp. PCC 7319	118161	434	longA_trun	NULL	54-206	207-415	NULL	YY-putative	NA	NA
WP_051227128.1	nuclease PIN [Burkholderia pseudomallei]	Burkholderia pseudomallei	28450	1048	short	NULL	612-794	795-1035	NULL	HK-putative	NA	NA
WP_051642935.1	hypothetical protein [Bacteroides uniformis]	Bacteroides uniformis	820	1046	short	NULL	615-790	791-1028	NULL	HK-putative	NA	NA
WP_052067485.1	hypothetical protein [Streptomyces mirabilis]	Streptomyces mirabilis	68239	336	short	NULL	4-97	98-323	NULL	HK-putative	NA	NA
WP_052696789.1	hypothetical protein [Geobacter sulfurreducens]	Geobacter sulfurreducens	35554	298	short	NULL	1-202	203-283	NULL	HK-putative	NA	NA
WP_052744931.1	hypothetical protein [Micromonospora sp. HK10]	Micromonospora sp. HK10	1538294	484	short	NULL	53-247	248-471	NULL	RK-putative	NA	NA
WP_053224305.1	hypothetical protein [Roseivirga seohaensis]	Roseivirga seohaensis	1914963	699	longB	173-254	308-460	461-680	small	YK-putative	NA	NA
WP_053299209.1	hypothetical protein [Burkholderia multivorans]	Burkholderia multivorans	87883	473	short	NULL	29-235	236-459	NULL	RK-putative	NA	NA
WP_055087491.1	hypothetical protein [Intestinibacter bartlettii]	Intestinibacter bartlettii	261299	736	longA	175-273	353-501	502-714	normal	YK-putative	NA	putative
WP_055143320.1	hypothetical protein [[Eubacterium] siraeum]	[Eubacterium] siraeum	39492	508	short	NULL	35-262	263-492	NULL	HK-putative	NA	NA
WP_055268308.1	hypothetical protein [Fusicatenibacter saccharivorans]	Fusicatenibacter saccharivorans	1150298	744	longA	175-274	360-520	521-725	normal	YK-putative	NA	putative
WP_056160044.1	MULTISPECIES: hypothetical protein [Nocardioides]	Nocardioides	1839	483	short	NULL	30-245	246-468	NULL	HK-putative	NA	NA
WP_056934506.1	hypothetical protein [Thermococcus barophilus]	Thermococcus barophilus	55802	841	longA	246-363	436-590	591-812	normal	YK-putative	NA	NA
WP_057221538.1	MULTISPECIES: hypothetical protein [Ensifer]	Ensifer	106591	483	short	NULL	43-220	221-470	NULL	HK-putative	NA	NA
WP_057498726.1	nuclease PIN [Stenotrophomonas maltophilia]	Stenotrophomonas maltophilia	40324	482	short	NULL	42-219	220-469	NULL	HK-putative	NA	NA
WP_057834161.1	hypothetical protein [Bradyrhizobium jicamae]	Bradyrhizobium jicamae	280332	469	short	NULL	38-212	213-456	NULL	HK-putative	NA	NA
WP_058316939.1	hypothetical protein [Dehalococcoides mccartyi]	Dehalococcoides mccartyi	61435	769	longA	171-294	390-592	593-751	normal	NA	NA	NA
WP_058998822.1	stem cell self-renewal protein Piwi [Leptolyngbya sp. NIES-2104]	Leptolyngbya sp. NIES-2104	1552121	734	longA	173-272	361-507	508-719	normal	YY-putative	NA	NA
WP_059000177.1	hypothetical protein [Leptolyngbya sp. NIES-2104]	Leptolyngbya sp. NIES-2104	1552121	494	short	NULL	34-258	259-481	NULL	RK-putative	NA	NA
WP_059622980.1	hypothetical protein [Burkholderia vietnamiensis]	Burkholderia vietnamiensis	60552	466	short	NULL	1-226	227-449	NULL	HK-putative	NA	NA
WP_059848415.1	hypothetical protein [Burkholderia territorii]	Burkholderia territorii	1503055	334	short	NULL	1-87	88-316	NULL	RK-putative	NA	NA
WP_059875185.1	hypothetical protein [Burkholderia multivorans]	Burkholderia multivorans	87883	481	short	NULL	40-217	218-468	NULL	HK-putative	NA	NA
WP_059945304.1	nuclease PIN [Burkholderia territorii]	Burkholderia territorii	1503055	1048	short	NULL	612-794	795-1035	NULL	HK-putative	NA	NA
WP_060408162.1	hypothetical protein [Bacteroides cellulosilyticus]	Bacteroides cellulosilyticus	246787	1050	short	NULL	608-791	792-1034	NULL	HK-putative	NA	NA
WP_060527926.1	hypothetical protein [Klebsiella pneumoniae]	Klebsiella pneumoniae	573	731	longB	152-225	316-474	475-703	small	YK-putative	NA	NA
WP_061254329.1	piwi domain protein [Leptospira interrogans]	Leptospira interrogans	173	639	longB	87-144	246-390	391-618	small	YK-putative	NA	NA
WP_062303332.1	hypothetical protein [Roseivirga seohaensis]	Roseivirga seohaensis	1914963	809	longA	185-289	391-566	567-793	normal	NA	NA	putative
WP_062365450.1	hypothetical protein [Variovorax paradoxus]	Variovorax paradoxus	34073	485	short	NULL	30-247	248-471	NULL	HK-putative	NA	NA
WP_062422190.1	hypothetical protein [Leptolinea tardivitalis]	Leptolinea tardivitalis	229920	848	longB_trun	NULL	392-559	560-833	NULL	NA	NA	NA
WP_062547851.1	hypothetical protein [Pedobacter sp. PACM 27299]	Pedobacter sp. PACM 27299	1727164	466	short	NULL	35-212	213-453	NULL	HK-putative	NA	NA
WP_062548533.1	Piwi domain protein [Pedobacter sp. PACM 27299]	Pedobacter sp. PACM 27299	1727164	759	longB	159-238	340-489	490-737	small	YK-putative	NA	NA
WP_062649003.1	hypothetical protein [Streptomyces sp. NBRC 110468]	Streptomyces sp. NBRC 110468	1679753	481	short	NULL	48-240	241-468	NULL	RK-putative	NA	NA
WP_062680197.1	MULTISPECIES: hypothetical protein [Achromobacter]	Achromobacter	222	483	short	NULL	43-220	221-470	NULL	HK-putative	NA	NA
WP_062769735.1	hypothetical protein [Sphingopyxis terrae]	Sphingopyxis terrae	33052	518	short	NULL	37-278	279-505	NULL	HK-putative	NA	NA
WP_064221217.1	stem cell self-renewal protein Piwi domain-containing protein [Anoxybacillus flavithermus]	Anoxybacillus flavithermus	33934	710	longA	159-261	341-486	487-695	normal	YK-putative	NA	putative
WP_064801520.1	hypothetical protein [Ralstonia insidiosa]	Ralstonia insidiosa	190721	473	short	NULL	29-235	236-459	NULL	RK-putative	NA	NA
WP_064835081.1	hypothetical protein [Rhizobium phaseoli]	Rhizobium phaseoli	396	484	short	NULL	32-246	247-472	NULL	RK-putative	NA	NA
WP_065010824.1	MULTISPECIES: hypothetical protein [Mesorhizobium]	Mesorhizobium	68287	500	short	NULL	34-264	265-487	NULL	YK-putative	NA	NA
WP_065656394.1	hypothetical protein [Agrobacterium tumefaciens]	Agrobacterium tumefaciens	358	484	short	NULL	32-246	247-472	NULL	RK-putative	NA	NA
WP_066548972.1	MULTISPECIES: hypothetical protein [Sphingomonas]	Sphingomonas	13687	505	short	NULL	33-267	268-489	NULL	HK-putative	NA	NA
WP_066664216.1	MULTISPECIES: hypothetical protein [Sphingomonas]	Sphingomonas	13687	517	short	NULL	37-277	278-504	NULL	HK-putative	NA	NA
WP_067969883.1	hypothetical protein [Aminobacter aminovorans]	Aminobacter aminovorans	83263	484	short	NULL	32-246	247-472	NULL	RK-putative	NA	NA
WP_067970430.1	hypothetical protein [Aminobacter aminovorans]	Aminobacter aminovorans	83263	506	short	NULL	25-267	268-489	NULL	RK-putative	NA	NA
WP_070666724.1	MULTISPECIES: hypothetical protein [Prevotella]	Prevotella	838	502	short	NULL	33-266	267-486	NULL	HK-putative	NA	NA
WP_073948441.1	hypothetical protein [Streptomyces kebangsaanensis]	Streptomyces kebangsaanensis	864058	234	short_trun	NULL	NULL	27-221	NULL	NULL	NA	NA
WP_074129928.1	hypothetical protein [Bradyrhizobium sp. NAS96.2]	Bradyrhizobium sp. NAS96.2	1680160	478	short	NULL	32-246	247-465	NULL	RK-putative	NA	NA
WP_074270847.1	hypothetical protein [Bradyrhizobium erythrophlei]	Bradyrhizobium erythrophlei	1437360	518	short	NULL	37-278	279-505	NULL	HK-putative	NA	NA
WP_074343050.1	hypothetical protein [Mycobacterium abscessus]	Mycobacterium abscessus	36809	472	short	NULL	41-216	217-457	NULL	HK-putative	NA	NA
WP_074487304.1	hypothetical protein [Mucilaginibacter polytrichastri]	Mucilaginibacter polytrichastri	1302689	795	longA	181-284	383-550	551-766	normal	NA	NA	putative
WP_074487308.1	hypothetical protein [Mucilaginibacter polytrichastri]	Mucilaginibacter polytrichastri	1302689	505	short	NULL	34-265	266-489	NULL	HK-putative	NA	NA
WP_074856960.1	hypothetical protein [Bacteroides thetaiotaomicron]	Bacteroides thetaiotaomicron	818	634	longB	82-139	239-394	395-610	small	YK-putative	NA	NA
WP_075225804.1	nuclease PIN [Rhizobium leguminosarum]	Rhizobium leguminosarum	384	483	short	NULL	43-220	221-470	NULL	HK-putative	NA	NA
WP_075598738.1	transcriptional regulator [Leptolyngbya sp. 'hensonii']	Leptolyngbya sp. 'hensonii'	1922337	1122	longB	555-627	728-876	877-1098	small	YK-putative	NA	NA
WP_075600998.1	hypothetical protein [Leptolyngbya sp. 'hensonii']	Leptolyngbya sp. 'hensonii'	1922337	480	short	NULL	47-241	242-467	NULL	RK-putative	NA	NA
WP_076305724.1	hypothetical protein [Paenibacillus odorifer]	Paenibacillus odorifer	189426	705	longA	163-262	342-482	483-693	normal	YK-putative	NA	putative
WP_076626087.1	hypothetical protein [Tateyamaria omphalii]	Tateyamaria omphalii	299262	792	longA	179-281	381-550	551-765	normal	NA	NA	putative
WP_076628695.1	hypothetical protein [Tateyamaria omphalii]	Tateyamaria omphalii	299262	518	short	NULL	37-278	279-505	NULL	RK-putative	NA	NA
WP_077292070.1	nuclease PIN [Labrenzia aggregata]	Labrenzia aggregata	187304	483	short	NULL	43-220	221-470	NULL	HK-putative	NA	NA
WP_077292091.1	hypothetical protein [Labrenzia aggregata]	Labrenzia aggregata	187304	486	short	NULL	33-247	248-473	NULL	RK-putative	NA	NA
WP_078813595.1	hypothetical protein [Prosthecobacter debontii]	Prosthecobacter debontii	48467	480	short	NULL	41-222	223-467	NULL	HK-putative	NA	NA
WP_078814669.1	nuclease PIN [Prosthecobacter debontii]	Prosthecobacter debontii	48467	1043	short	NULL	607-789	790-1030	NULL	HK-putative	NA	NA
WP_079392071.1	MULTISPECIES: nuclease PIN [Pseudomonas]	Pseudomonas	286	483	short	NULL	43-220	221-470	NULL	HK-putative	NA	NA
WP_079605749.1	nuclease PIN [Bradyrhizobium erythrophlei]	Bradyrhizobium erythrophlei	1437360	470	short	NULL	38-212	213-457	NULL	HK-putative	NA	NA
WP_079759401.1	nuclease PIN [Pseudomonas aeruginosa]	Pseudomonas aeruginosa	287	483	short	NULL	43-220	221-470	NULL	HK-putative	NA	NA
WP_079791393.1	nuclease PIN [Salmonella enterica]	Salmonella enterica	28901	485	short	NULL	42-220	221-472	NULL	HK-putative	NA	NA
WP_080498849.1	hypothetical protein [Burkholderia pseudomallei]	Burkholderia pseudomallei	28450	466	short	NULL	1-226	227-449	NULL	HK-putative	NA	NA
WP_080509724.1	hypothetical protein [Haloarcula japonica]	Haloarcula japonica	29282	347	short	NULL	1-105	106-330	NULL	HK-putative	NA	NA
WP_080564575.1	hypothetical protein [Clostridium perfringens]	Clostridium perfringens	1502	751	longA	184-285	369-527	528-740	normal	YK-putative	NA	putative
WP_080807610.1	hypothetical protein [Halomicronema hongdechloris]	Halomicronema hongdechloris	1209493	1126	longB	556-628	730-878	879-1104	small	YK-putative	NA	NA
WP_080810445.1	hypothetical protein [Halomicronema hongdechloris]	Halomicronema hongdechloris	1209493	500	short	NULL	32-252	253-487	NULL	RK-putative	NA	NA
WP_080811274.1	hypothetical protein [Halomicronema hongdechloris]	Halomicronema hongdechloris	1209493	487	short	NULL	30-248	249-474	NULL	HK-putative	NA	NA
WP_080977504.1	MULTISPECIES: hypothetical protein [Achromobacter]	Achromobacter	222	750	longB	152-230	332-488	489-728	small	YK-putative	NA	NA
WP_081057482.1	hypothetical protein [Burkholderia vietnamiensis]	Burkholderia vietnamiensis	60552	768	longB	163-241	339-506	507-746	small	YK-putative	NA	NA
WP_081144923.1	hypothetical protein [Niastella vici]	Niastella vici	1703345	1117	longB	552-624	725-872	873-1095	small	YK-putative	NA	NA
WP_081147617.1	hypothetical protein [Niastella vici]	Niastella vici	1703345	516	short	NULL	31-271	272-503	NULL	HK-putative	NA	NA
WP_081295151.1	hypothetical protein [Mesorhizobium loti]	Mesorhizobium loti	381	1098	short	NULL	660-843	844-1082	NULL	HK-putative	NA	NA
WP_081295619.1	TIR domain-containing protein [Rhizobium leguminosarum]	Rhizobium leguminosarum	384	1136	short	NULL	655-896	897-1119	NULL	HK-putative	NA	NA
WP_082340613.1	nuclease PIN [Xanthomonas campestris]	Xanthomonas campestris	339	482	short	NULL	42-219	220-468	NULL	HK-putative	NA	NA
WP_082819762.1	hypothetical protein [Sphingopyxis terrae]	Sphingopyxis terrae	33052	485	short	NULL	34-248	249-472	NULL	RK-putative	NA	NA
WP_083764430.1	MULTISPECIES: hypothetical protein [Synechococcus]	Synechococcus	1129	685	longA	118-218	296-452	453-669	normal	NA	NA	putative
WP_083786902.1	hypothetical protein [Cyanothece sp. PCC 7822]	Cyanothece sp. PCC 7822	497965	245	longA_trun	NULL	NULL	18-230	NULL	NULL	NA	NA
WP_084316793.1	hypothetical protein [Actinospica robiniae]	Actinospica robiniae	304901	773	longB	180-260	356-508	509-750	small	YK-putative	NA	NA
WP_085354659.1	hypothetical protein [Bradyrhizobium canariense]	Bradyrhizobium canariense	255045	510	short	NULL	34-272	273-494	NULL	HK-putative	NA	NA
WP_085471791.1	Piwi domain protein [Sphingobacterium psychroaquaticum]	Sphingobacterium psychroaquaticum	561061	763	longB	159-238	338-487	488-741	small	YK-putative	NA	NA
WP_085474560.1	hypothetical protein [Sphingobacterium psychroaquaticum]	Sphingobacterium psychroaquaticum	561061	1060	short	NULL	620-803	804-1047	NULL	HK-putative	NA	NA
WP_085870579.1	MULTISPECIES: hypothetical protein [Nocardioides]	Nocardioides	1839	483	short	NULL	30-245	246-468	NULL	HK-putative	NA	NA
WP_085933357.1	hypothetical protein [Enhydrobacter aerosaccus]	Enhydrobacter aerosaccus	225324	499	short	NULL	33-263	264-482	NULL	RK-putative	NA	NA
WP_085936214.1	hypothetical protein [Enhydrobacter aerosaccus]	Enhydrobacter aerosaccus	225324	473	short	NULL	38-217	218-459	NULL	HK-putative	NA	NA
WP_085937813.1	hypothetical protein [Enhydrobacter aerosaccus]	Enhydrobacter aerosaccus	225324	484	short	NULL	32-245	246-470	NULL	RK-putative	NA	NA
WP_085938215.1	hypothetical protein [Enhydrobacter aerosaccus]	Enhydrobacter aerosaccus	225324	789	longA	178-280	380-547	548-763	normal	NA	NA	putative
WP_086023002.1	nuclease PIN [Sinorhizobium fredii]	Sinorhizobium fredii	380	484	short	NULL	44-221	222-471	NULL	HK-putative	NA	NA
WP_086833853.1	stem cell self-renewal protein Piwi [Nostoc sp. RF31Y]	Nostoc sp. RF31Y	1932668	769	longA	173-274	372-538	539-750	normal	NA	NA	NA
WP_088194762.1	hypothetical protein [Sinorhizobium meliloti]	Sinorhizobium meliloti	382	517	short	NULL	37-276	277-503	NULL	HK-putative	NA	NA
WP_088326165.1	hypothetical protein [Pseudomonas aeruginosa]	Pseudomonas aeruginosa	287	473	short	NULL	29-235	236-460	NULL	RK-putative	NA	NA
WP_088492884.1	hypothetical protein [Porphyromonas gingivalis]	Porphyromonas gingivalis	837	1046	short	NULL	615-790	791-1028	NULL	HK-putative	NA	NA
WP_088891256.1	hypothetical protein [Leptolyngbya ohadii]	Leptolyngbya ohadii	1962290	728	longA	169-272	358-490	491-700	normal	YK-putative	NA	putative
WP_088892392.1	hypothetical protein [Leptolyngbya ohadii]	Leptolyngbya ohadii	1962290	488	short	NULL	30-249	250-475	NULL	HK-putative	NA	NA
WP_089318527.1	hypothetical protein [Pontibacter ummariensis]	Pontibacter ummariensis	1610492	470	short	NULL	29-233	234-456	NULL	RK-putative	NA	NA
WP_089320882.1	Piwi domain protein [Pontibacter ummariensis]	Pontibacter ummariensis	1610492	767	longB	159-238	343-491	492-745	small	YK-putative	NA	NA
WP_089761446.1	hypothetical protein [Chitinophaga terrae Kim and Jung 2007]	Chitinophaga terrae Kim and Jung 2007	408074	257	short_trun	NULL	NULL	5-244	NULL	NULL	NA	NA
WP_089764886.1	hypothetical protein [Halobellus clavatus]	Halobellus clavatus	660517	762	longA	162-254	342-493	494-735	normal	YR-putative	NA	putative
WP_089765999.1	hypothetical protein [Chitinophaga terrae Kim and Jung 2007]	Chitinophaga terrae Kim and Jung 2007	408074	686	longB	160-241	294-447	448-666	small	YK-putative	NA	NA
WP_089769894.1	hypothetical protein [Halobellus clavatus]	Halobellus clavatus	660517	356	short	NULL	1-113	114-340	NULL	HK-putative	NA	NA
WP_090603244.1	hypothetical protein [Parapedobacter koreensis]	Parapedobacter koreensis	332977	1052	short	NULL	611-796	797-1039	NULL	HK-putative	NA	NA
WP_090604190.1	hypothetical protein [Parapedobacter koreensis]	Parapedobacter koreensis	332977	760	longB	160-240	339-503	504-739	small	YK-putative	NA	NA
WP_090996333.1	hypothetical protein [Pedobacter insulae]	Pedobacter insulae	414048	802	longA	182-288	389-559	560-780	normal	NA	NA	putative
WP_090997755.1	hypothetical protein [Pedobacter insulae]	Pedobacter insulae	414048	509	short	NULL	40-269	270-493	NULL	HK-putative	NA	NA
WP_091963793.1	hypothetical protein [Bradyrhizobium sp. err11]	Bradyrhizobium sp. err11	1761772	504	short	NULL	34-266	267-488	NULL	HK-putative	NA	NA
WP_091963850.1	nuclease PIN [Bradyrhizobium sp. err11]	Bradyrhizobium sp. err11	1761772	466	short	NULL	38-211	212-453	NULL	HK-putative	NA	NA
WP_092037576.1	hypothetical protein [Planifilum fulgidum]	Planifilum fulgidum	201973	436	longA_trun	NULL	63-210	211-416	NULL	YK-putative	NA	putative
WP_092226355.1	hypothetical protein [Bradyrhizobium sp. Gha]	Bradyrhizobium sp. Gha	1855318	500	short	NULL	34-264	265-487	NULL	YK-putative	NA	NA
WP_093831857.1	hypothetical protein [Spirosoma endophyticum]	Spirosoma endophyticum	662367	809	longA	189-295	395-566	567-787	normal	NA	NA	putative
WP_093992233.1	hypothetical protein [Loktanella marina]	Loktanella marina	1819565	481	short	NULL	30-243	244-468	NULL	RK-putative	NA	NA
WP_093994043.1	hypothetical protein [Loktanella marina]	Loktanella marina	1819565	518	short	NULL	37-278	279-505	NULL	RK-putative	NA	NA
WP_094134973.1	hypothetical protein [Flavobacterium psychrophilum]	Flavobacterium psychrophilum	96345	675	longB	154-233	286-437	438-656	small	YK-putative	NA	NA
WP_094214393.1	hypothetical protein [Streptomyces diastatochromogenes]	Streptomyces diastatochromogenes	42236	483	short	NULL	30-244	245-470	NULL	HK-putative	NA	NA
WP_094593095.1	hypothetical protein [Halorubrum ezzemoulense]	Halorubrum ezzemoulense	337243	847	longA	284-396	480-613	614-834	normal	NA	NA	putative
WP_096078421.1	hypothetical protein [Pseudomonas aeruginosa]	Pseudomonas aeruginosa	287	471	short	NULL	29-233	234-458	NULL	RK-putative	NA	NA
WP_096534863.1	stem cell self-renewal protein Piwi [Nostoc linckia]	Nostoc linckia	92942	757	longA	178-282	371-525	526-742	normal	YY-putative	NA	NA
WP_096644251.1	stem cell self-renewal protein Piwi [Calothrix brevissima]	Calothrix brevissima	938406	752	longA	177-281	370-520	521-737	normal	YY-putative	NA	NA
WP_096683444.1	hypothetical protein [Nostoc sp. NIES-2111]	Nostoc sp. NIES-2111	1973475	504	short	NULL	32-264	265-487	NULL	RK-putative	NA	NA
WP_096732917.1	hypothetical protein [Nostoc carneum]	Nostoc carneum	374162	477	short	NULL	29-238	239-463	NULL	RK-putative	NA	NA
WP_096861749.1	hypothetical protein [Pseudomonas aeruginosa]	Pseudomonas aeruginosa	287	751	longB	155-234	333-493	494-729	normal	YK-putative	NA	NA
WP_098195163.1	hypothetical protein [Chitinophagaceae bacterium 13]	Chitinophagaceae bacterium 13	2029983	513	short	NULL	30-270	271-497	NULL	HK-putative	NA	NA
WP_098195322.1	hypothetical protein [Chitinophagaceae bacterium 13]	Chitinophagaceae bacterium 13	2029983	1052	short	NULL	611-796	797-1039	NULL	HK-putative	NA	NA
WP_099070251.1	transcriptional regulator [Nostoc linckia]	Nostoc linckia	92942	1122	longB	555-627	728-876	877-1098	small	YK-putative	NA	NA
WP_099084822.1	hypothetical protein [Nostoc linckia]	Nostoc linckia	92942	485	short	NULL	30-244	245-470	NULL	RK-putative	NA	NA
WP_099799291.1	hypothetical protein [Synechococcus lividus]	Synechococcus lividus	33070	737	longA	180-284	373-498	499-721	normal	KR-putative	NA	putative
WP_099799494.1	hypothetical protein [Synechococcus lividus]	Synechococcus lividus	33070	721	longA	173-276	364-484	485-704	normal	KR-putative	NA	putative
WP_099812941.1	MULTISPECIES: hypothetical protein [Synechococcus]	Synechococcus	1129	724	longA	175-273	364-485	486-706	normal	KR-putative	NA	putative
WP_099966378.1	hypothetical protein [Streptomyces sp. JV178]	Streptomyces sp. JV178	858632	680	longB	83-164	262-415	416-658	small	YK-putative	NA	NA
WP_100228132.1	nuclease PIN [Pseudomonas putida]	Pseudomonas putida	303	484	short	NULL	44-221	222-471	NULL	HK-putative	NA	NA
WP_100483095.1	hypothetical protein [Mycobacterium abscessus]	Mycobacterium abscessus	36809	436	short	NULL	5-182	183-423	NULL	HK-putative	NA	NA
WP_100788469.1	hypothetical protein [Bacteroides fragilis]	Bacteroides fragilis	817	1043	short	NULL	612-787	788-1025	NULL	HK-putative	NA	NA
WP_100990083.1	hypothetical protein [Spirosoma sp. HA7]	Spirosoma sp. HA7	2057025	829	longA	186-297	400-566	567-788	normal	NA	NA	putative
WP_100991967.1	hypothetical protein [Spirosoma sp. HA7]	Spirosoma sp. HA7	2057025	1058	short	NULL	616-802	803-1046	NULL	HK-putative	NA	NA
WP_101603479.1	hypothetical protein [Bacteroides fragilis]	Bacteroides fragilis	817	1040	short	NULL	609-784	785-1027	NULL	HK-putative	NA	NA
WP_102182189.1	stem cell self-renewal protein Piwi [Fischerella thermalis]	Fischerella thermalis	372787	737	longA	171-272	361-510	511-723	normal	YY-putative	NA	putative
WP_102206006.1	hypothetical protein [Fischerella thermalis]	Fischerella thermalis	372787	477	short	NULL	29-238	239-463	NULL	RK-putative	NA	NA
