# Supplementary material for: The Expanded Universe of Prokaryotic Argonaute Proteins
Source: mBio. 2018 Dec 18;9(6):e01935-18. doi: 10.1128/mBio.01935-18 (PMC6299218; doi:10.1128/mBio.01935-18)
Supplement: DATA SET S1 [file mbo006184236sd1.txt]

																			   *   *							* *			*																								 *		  *
WP_008504757.1|423351|Mucilaginibacter_paludis|long              S--PAFL----KTFHELLKSKF-YP-------------DL-----KVQCAS----AH--NI-------S---S-FFK-------------------------PFSTA-GNNGIVEYRVVE-------A----LKGR---------FS-----SYLFYLVL-EHLIV-N---
WP_084286803.1|475255|Pedobacter_nyackensis|long                 N--GRFN----KFLHNLVKKEL-FS-------------DV-----KIKCVS----AR--SL-------K---R-FLK-------------------------PVVTR-N-KQQI-YQVPD-------K----LMRD---------FK-----AYQTNTIF-EYLIV-N---
WP_089708808.1|1335309|Chitinophaga_costaii|long                 S--PRSA----RSFHDCLKNQF-YP-------------DL-----KVQCAS----AY--KI-------N---S-FFR-------------------------SFPNA-EAQNMFEYRVPE-------D----KKPK---------FK-----SYLTNLVL-EHLIV-N---
WP_092721547.1|1235997|Hydrobacter_penzbergensis|long            S--AYYI----RNLHDCVKKNF-YK-------------SI-----KFQCAS----AR--KV-------A---S-FYS-------------------------GYSDR-E-NGYI-FKLNQ-------D----GLRS---------YR-----SYISNLFF-EYLIV-N---
WP_096354083.1|1550579|Mucilaginibacter_gotjawali|long           N--NWFS----QNLHKLVKKEL-FD-------------TI-----NLKCIS----EK--SL-------K---R-YMR-------------------------SAMDT-R-GAKI-YEVPD-------H----KMQD---------FK-----SYQVNTLF-KYLVV-N---
WP_074487304.1|1302689|Mucilaginibacter_polytrichastri|long      S--PAFL----KTFHELLKSKF-YP-------------DL-----KVQCAS----AH--NI-------S---S-FFK-------------------------PFSTA-GNNGIVEYRVVE-------A----LKGR---------FS-----SYLFYLVL-EHLIV-N---
WP_062422190.1|229920|Leptolinea_tardivitalis|long_trun          N--DIDD----NPFYYQLKKAF-VE------EG------I-----PSTFIT----YE--TM-------N---K---------------------------------------------IN-------D----P-----------DIAFG---PIMDSLWL-NIYSK-M---
WP_005580376.1|44930|Natronobacterium_gregoryi|long              D--LASP----TETYDELKKAL-AN------MG------I-----YSQMAY----FD--RF-------R---D------------------------------------------------------A----K-------------I-----FYTRNVAL-GLLAA-A---
WP_006111085.1|64602|Natrialba_asiatica|long                     T--AGDI----TDPYPEFKKGL-GK------QK------I-----PSQMIV----TE--NL-------G---T-------------------------------------------------------------------------R-----WVMNNTAM-GLIAG-A---
WP_006183335.1|69525|Natrinema_pellirubrum|long                  ---NGTI----DDPYPEFKKSL-GK------QT------I-----PSQMVR----ED--NL-------D---D-------------------------------------------------------------------------R-----WILRNTAL-GVIAG-A---
WP_009486613.1|751944|Halobacterium_sp._DL1|long                 G--ESSA----SDIYHEMKKAL-RQ------RR------V-----DSQMAH----ID--TL-------A---T-------------------------------------------------------------------------S-----YALPNVAL-GLVAA-A---
WP_049923881.1|1293047|Halopiger_djelfimassiliensis|long         D--TADP----ERVYDELKKVL-AT------KD------L-----NSQFAY----EA--TL-------D---E-------------------------------------------------------------------------R-----FTIINIAL-GLVAA-A---
WP_049934199.1|376171|Haloplanus_natans|long                     ---NGTI----DDPYGEFKKAL-GK------QT------I-----PSQMLR----VD--NL-------D---N-------------------------------------------------------------------------K-----WVVRNTAL-GIVAG-A---
WP_049969002.1|114529|Haloferax_alexandrinus|long                V--AGDI----TDPYPEFKKGL-GK------QK------V-----PSQMVV----TE--NL-------G---T-------------------------------------------------------------------------R-----WVMNNTAM-GLIAG-A---
WP_049982463.1|1498500|Halorubrum_sp._BV1|long                   ---LTSF----YQPYDELKEVL-AE------KG------L-----HSQMID----RK--SM-------K---E-------------------------------------------------------------------------T-----GYHQNIAL-GLISA-A---
WP_052368014.1|1508454|Haloferax_sp._ATB1|long_trun              ---FFDF----AIPYSDLKEVL-GD------QH------T-----DSQMVH----SD--TL-------K---Q-------------------------------------------------------------------------R-----YTYENTAL-GLIAA-A---
WP_077067832.1|1705562|Haloarcula_rubripromontorii|long          G--ASDP----SDIYHEVKKAL-RQ------KR------V-----DSQMAH----ID--TL-------G---D-------------------------------------------------------------------------D-----NALPNIAL-GLVAA-A---
WP_094590818.1|1480728|Halorubrum_sp._Hd13|long                  G--ASDP----SDIYHEVKKAL-RQ------KH------I-----DSQMAH----ID--TL-------A---D-------------------------------------------------------------------------D-----NALPNIAL-GLIAA-A---
WP_097007364.1|558529|Natronoarchaeum_philippinense|long         ---LISF----YQPYDELKEVL-AE------KG------L-----HSQMID----RK--SM-------N---E-------------------------------------------------------------------------L-----GYHQNIAL-GLISA-A---
WP_097378604.1|373386|Natrinema_ejinorense|long                  D--LASP----TGTYDELKKSL-AN------MG------I-----YSQMAY----FD--RF-------R---D------------------------------------------------------A----K-------------I-----FYTRNVAL-GLLAA-A---
WP_012659190.1|2247|Halorubrum_lacusprofundi|long                G--ESSA----SDIYHEMKKAL-RQ------RR------V-----DSQMAH----ID--TL-------A---T-------------------------------------------------------------------------S-----YALPNVAL-GLVAA-A---
WP_049917000.1|411361|Halogeometricum_pallidum|long              A--AGDI----TDPYPEFKKGL-GK------QK------V-----PSQMVV----TE--NL-------D---T-------------------------------------------------------------------------R-----WVMNNTAM-GLIAG-A---
WP_094593095.1|337243|Halorubrum_ezzemoulense|long               ---DGTI----DDPYGEFKKAL-GK------QT------I-----PSQMVR----VD--NL-------D---N-------------------------------------------------------------------------K-----WVVRNTAL-GIIAG-A---
WP_007044032.1|213185|Methanotorris_formicicus|long              -----------NNEFDELKMHL-FSH----PQL------I-----FHQFMY----PF--NL-------R---K--------------------------------CL-----------EKE------S---FK-------------K-----PFINSILS-QFFHK-M---
WP_011011654.1|2261|Pyrococcus_furiosus|long                     -----------SEKFEEIKRRL-FN------LN------V-----ISQVVN----ED--TL-------K---N--------------------------------KR-----------DK------YDRNRLD-------------L-----FVRHNLLF-QVLSK-L---
WP_012572468.1|342948|Thermococcus_onnurineus|long               -----------QEQFDKIKGFF-FN------NG------I-----LHKAIN----IN--NL-------R---D-----------------------------------P---------SK-------D----Q-------------K-----KLIESMIL-QALYA-F---
WP_012979970.1|644281|Methanocaldococcus_sp._FS406-22|long       -----------NNEFDELKSHL-FSY----QQT------T-----FHQFMY----PF--NL-------K---R--------------------------------CL-----------NDD------D---FK-------------K-----PFINSILS-QFFHK-M---
WP_048201370.1|1301915|Methanocaldococcus_bathoardescens|long    -----------NNEFDELKSHL-FSY----QQT------T-----FHQFMY----PF--NL-------K---R--------------------------------CL-----------NDD------D---FK-------------K-----PFINSILS-QFFHK-M---
WP_050002102.1|1505907|Thermococcus_eurythermalis|long           -----------REQFDRIKKFF-FE------RG------I-----IHKAIN----ID--NL-------N---S-----------------------------------K--------FGK-------N----K-------------Q-----RIIESVIL-QALYA-F---
WP_055429304.1|277988|Thermococcus_thioreducens|long             -----------NETFDEVKKRL-FS------VN------I-----ISQVVN----EA--TL-------Y---K---------------------------------R-----------DK------YNESRLN-------------L-----YVQHNLLF-QILSK-L---
WP_013604390.1|985052|Vulcanisaeta_moutnovskia|long_trun         -----------GPIFMSIKPLT-LK------KNFY----F-----KSQFIT----NE--TI-------S---K-----------------------------------------------------LD------------------S----YAVKANIVN-SILFR-V---
WP_013878483.1|387343|Halopiger_xanaduensis|long                 S--LPGM----EDPFDELKRSL-MR------RG------I-----PSQMMM----KP--TI-------D---E---L----LA-----------------------I-N---------AS-------A----G-------------N-----FSFINALS-AIVAK-A---
WP_006630972.1|119532|Microcoleus_vaginatus|long                 D--NSED----GSFYAFISSRL-LR------RG------I-----ASQVIY----ED--TL-------K---D---------------------------------------------TS-------N----H-------------G-----NILNQVIP-GILAK-L---
WP_009787621.1|313612|Lyngbya_sp._PCC_8106|long                  D--DTED----GSFYSFVSSRL-LR------RG------I-----SSQVIY----ED--TL-------K---N---------------------------------------------PN-------N----Y-------------S-----YILNQVIP-GILAK-L---
WP_015150617.1|118323|Oscillatoria_acuminata|long                D--NTDD----GSFYSLISSRL-LR------RG------L-----ASQVIY----EN--TL-------K---D---------------------------------------------PS-------N----F-------------D-----NILNQVIP-GILAK-L---
WP_096581191.1|109266|Anabaenopsis_circularis|long               D--NSDD----GSFYSFISSRL-LR------RE------I-----ASQVIY----EE--TL-------K---N---------------------------------------------TS-------N----Y-------------G-----NILHQVIP-GILAK-L---
WP_027844945.1|996925|Mastigocoleus_testarum|long                D--DTPN----GSLYSLISSCL-LR------RG------I-----ASQFIY----ER--TL-------K---D---------------------------------------------V--------K----F-------------H-----NILNQIIP-GILAK-L---
WP_086833853.1|1932668|Nostoc_sp._RF31Y|long                     D--NSDD----GSFYSFISSRL-LR------RE------I-----ASQVIY----EE--TL-------K---K---------------------------------------------TS-------N----Y-------------G-----NILNQVIP-GLLAK-L---
WP_013921749.1|106|Runella_slithyformis|long                     --------------HDELAAIC-VSKCADMTPT------V-----NVAIIH----DT--TL-------K---R-CIE----YKA----------------------D-S-G----YYIKD-------R----EKGL---------YD-----GYVNGVALNQVLLN-N---
WP_090996333.1|414048|Pedobacter_insulae|long                    --------------HDDLAALV-VSECHE-EHG------I-----TSSIMH----SD--TL-------K---D-CYE----HKT----------------------I-N-GQST-YVVKQ-------E----RRGK---------YT-----GYVDGVAINQVLLN-N---
WP_093831857.1|662367|Spirosoma_endophyticum|long                --------------HDKLAALV-VSECLE-EHT------L-----TASIMH----NE--TL-------E---E-CFA----YRS----------------------S-N-GKST-YHVKH-------E----LEKK---------YQ-----GYLFGVAVNQVLLN-N---
WP_011308723.1|61435|Dehalococcoides_mccartyi|long               --------------HDQLAAMV-MRELRN--RR------L-----YVSVIH----TT--VT-------K---D-CYQ----LPQ----------------------N-APIGKA-YCPVA-------G----KQGK---------LN-----GYLRNVAITKVLLT-N---
WP_019497030.1|32057|Calothrix_sp._PCC_7103|long                 --------------HDKLAALV-IRELKD--YD------L-----YVAVIH----SK--TG-------R---E-CYE----LRY----------------------N-NQGEPF-YAVIH-------E----KRGK---------LY-----GYMRGVALNKVLLT-N---
WP_062303332.1|1914963|Roseivirga_seohaensis|long                --------------HDETAALV-VSECLN-DYN------V-----SASIMH----TR--IL-------E---K-CYG----HEE----------------------V-N-GESK-YYIKR-------G----ENKKL-----ERLYQ-----GYLFGVAVNQVLLN-N---
WP_034404411.1|1489678|Deinococcus_sp._RL|long                   G----------RDERDALSDEL-AK------LG------VK----KLQHIR----RD--ML-------N---R---------------------------------------------PR-------T------------------Q----YMAWVNVAV-KLAQR-A---
WP_092265422.1|856736|Deinococcus_reticulitermitis|long          G----------RAERDALSDEL-GR------LG------VK----KLLHIR----RD--ML-------N---R---------------------------------------------PR-------A------------------E----YMAWVNVAV-KLAQR-A---
WP_008606028.1|1243180|Haloferax_sp._BAB2207|long                ---EGDG----DEYYEIIDAF----------GG------A-----PTQYVN----TS--TY-------S---E---------------------------------------------HRG------A----S-------------D-----DVIFNTAC-GLAVK-L---
WP_077208232.1|1932360|Halorientalis_sp._IM1011|long             ---EGEG----DEYYEIIDAF----------GG------A-----PTQYVT----TS--TY-------S---E---------------------------------------------GQG------A----S-------------D-----DVIFNTAC-GLAVK-L---
WP_100161590.1|2029104|Pseudooceanicola_lipolyticus|long         --------------QDKLAAMV-CNEFEK-RFG------K-----RVQVIH----SD--SP-------G---R-GYK----RIF----------------------K-N-DKPT-YVQQR-------G----RGVN---------IK-----GYLKGAALNKVCLG-N---
WP_076626087.1|299262|Tateyamaria_omphalii|long                  --------------QDQLAAMV-CNEFFR-RFD------K-----RVQVMH----SD--TP-------R---R-GYV----RKS----------------------R-N-GEAF-YEQKN-------D----HRIT---------MD-----GYLKGVALNKICLG-N---
WP_009128903.1|626931|Bacteroides_oleiciplenus|long              ---ALTG----RQLSVRLRRLV-LS------LGALYVGAI-----PLHAVS----SG--GF-------------------------------------------------------------------------------------G-----RYLPSVAS-RLLVQ-M---
WP_044264717.1|1470345|Bacteroides_timonensis|long               ---PLMG----WQLSVRLRRLV-LS------LGALYVGAI-----PLHAVS----SG--DF-------------------------------------------------------------------------------------G-----RYLPSVAS-RLLVQ-M---
WP_035658611.1|1492738|Flavobacterium_seoulense|long             -----------------------AP-----LKG------F-----KYQIYQ----GD--TT-------D---N---------------------------------------------KQ-------N------------------R-----AKLSNFTC-KCLEK-M---
WP_015195532.1|102116|Stanieria_cyanosphaera|long                -----LQ----NTEKSRLQREA-LE------AN------I-----ALQFMQ-----P--MS-------K----------------------------------------------------------P----D-------------N-----YRAVNIIL-GLLLK-A---
WP_096386367.1|1807358|Stanieria_sp._NIES-3757|long              -----LQ----NTEKARLQREA-LA------AN------I-----ALQFMQ-----P--MS-------R----------------------------------------------------------P----D-------------N-----YRAVNIIL-GLLLK-A---
WP_030007227.1|490193|Synechococcus_sp._NKBG042902|long          -----LE----NEEKLTLTKEA-LE------HG------I-----ALQFML-----P--VK-------E---K---V----VKIQQKNGT----YKEDIR------L-N---------NP-------N----D-------------R-----YRIQNILL-GLFAK-A---
WP_083764430.1|1129|Synechococcus|long                           -----LD----NKYKTKLTRDA-LE------HG------I-----TLQFML-----P--LK-------E---N---V----RRIESNKGV----ESKITC------F-T------------------S----D-------------Q-----YRANNILL-GLLAK-A---
WP_068616618.1|1548547|Woeseia_oceani|long_trun                  -----------ENALEWIKYLD--------EEN------S-----AFQLCS--------TA-------S----------------------------------------------------------N----P------------------VYSRHGLAM-AILQK-A---
WP_038030576.1|570924|Thermus_sp._NMX2.A1|long                   -----------QLALDALKKKI--------RRD----LKVQ----RVQVVN----PD--TLL----------A-------------------------------------------------------------------------R-----AEASSFAY-HLAVR-A---
WP_100990083.1|2057025|Spirosoma_sp._HA7|long                    G--DERA----AAFHDIMMKRH-YP-------------NL-----KFQCAN----FG--AI-------D---D-YFS--------------------------YKLD-EVEGLI-YHHPD-------DK---QARL---------FK-----SYAFYLGL-EYLKL-N---
WP_036488545.1|1541065|Myxosarcina_sp._GI1|long                  ---EKEE----PAIYFDVAHNL---------SDW-----------RIKRIT----SE--KL-------N---E-----F----------------------------------------Q---SRS-N----K-----SERGCRDWQ-----SFIEKNAL-DILQL-M---
WP_061307001.1|1491|Clostridium_botulinum|long_trun              ---REYL----SHSDKKFSKQI---------EN-----VI-------------------KM-------D-----------------------------------------------------------------------------M-----NYRYQTLK-SFVED-I---
WP_091823002.1|48076|Marinobacterium_georgiense|long_trun        -----------DVSWQRLLYRL-ER------SR------V-----IFKVVR----AS-NAL------------------------------------------------------------------D------------------R-----FVVRNLLF-DLYVK-A---
WP_052886194.1|184117|Thermoproteus_uzoniensis|long_trun         ---SHLD----EITQLKLKSFK-LV------RG----------RSLLQIIN----ST--KF-------A---N-------------L---------------------T---------DE-------Q----K-------------Q-----FFSANLVA-ALYFK-A---
WP_019493534.1|32057|Calothrix_sp._PCC_7103|long                 -----------DTVMDWLKYLD--------SEK------A-----AFQLCS--------TT-------S----------------------------------------------------------N----P------------------LYSRHGLAI-AILAK-A---
WP_034824194.1|1280941|Hyphomonas_sp._T16B2|long                 --------------QEELPALL-INKLRK-SYG------V-----NAAIFH----AT--VP-------G---N-AYR----RES----------------------A-S-DGAR-YVRKR-------D----EKGR---------FS-----GYLTGAALNKILLP-N---
WP_085938215.1|225324|Enhydrobacter_aerosaccus|long              --------------ADQLAAWI-VKDLNN-RFQ------I-----TASVIH----TD--MI-------R---R-GYV----ART----------------------R-N-GETH-YVIDE-------S----QRKR---------MA-----GYLRNLAINKVLLT-N---
WP_044937782.1|1408312|Pseudobutyrivibrio_sp._LB2011|long_trun   Q--Q-ED----EGSFKFF--------------D------L-----PNDI-----------T-------Y---K---L----RA----------------------------------------------------------------------------------------
WP_061096135.1|28108|Alteromonas_macleodii|long                  -----------QAAIEWMRSME--------EAK------I-----PYSLFS----AA-PEV------------------------------------------------------------------N----P------------------IYTRHGNAM-HLLTK-A---
WP_008838212.1|475067|Mesorhizobium_alhagi|long                  --------------TDQLEAMI-VKDFPV-EFE------L-----VAAVIH----TD--TA-------R---G-SYH----CIE----------------------R-R-EGPI-YQVEP-------K----RKRR---------FE-----AYLRNVALSKVLLS-N---
WP_034385873.1|1540221|Deinococcus_sp._YIM_77859|long            T----------RSVRDTLFQQL-QQ------LG------L-----RCLFSV----SR--TLL------H---R---------------------------------------------PR-------T------------------E----YMAWVNMAV-KLART-A---
WP_036253794.1|1495064|Methylobacter_sp._BBA5.1|long_trun        -----------LPNNKMLEFEL-MR------RG------V-----AVQHVV----NQ--NF-------K---------------------------------------------------------LDA---P-------------KI-------------SALIK-----
WP_099009389.1|2014804|Lewinellaceae_bacterium_SD302|long        --------------RKTINAVF-SE------YE------I-----PDDFFDR--MYDANQVF----------Q------------------------------------------IYVGR-------P----E-------------K-----YKIDNYAV-KCLTK-A---
WP_026329128.1|37636|Thermus_scotoductus|long_trun               A----------WKVLQELHAALEVS------AR------------IVQWVK----PS--TLL----------E-------------------------------------------------------------------------R-----PHVHELAY-NLARK-A---
WP_058316939.1|61435|Dehalococcoides_mccartyi|short              E----------PAAYYDASFNL---------EGW-----------RVKRVT----EP--VL-------R---Q-----------------------------------Q---------HKYLTNGVWDK---KRQEYSLGRGQSRWE-----SFITLIGL-DVIQQ-L---
