# Supplementary material for: The Expanded Universe of Prokaryotic Argonaute Proteins
Source: mBio. 2018 Dec 18;9(6):e01935-18. doi: 10.1128/mBio.01935-18 (PMC6299218; doi:10.1128/mBio.01935-18)
Supplement: DATA SET S2 [file mbo006184236sd2.txt]

#########################
### PAZ domains		    #
#########################

NP_213999.1|224324|Aquifex_aeolicus_VF5                                  PFETL-----QTLLERNDF---------NPKRIRVKPIGID---------------------------------------FVGRVQDVF-KAKE-----------------------------------------------------------------------KG-----EEFF--------RLC---------MERSTHKS----SKKAWEELLKNRELR-------EKAFLVVLE-----------------KGYTY-------PATIL---KPVLTYENL
NP_681738.1|197221|Thermosynechococcus_elongatus_BP-1                    TPFKL-----EWWLSE-Y-----PNIQ--IK-----------------------YVRNTYKD-------------KK----KWILEN-F-A-DK----------------------------------------------------SPNEIQIEA----------LG-----ISLA--------EY----------HRQEGA---------------TQQEID--------ESRVVIVKKISDY----------KAKPVYH-------LSQRL---SPILTMETL
WP_004968197.1|35745|Haloferax_denitrificans                             SKSTL-----DNLYS----------P--GS--QLP-----------------NMKVAHDTD--------------RYAKEGQGWLKG-W-S-E----------------------------------------------------FNYTDYIRD-----------VG-----SSIA--------EL----------HEGTAD-------E-DWRQRLIEEN-----------PRLVKVKYG--N------------MVGNQ-------LPHFL---RLSPRPEQV
WP_005580376.1|44930|Natronobacterium_gregoryi                           PKLTLA------------------DI--DDDNIY-----------------PGLRVKTTYR--------------PR-RG--HIVWG-L-R-D----------------------------------------------------ECATDSLNTL----------GN-----QSVV--------AY----------HRNNQTP------INTDLLDAIEAA----------DRRVVETRRQGHGD-----------DAVSF-------PQELL---AVEPNTHQI
WP_006111085.1|64602|Natrialba_asiatica                                  SQVTA-----DVYEDKTA-------------------------------ELVGTIVEHDPE--------------RYNISGTGRVVG-F-T-D----------------------------------------------------HHFTDALDEL----------GG-----LSLA--------DW----------YAQKDR---------------VPEGVLE--ALREKNPRLVDIQYQ-EDE-----------PARIH-------VPDLL---RVAPRKEVV
WP_006183335.1|69525|Natrinema_pellirubrum                               SQVTV-----DKYVDRIN-----ASVD----------------------ELIDTPVEHDPE--------------RYEKSGSGRLKG-F-A-D----------------------------------------------------VTFTDPVDDF----------GN-----QSLA--------DW----------YEQKGR---------------ISDDMLE--RLRSEDPQLVEIQYNPNSD-----------ETNLH-------VPQLL---RVAPRKEIV
WP_006630972.1|119532|Microcoleus_vaginatus                              FNGSL-----SDFYENH------PYRH-KPQELL-----------------SGMKVRVIETN------------------SSATVVN-L-A-GNI-----------------------------------------------------------------------------GERR--------EEL---------LEKATG---------SISKEKLISAPD--------EQPVVAVQFGKGT------------KEFHY-------PMAAI---YPCITKDTA
WP_007044032.1|213185|Methanotorris_formicicus                           SSETI-----YNMLKNNKI---------DFKTLERKLL-------------NGSALITTSR--------------AVGRRKYVKIKKII-SPKEKEYW-----------------------------------------------------------------------QHTQDIN--------EH----------YEKEGVP----------------------------------ISVGGDDIHC---YIFIGEDDYAYHT-----KNSLLYE----------
WP_008205290.1|1160279|Microcystis_sp._T1-4                              YSGDL-----EQFYENH------PYRQ-DAAKLL-----------------VGLKVKTIETN------------------GTAKIIR-I-A-GTI-----------------------------------------------------------------------------GERR--------EDL---------LKKATG---------SMSRRKLEEAHL--------EQPVVAVQFGKNP------------QEYIY-------PLAAL---KPSVTDEDE
WP_008504757.1|423351|Mucilaginibacter_paludis                           DKYCL-----SHYINEG-----------NVRTFENN-Y-------------KGRRFLYLNG-DNW---------------YTIELLG-F-G------------------------------------------------------KSVKEQDFIR--------EGTT-----YNVL--------NY----------ITEKIEH-----SRTDLKRYV------------KPNDLSMSYTYPGRTM-------------------------------DPHSGATSL
WP_008606028.1|1243180|Haloferax_sp._BAB2207                             SSESL-----ADRINHQG----------TEEATEKY--------------------------------GGENFRLDRPEPTKCTLHG-I-S----------------------------------------------------TERTVSDKTIDF----------GD---EMLSVL--------EF----------AQRKYGS--------EWA------------DKIDPDEPLVQIRFG-------------NSDPYDT-------APSLLNA-SPEELNRRL
WP_009456812.1|1190|Fischerella                                          FRDNL-----AEFYEKH------HQRE-KPEQFL-----------------IGLKVQEIERG------------------NNAIIVG-L-V-GTI-----------------------------------------------------------------------------GEHR--------DQL---------LEKATG---------STSKQALREAPD--------NQPVVAIQFGKDT------------KQFHY-------AMAAL---RPCVTSETA
WP_009486613.1|751944|Halobacterium_sp._DL1                              SEYTLD------------------KF--DLDKLY-----------------RGLRVNVTYK--------------QSGKG--AFVDE-L-M-D----------------------------------------------------KTVNESIDDM----------GN-----QSVV--------EY----------HEGAER-------IPDRVLKEIARA----------DRRVVKVTKQGSH------------NTEYY-------PQRLL---ALQGHPQNV
WP_009787621.1|313612|Lyngbya_sp._PCC_8106                               YRGTL-----AEFYANH------PYRN-KPKELL-----------------VGLKVRDRETN------------------SSATIVE-I-A-AID-----------------------------------------------------------------------------EDRR--------KEL---------IEKATG---------AVSRQALEEAPD--------DQPLVSVRFGKNQ------------KLFDY-------PMEAL---CPSITKETA
WP_010289662.1|1033739|Kurthia_massiliensis                              YVYTL-----QSMIEQGK------TIR------------------------PGMRVVHSNG----------------RQHYTYTVEN-V-A-----------------------------------------------------TYGVTDRCPL-----------LQ-----TSIY--------QY----------YVEKGAQ--------HILRTF------------TRSTRVIHVR--------------TKEQRLSY-------AATLL---KPLCTFETM
WP_010880937.1|63363|Aquifex_aeolicus                                    PFETL-----QTLLERNDF---------NPKRIRVKPIGID---------------------------------------FVGRVQDVF-KAKE-----------------------------------------------------------------------KG-----EEFF--------RLC---------MERSTHKS----SKKAWEELLKNRELR-------EKAFLVVLE-----------------KGYTY-------PATIL---KPVLTYENL
WP_011056792.1|146786|Thermosynechococcus_elongatus                      TPFKL-----EWWLSE-Y-----PNIQ--IK-----------------------YVRNTYKD-------------KK----KWILEN-F-A-DK----------------------------------------------------SPNEIQIEA----------LG-----ISLA--------EY----------HRQEGA---------------TQQEID--------ESRVVIVKKISDY----------KAKPVYH-------LSQRL---SPILTMETL
WP_011238781.1|551760|Aromatoleum_aromaticum                             PRPHLT---LDWVIRK------------RPEWME-----------------GIRRVRHRYVS-------------NGQYG-TAELIG-I-A-TG---------------------------------------------------RTALSTFPTPK---------GE-----VSLL--------GY----------HESKGN---------------LPEGERE----AVAASHVVQVRYGRDTRA----------KPMEH-------LAALL---QPMFGFDTL
WP_011244830.1|32046|Synechococcus_elongatus                             TPWTV-----HQWLEQ-Y-----PEIP--LS-----------------------YVRNNYLD-------------ERHGFINWQYGR-F-T-QE----------------------------------------------------RPQDILLDC----------LG-----MSLA--------EY----------HLNKGA---------------TEEEVQ--------QSYVVYVKPISWR----------KGKLTAH-------LSRRL---SPSLTMEML
WP_011434286.1|321332|Synechococcus_sp._JA-2-3B'a(2-13)                  SPWTL-----HEWLEN-Y-----PDVS--IE-----------------------IVRNTYRT-------------KNNKYPTWEYRGII-S-NQ----------------------------------------------------SPREVWLAE----------LN-----TSLA--------DY-----H----VQKYGA---------------TPEEVD--------GSLVVQVVSRERNFR-------QKAEPILH-------LSRRL---SPVLTLEML
WP_012572468.1|342948|Thermococcus_onnurineus                            ENHTI-----MELLIEGKI---------TVKELVHNLLK------------DPKWKIQTSRKDVP---------LPPGHRVVEIILK-T-K-DPDR---------------------------------------------------------------------YQ--QELERIN--------EY----------FTKKTELGPIDDSK------------------YPDDYNIIFRS-------------QTRGKYLSYHS-----ARTKLIR----------
WP_012966655.1|54261|Ferroglobus_placidus                                SMINL-----WDIIERDVNR--LKGLCWSPENLNDNRI---------WFRYIPHLIIEEVE--------------DFEESAKSFILSDVHT-GEE-----------------------------------------------F----------------------GG--WTTEDLKKY---PENEY---GLSED-AIKKIGNYT-----------------------QFDSTQPIIK-------------GVTWSGKEYPF-------LPQHC---IPAYNPMLA
WP_012979970.1|644281|Methanocaldococcus_sp._FS406-22                    SSETI-----YEMLKSNKI---------DINKLKRDLL-------------GGSVFITTSR--------------KGVRRKKVKIKKII-SPKEREYR-----------------------------------------------------------------------KYVEIIN--------NY----------YKEKGIP----------------------------------IKVGGEDIHC---YILIGEEKIDVYHT----KNALLYK----------
WP_013451524.1|477976|Calditerrivibrio_nitroreducens                     KEKYI-----AEPFKEGVDFCVYEKVE----------------------EISNKYIRYDFI----I-Y--------------------I-D-NKDIE---------------------------------------------------------------------------LSLS----IGSTDT----------YIGKFDLT------------------------------------------------NISTDKIKV-----LIDNLLIKKSNTEITSNVL
WP_013561109.1|167964|Anaerolinea_thermophila                            HTQLL-----HEFAAT---------LK-SPQELI------------------GIMVAVDKKDF------------------KGTIIE-I-T-G------------------------------------------------------------------------NV-----REMR--------EWL---------LSKSSD---------EMTRNLISHAPD--------DELTVKIETRTSQ--------------YIY-------IASML---RPVVRMGDL
WP_013878483.1|387343|Halopiger_xanaduensis                              ATTTV-----DQLID----------E--GD--DPS-----------------GMKVEHDTT--------------HYDQRGSGELVG-W-S-D----------------------------------------------------SQYTDHIDD-----------VG-----NSIY--------GL----------HEGDVE-------E-EFREQLKEKD-----------PRLLRIRYG--N------------DTKYQ-------LPHLL---LPSPRLEQI
WP_013921749.1|106|Runella_slithyformis                                  SNRPLP-------RY----------I--TRKEFNKL---------------KGKHFIYRYG--------------NTWYE--VKFDE-L-S-D----------------------------------------------------LNNRQYRYQPTP------GSES-----ITVL--------ED----------LRNKFS-------KGNMPPDIAKLP-D--------DITLLIYR---NNK-----------GEERR---------------VPAALCYQV
WP_014195559.1|33941|Geobacillus_thermoleovorans                         YRKTL-----QDVINN------------DPSLLK-----------------EGMEVVDPFN--------------RRAYY--YTFVG-M-A-D----------------------------------------------------YTAGQKSPF-----------LQ-----QSVI--------DY----------YLEKNE---------LWKLKGVHEK-----------TPVVHVKSR-DG------------HLLPY-------LPHLL---KLTCSYEQL
WP_014514637.1|1111069|Thermus_sp._CCB_US3_UF1                           ATLDL-----EGWLAQGHP--------------------------------LPARARNAYG---------------GGYRGVWEVVR-L-G-EE----------------------------------------------------APEEVLLE-----------NG-----LSLL--------AY----------HKQKGH---------------WEGG---------SPGRVVWVRDPRRA------------KETPH-------LTGLL---VPVLTLEEL
WP_014773309.1|232259|Belliella_baltica                                  LNKSI-----NDLPD--------IDLD------------------------TFTVVVFRKN--------------------FYHIKN-L-S-DEGK-------------------------------------------------SNYQEVFPI-----------VN-----KSLE--------THF--------GFKPTNNP----------------------------------------------------------------------------------
WP_015118671.1|373994|Rivularia_sp._PCC_7116                             YKGNL-----AEFFENH------PFRQ-DPQKLL-----------------IGLKVRDIEHN------------------SLATITG-I-I-GNI-----------------------------------------------------------------------------SEHR--------ERL---------KEDATG---------AISKQALEEAPD--------DQPVVTVQFGKKN------------KQFRY-------AMAAL---RPCVTAETT
WP_015150617.1|118323|Oscillatoria_acuminata                             FRGDL-----AEFYNNH------PYRH-KPQELL-----------------IGLKVRDSEKN------------------SSATIIG-L-A-GTI-----------------------------------------------------------------------------GERR--------QDL---------LARKPG---------SISEVALTEAPD--------EQPVVVVRFGKSP------------KEFHY-------AMAAL---RPCVTDDTA
WP_015157107.1|54299|Chroococcidiopsis_thermalis                         YQRHL-----EEFYNNH------PYRQ-NPEQLL-----------------IGLKVRDIERN------------------SFATITD-I-V-GTI-----------------------------------------------------------------------------ADHR--------QKL---------LEDATG---------AISKQALIEAPE--------EQPVVAVQFGKNQ------------QPFYY-------AMAAL---RPCITAETA
WP_015195532.1|102116|Stanieria_cyanosphaera                             TSWTL-----EQWLQT-Y-----PDLS--IN-----------------------WVRNTYND-------------R-----SWKFER-I-S-DE----------------------------------------------------NPETVMIPS-----------------GSLA--------DY-----HRN--LENNQA---------------KETEIS--------NAKVVYVSSK-------------GNQEIPH-------LSTRL---QPSITMEML
WP_015201773.1|241425|Crinalium_epipsammum                               FKGDL-----AEFYQNH------SYRH-EPEKLL-----------------IGLKVQDNESG------------------SLATITQ-L-V-GTV-----------------------------------------------------------------------------GEHR--------QRL---------MDNATG---------SVSKEALKNAPD--------DQPLVAVQFGKNK------------KQFHY-------AMAAL---RPAITSETA
WP_015213401.1|1165|Anabaena_cylindrica                                  FRDNL-----AEFYEKS------SLRQ-KPEQLL-----------------IDLKVQEIERG------------------NTATIVG-I-V-GTI-----------------------------------------------------------------------------AEHR--------EKL---------LEKATG---------SISKQALRDAPD--------EQPIVAVQFGKDS------------KQFHY-------PMAAL---RPCVTSETA
WP_016205751.1|84031|Clostridium_sartagoforme                            YINTLE-----------------YEI--KNNNIK-----------------IGDRVKDYFY--------------NLTYE----YVG-I-A-P----------------------------------------------------FTISEENEY-----------MG-----CSIV--------DY----------YENKNQ---------SYIVNKLPK-----------DMKAILVKNN-------------KNSIFPY-------IPSRL---KKVCRFENL
WP_016876098.1|1124|Chlorogloeopsis_fritschii                            FRETL-----ADFYEKH------PQRQ-NPEQFL-----------------IGLKVQENERG------------------NNATIVN-I-I-GNI-----------------------------------------------------------------------------GEYR--------EEL---------LAKATG---------SISKQALRDAPD--------AQPIVAIQFGKNT------------KQFYY-------PMAAL---RPCVTSATA
WP_017309810.1|1174528|Fischerella_sp._PCC_9339                          FRENL-----AEFYEKH------HQMQ-KPEEFL-----------------IGFKVQEIERG------------------NKATIVG-L-V-GTI-----------------------------------------------------------------------------GEYR--------DQL---------LEKATG---------STSKQALREAPD--------NQPVVAIQFGKDT------------KQFHY-------AMAAL---RPCVTSETA
WP_017841076.1|95641|Methylomicrobium_buryatense                         AKSDIS---LQWIIDK------------RPDWLQ-----------------SIKKVRHRYFD-------------PGKAPLVAEFLR-V-E-DS---------------------------------------------------LNGNSVLPH-----------MG-----QSLV--------SY----------HQAKGL---------------LSERQLA----EATKSVLIKVKYGK--------------NEADH-------IASLV---EPMFDFDTL
WP_020279644.1|129337|Geobacillus                                        YRKTL-----QDVINN------------DPSLLK-----------------EGMEVVDPFN--------------RRAYY--YTFVG-M-A-D----------------------------------------------------YTAGQKSPF-----------LQ-----QSVI--------DY----------YLEKNE---------LWKLKGVHEK-----------TPVVHVKSR-DG------------HLLPY-------LPHLL---KLTCSYEQL
WP_023817613.1|1921421|Geobacillus_genomosp._3                           YRKTL-----QDVINN------------DPSILK-----------------EGMEVVDPFN--------------RRAYY--YTFVG-M-A-D----------------------------------------------------YTAGQKSPF-----------LQ-----QSVI--------DY----------YLEKNE---------LWKLKGVHEK-----------TPVVHVKNR-DG------------HLLPY-------LPHLL---KLTCSYEQL
WP_024125870.1|1394889|Thermosynechococcus_sp._NK55a                     TLFTL-----EWWLSE-Y-----PNIQ--IQ-----------------------YVRNTYKD-------------KK----TWVLEN-F-S-DK----------------------------------------------------SPNETEIEA----------LG-----ISLA--------EY----------HRREGA---------------TEQEIN--------ESRVVIVKKSSDY----------KAKPLYH-------LSQRL---SPVLTMEIL
WP_024873364.1|1283284|Tolumonas_lignilytica                             AKSGIS---LQWVIDH------------RPKWLE-----------------VIKRVRHRYQS-------------ADRGKIVAEFDS-V-Q-TE---------------------------------------------------LNGSSILPS-----------LG-----KSLY--------EY----------HATKGE---------------IKGDLLE----ETKTSTVVKVKYGSK-------------NVCDH-------AACLL---EPVFDFESL
WP_026011736.1|196180|Anoxybacillus_kamchatkensis                        YKKTL-----EDLLRD------------RSPLIK-----------------EGVEVVDSYN--------------KKSYY--YTFVE-V-A-P----------------------------------------------------YTAGEKSPY-----------LQ-----QSVI--------DY----------YITKDE---------KWKLKGVHNK-----------TPIVHVRSQ-TG------------DIFPY-------LPHLL---RLTCSYEQL
WP_026824436.1|273528|Exiguobacterium_marinum                            YRENL-----LQQIKR------------DPKSVS-----------------AGMRVIDSTH--------------PKSYE--YEFVE-V-A-P----------------------------------------------------YRANEVSPI-----------MK-----CSII--------DY----------FAKKDP------------KRVIAPD-----------ALVVHVKDR-NN------------QILIY-------LPEQL---KQSCSFETI
WP_027308646.1|1031288|Caloramator_sp._ALD01                             SDKTI-----YDMMK----------E--NKNVIG-------------------LKVDYLWT---------------NNTNSTGIIEG-I-L-D----------------------------------------------------KTISDKLSEL----------KG-----QSLI--------DY----------FIN-NK-------Q-GYRVNKFTEEDK--------KANVIKVKG--HK------------NTFYF-------IPHSL---KQVIDRESL
WP_028947682.1|1147|Synechocystis_sp._PCC_6714                           TPWTL-----HQWLEN-Y-----PDIP--IN-----------------------YVRNTYKD-------------QNNNYISWQYEE-V-S-EQ----------------------------------------------------SPQETIVEG----------LG-----ISLA--------DY----------HRNNGA---------------SEEEI---------SSIVVYVRRADRW----------NSKSVAH-------LSKRL---SPSLTMEML
WP_030007227.1|490193|Synechococcus_sp._NKBG042902                       SPWNL-----TEWFTK-H-----PDLS--LSCF--------------------PYVRNIYDA-------------M-----TWKKLC-F-D-PR----------------------------------------------------RPEEVTFAE----------NG-----QTLA--------DF-----HLR--HKKAPA---------------TPKEIQ--------SSFVIQVQGTTKQL---------KNKLVFH-------LSSRV---RPCVSLDLL
WP_034385873.1|1540221|Deinococcus_sp._YIM_77859                         PAEAVQMW--------------SAALPATCQKLHAL---------C------------------------------------------LDR-GQQ-----------------------------------------------------------------------------MALL------RQED---GWH----FANPGAA-------------------------------------------------TQGRWHLSF------------------------
WP_034404411.1|1489678|Deinococcus_sp._RL                                HDLDLRAW--------------AQELPQSVQQLHAL---------C------------------------------------------LRS-GRR-----------------------------------------------------------------------------ERLR------RMGN---TWA----FQREDRE-------------------------------------------------QEGRWHLSF------------------------
WP_034806158.1|1484479|Exiguobacterium_sp._AB2                           YRENL-----LQQLKR------------EPKSVS-----------------AGMRVIDSTH--------------PKSYE--YEFVE-V-A-P----------------------------------------------------YRASEVSPI-----------LK-----CSII--------DY----------FAKKDP------------KRVIAPD-----------ALVVHVKDR-NN------------HILPY-------LAEQL---KQSCSFETI
WP_035063661.1|150247|Anoxybacillus                                      YKKTL-----EDLLRD------------RSPLIK-----------------EGVEVVDSYN--------------KKSYY--YTFVE-V-A-P----------------------------------------------------YTAGEKSPY-----------LQ-----QSVI--------DY----------YITKNE---------TWKLKGVHNK-----------TPIVHVRSQ-NG------------DIFPY-------LPHLL---RLTCSYEQL
WP_035065747.1|198467|Anoxybacillus_gonensis                             YKKTL-----EDLLRD------------RSPLIK-----------------EGVEVVDSYN--------------KKSYY--YTFVE-V-A-P----------------------------------------------------YTAGEKSPY-----------LQ-----QSVI--------DY----------YITKDE---------KWKLKGVHNK-----------TPIVHVRSQ-TG------------DIFPY-------LPHLL---RLTCSYEQL
WP_036294986.1|39770|Methylobacter_whittenburyi                          AKADIS---LQWVIDH------------RPDWLI-----------------SIEKVRHRYYE-------------PGKAPLVAEFVK-V-D-DS---------------------------------------------------INGSSLLPH-----------LG-----KSLV--------AY----------HQEKGL---------------LSAGQLA----EAATSSLIKVRYGQ--------------KEADH-------VASLV---EPMFDFDTL
WP_036828494.1|1517682|Porphyromonadaceae_bacterium_COT-184_OH4590       YNKPL-----SAL-D----------LQTDR--FK--------------------VVV-GGE--------------------VVKYKN-L-S-PNQK-------------------------------------------------QQIDEAFPK-----------IN-----RELA--------AEL----H----INEKRFL-----------------------------------------------------NKDKY-------TTTYN---HINNFVRQH
WP_038066338.1|276|Thermus_filiformis                                    PSLTL-----EAWLREGYP--------------------------------LPRRARNAYGGP----------------RRVWDVVR-L-G-EE----------------------------------------------------APEAVLLP-----------GG-----KNLL--------DY----------HRERGR---------------LEGE----------AGQVVWVQDPRRPR-----------EEVPH-------LTGLL---LPVLSLEEV
WP_041438497.1|321327|Synechococcus_sp._JA-3-3Ab                         TPWTL-----HEWLES-Y-----PDVP--IE-----------------------IVRNTYFD-------------ANGKRLTWKYLGIL-S-NQ----------------------------------------------------SPREIRLPE----------QN-----ISLA--------EY-----H----LQKYNA---------------LVEEVE--------SSWVVEVAS--------------KERRYPH-------LSRRL---SPALTLEML
WP_042383163.1|1426|Parageobacillus_thermoglucosidasius                  YRKTL-----QDFIDT------------DPSLLK-----------------EGMEVVDPFN--------------RRAYY--YTFVE-I-A-D----------------------------------------------------YTAGQKSPF-----------LQ-----QSVI--------DY----------YLEKNE---------LWKLKGVHEK-----------TPVVHVKSR-DG------------HLLPY-------LPHLL---KLTCSYEQL
WP_042399050.1|1414720|Clostridium_saudiense                             YDKNI-----YQMIK----------A--GMDVVG-------------------QEVINTWN----------------NKKQKGKIKK-I-S-E----------------------------------------------------LTISEPCN------------FG-----QSLI--------DY----------YVS-LN-------Q-AVRVKNFTEEEK--------NTNVIVVQV--GK------------GEVEY-------IPHAL---KPIITREYI
WP_042896060.1|1548750|Anoxybacillus_sp._BCO1                            YKKTL-----EDLLRD------------RSPLIK-----------------EGVEVVDSYN--------------KKSYY--YTFVE-V-A-P----------------------------------------------------YTAGEKSPY-----------LQ-----QSVI--------DY----------YITKNE---------TWKLKGVHNK-----------TPIVHVRSQ-NG------------DIFPY-------LPHLL---RLTCSYEQL
WP_044451674.1|83541|Mastigocladus_laminosus                             FRENL-----AEFYEKH------HQMQ-KPEVFL-----------------IGFKVQEIERG------------------NKATIVG-L-V-GTI-----------------------------------------------------------------------------GEYR--------DQL---------LEKATG---------STSKQALREAPD--------NQPVVAIQFGKDT------------KQFHY-------AMAAL---RPCVTSETA
WP_045964484.1|43662|Pseudoalteromonas_piscicida                         AKHHVT---LQWVITQ------------RNAWLG-----------------SLRRVRNRYKS-------------NDDMTMSFDFVA-V-E-PN---------------------------------------------------LNAQSTPDG-----------MA-----MSLL--------EY----------HVSQGN---------------INKNELA----AAEQSAVVKVRTAKG-------------QTLLH-------LAYLL---EPVFDFDSL
WP_047451873.1|1339253|Alistipes_sp._ZOR0009                             FKHSV-----SELLD----------RGADSELFT--------------------QVVYNGR--------------------LFRYSN-M-P-DVVA-------------------------------------------------DNLDLVYPK-----------LG-----GSLC--------ASL----G----VRFARRP-----------------------------------------------------IVNRY-------KHYHT---ILNCFKREY
WP_048201370.1|1301915|Methanocaldococcus_bathoardescens                 SSETI-----YEMLKSNKI---------DIDKLKRDLL-------------EGNVFITTSR--------------KGAKRKKVKIKKII-NPKEKEYW-----------------------------------------------------------------------KYVEDIN--------NY----------YKEKGIP----------------------------------IRVGGEDIHC---YILIGEEKRDIYHT----KNALLYK----------
WP_048925809.1|457397|Clostridium_sp._1_1_41A1FAA                        YQKTLD-------EE----------I--KCGNIQK-----------------GDKVKDFYN--------------NITYE----FLE-M-A-P----------------------------------------------------FSISQENKY-----------MR-----SSII--------EY----------YL-NKG-------Q-SYIISGLDKN-----------TKAVLVKNK-EG------------SIFPY-------IPNRL---KKICVFENL
WP_049625402.1|1422|Geobacillus_stearothermophilus                       YRKTL-----QDVINN------------DPSLLK-----------------EGMEVVDPFN--------------RRAYY--YTFVG-M-A-D----------------------------------------------------YTAGQKSPF-----------LQ-----QSVI--------DY----------YLEKNE---------RWKLKGVHEK-----------TPVVHVKNR-DG------------HLLPY-------LPHLL---KLTCSYEQL
WP_049720106.1|414750|Thermoactinomyces_sp._CDF                          STHTII-----------------KAL--KEKKLN-----------------KGDKVFDFLN--------------SAHYE----FEG-I-S-D----------------------------------------------------KTISDPLPEL----------GN-----KSII--------QH----------YKTKPSIY---C-------HLVKKP----------NMPAILVRSK-SG------------KVYPY-------PPQLL---KKECLMKDV
WP_049759955.1|33986|Exiguobacterium                                     YRENL-----LQQIKR------------DPKSVS-----------------AGMRVIDSTH--------------PKSYE--YEFVE-V-A-P----------------------------------------------------YRANEVSPI-----------MR-----CSII--------DY----------FAKKDP------------KRVIEPD-----------ALVVHVKDR-NN------------QILIY-------LPEQL---KQSCSFETI
WP_049907365.1|403191|Haloferax_elongans                                 SKSTL-----DNLFS----------P--GS--QLP-----------------NMKVAHDTD--------------RYAKEGQGWLKG-W-S-E----------------------------------------------------FNYTDYIRD-----------VG-----SSIA--------EL----------HEGTAD-------E-DWRQRLIEEN-----------PRLVKVKYG--S------------MVGNQ-------LPHFL---RLSPRPEQV
WP_049912037.1|478441|Halorubrum_kocurii                                 SNSTL-----DEIYS----------E--QD--NPY-----------------GKRVAHDPE--------------RYGTQGQGTLRG-W-S-D----------------------------------------------------YRYTDHISD-----------AG-----SSVN--------EM----------HKGVAD-------E-EWRQRLAEEN-----------PRLLKVEYG--N------------KTRRQ-------APHFL---RLSPRIEQV
WP_049923881.1|1293047|Halopiger_djelfimassiliensis                      SDRTLD------------------QL--DEDEIH-----------------PGLRVTPSYRDM------------------GLYVIG-V-G-----------------------------------------------------PETVTDKLHIE----------GN-----KSLV--------QY----------HREEPW-------VDPAKVQEIKDA----------DREVIWTVRQRGDG-----------TEMAF-------PPELL---ALQGHPENL
WP_049934199.1|376171|Haloplanus_natans                                  SQATV-----DEYMDRVN-----ATVD----------------------ELVDTHVEHDPE--------------TYSTPGSGRLKG-L-T-D----------------------------------------------------LRFTDPIQDF----------GN-----QSLA--------DW----------YERKDR---------------VSDEMLE--QLRSENPRLVEVQYNPNDD-----------ETSVH-------VPQLL---RVAPRKEVV
WP_049969002.1|114529|Haloferax_alexandrinus                             SQVTA-----DVYEDKTG-------------------------------ELVGTIVEHDPE--------------RYNISGTGRVVG-F-T-D----------------------------------------------------HHFTDSLDEL----------GG-----LSLA--------DW----------YAQKGR---------------VPEGVLE--ALREKNPQLVDIQYQ-EDE-----------PARIH-------VPELL---RVAPRKEVV
WP_049982463.1|1498500|Halorubrum_sp._BV1                                TDYTLD------------------KV--ENHRLY-----------------PGLRLVATYNGR------------------GYRLGR-V-Q-----------------------------------------------------PERARDPTID-----------AE-----TSVV--------DY----------HRDENPL------VDDVTVEQIDSS----------NRRVVTAYPMGSG------------RKQTF-------PQELL---ALQGHTANL
WP_050002102.1|1505907|Thermococcus_eurythermalis                        EDSTI-----MDLLIKGEL---------TIEDLKINLIE------------KGTWKITSFRKDID----------VSPNAVEEIILK-V-E-DPSR---------------------------------------------------------------------YN--AELKRIN--------EY----------FITRTSLEPIDDSK------------------YPDKYNMIL---------------ITKGKRYSYHP-----SRAMLIR----------
WP_051168181.1|64974|Marinospirillum_minutulum                           ARNGIT---LDWVIKN------------RKGWLP-----------------NIKRVRHRYSN-------------QGQAPAVADFYG-L-V-AD---------------------------------------------------KTAESLVPG-----------TE-----LSLY--------KY----------HASKNN---------------FSPEQQV----SVSASQVVSVGYGPKHK-------------YEH-------LAALL---EPMFDFETL
WP_052287949.1|207921|Lyngbya_confervoides                               SPWTL-----HQWLTR-Y-----PDVP--VN-----------------------FVRNVGSD------------------ISWYFLE-G-S-EE----------------------------------------------------RPEDIDIKD----------LG-----ITLA--------DY-----H-----RNKGV---------------SEQIIQ--------DSFVVYVRSTRKW-G-------AKQDRVAH-------LSKLL---QPSVSMEVL
WP_052698403.1|1017273|Domibacillus_enclensis                            YEVTL-----QQMLEQGE------VVE------------------------EGLKVVHSDV----------------WNNYTYEVEQ-I-A-----------------------------------------------------PYSVMDMCPK-----------LK-----KPIH--------QY----------YVDKGNQ--------KMADTL------------HENVKVIYAK-------------PLHGDSLSY-------AASVL---KPLCSFETM
WP_055075777.1|1681830|Pseudanabaena_sp._'Roaring_Creek'                 SRLTID------------------QI--GMSNLE-----------------TGQKMVHVYDGR------------------VCHFIG-I-A-E----------------------------------------------------ETIDTKIADI----------GN-----NSLL--------EF----------HHQKGN---------------LSDKDLG---ILSKDSLAVKVSYPSAKG-----------KPFEA----LH-IPQLL---RTIYDRSQF
WP_055195547.1|88431|Dorea_longicatena                                   SNQTV-----YDYIT----------Q--GMNPIG-------------------MEVKNEWG----------------KNNQTGILTE-I-C-D----------------------------------------------------YTVVNKID------------FA-----DSLK--------AY----------YTDMKK-------E-GYRVENLPDQ-----------TPVVRVEL-QVG------------KIYPY-------YPQAL---KPVLTREKV
WP_055276084.1|84024|Clostridium_disporicum                              YDKNI-----YQMIK----------A--GIDVVG-------------------EEVINIWS----------------NKKQRGKIKE-I-S-D----------------------------------------------------IKINEPCN------------FG-----QSLI--------DY----------YIS-SN-------Q-ASRVNGFTEEEK--------NTNVIIVES--GK------------SRLSY-------IPHAL---KPIITREYI
WP_055441081.1|1325335|Anoxybacillus_suryakundensis                      YKKTL-----EDLLRD------------RSPLIK-----------------EGVEVVDSYN--------------KKSYY--YTFVE-V-A-P----------------------------------------------------YTAGEKSPY-----------LQ-----QSVI--------DY----------YITKNE---------KWKLKGVHNK-----------TPIVHVRSQ-TG------------DIFPY-------LPHLL---RLTCSYEQL
WP_062755455.1|153151|Parageobacillus_toebii                             YRKTL-----QDFIDT------------DPSLLK-----------------EGMEVVDPFN--------------RRAYY--YTFVE-I-A-D----------------------------------------------------YTAGQKSPF-----------LQ-----QSVI--------DY----------YLEKNE---------RWKLKSVHEK-----------TPVVHVKSR-DG------------HLLPY-------LPHLL---KLTCSYEQL
WP_064030493.1|702114|Methylomonas_koyamae                               AKSNIS---LQWIIDK------------RPDWIP-----------------SIKKVRHRYFE-------------SGKAPLVAEFLR-V-E-DS---------------------------------------------------LNGNSRLPH-----------LG-----KSLV--------DY----------HQEKGL---------------LSSQQLT----EAATSSLIKVKYGQ--------------NEADH-------VASLV---EPMFDFDTL
WP_068488195.1|192421|Planococcus_maritimus                              YTITL-----QQMIERNG------VIK------------------------DQLELVDTSN---------------PYSNYTYFFDH-L-A-----------------------------------------------------DYGVYDNSPL-----------MN-----QSIV--------EY----------FNQKGQK--------FKIGLL------------SKSTKVAHVKT-------------RDGKLIVM-------AAQFL---KPVCSYKSM
WP_071455425.1|1188228|Gloeomargarita_lithophora                         FKGNL-----AEFFQNH------PSRQ-NPEKLL-----------------VGLHVQSLETG------------------GHGIIRE-I-I-GSI-----------------------------------------------------------------------------GEKR--------EEL---------LKWATG---------STSKQALREAPD--------EQPVVGVQFGKNP------------KIYEY-------AMAAL---RPRVTDDTD
WP_071516134.1|111611|Geitlerinema_sp._PCC_9228                          YSIDF-----YNFANR---------QN-HIEELI------------------GLWVLVKAQDF------------------KGKIVQ-I-V-G------------------------------------------------------------------------QL-----KEHR--------ERL---------LALTKN---------PATKEKIQNAPD--------EEWLVKIEANRRK--------------YDY-------LISAL---QPIVTMNTL
WP_071678161.1|56956|Thermus_brockianus                                  CDMTL-----EAWLAQGHP--------------------------------PPKRVKNAYN------------------DRTWELLG-L-G-EE----------------------------------------------------DPQGILLP-----------GG-----LNLV--------EY----------HASKGR---------------IRDG---------GWGRVAWVANPKDAK-----------EKIPH-------LTSLL---IPVLTLEDL
WP_072985233.1|573501|Leeuwenhoekiella_palythoae                         YKYTIWL-LCNHFKSLGF------AVNFNPRVID---V-------------SCYEFVRVYNESW-------DIFRRWDFKFNTKFKE-L-T------------------------------------------------------FNIGSSETFIS---------KN---A-IELN--------DNL---GNLS-CILPNGEI-----------------------------------------------------EKSKYFEIK---KSKVI------------
WP_073555659.1|210993|Fischerella_major                                  FRDNL-----AEFYEKH------HQRE-KPEQFL-----------------IGLKVQEIERG------------------NNAIIVG-L-V-GTI-----------------------------------------------------------------------------GEHR--------DQL---------LEKATG---------STSKQALREAPD--------NQPVVAIQFGKDT------------KQFYY-------AMAAL---RPCVTSETA
WP_074100515.1|1349435|Paenibacillus_sp._P3E                             TNESV-----YDLMN-------------SKAIFK------------------GDRVIDRYN--------------NLHYE----FEE-I-S-K----------------------------------------------------STINDVIPE-----------LN-----QSVV--------DY----------FAKERK-------Q-AWKVDNLEQS-----------MPVVYLKAY-NG------------SRIAY-------APAML---QKELTFESL
WP_075054206.1|1034015|Nitrososphaera_viennensis                         LKETLRDY-IASLEQQGK----------TREEIEYI-L-------------RGEQVIDHCP--------VIDCMHRNNPESDCRLKG---S-GKRRLL---------------------------------------------TGLDFTRKPTAS----------GH-----GDLL--------QY-----HRNVVCKNNGKIAD----------------------MMQDSAPIAMIQF------------PNTPRPYDY-------PLERL---RREVRMHDL
WP_076523956.1|714067|Kroppenstedtia_eburnea                             HVQNI-----EEMLRRAP-----GKIE------------------------PKCLVVN------------------RVDHQTYWYVR-Q-L-E----------------------------------------------------SSIVDPILP-----------NG-----QSLK--------EY----------HIANGR-------E-SWVHSL------------PDHTPAVECLN-HKD------------KPLSF-------VPQFL---KLVSSFDQV
WP_077067832.1|1705562|Haloarcula_rubripromontorii                       SDYRLD------------------DV--DQSRLY-----------------RGLRLNVSYR--------------ESGKG--AYFDE-L-L-----------------------------------------------------QAKAQDKLRQL----------GN-----QSVV--------EY----------HRGAKK-------VAPTTIDEFEQA----------NNRVVQVTKQGSL------------NTEAY-------PQELL---VLQPHFENL
WP_077208232.1|1932360|Halorientalis_sp._IM1011                          SSESL-----ADRINHQG----------IEEAIEKY--------------------------------GGENFRLDRPEPTKCTLHG-I-S----------------------------------------------------TERKVSDKTIDF----------GD---EMLSVR--------EF----------AQREYGS--------EWA------------DKIDPDEPLVQIRFG-------------NSDPYDT-------APSLLNA-SPEELNRHL
WP_079235170.1|1853690|Halolamina_sp._CBA1230                            TMSSL-----DEMVT----------A--GK--ELP-----------------SWRVEHNSE--------------VYSNSGTGQLAG-W-S-D----------------------------------------------------LHYNDWSDS-----------LG-----EVIS--------EY----------QEGVMK-------E-EVRKELIEQN-----------PRLVEVDYG--G------------FTGDQ-------APRAL---TLSPRTEQV
WP_080840602.1|1816691|Cohnella_sp._6021052837                           TNDSV-----FDLMK-------------SKAIIK------------------GDRVIDKYN--------------NLHYE----FDK-V-T-E----------------------------------------------------YTISDVVPE-----------LG-----QSVI--------NY----------FVRERK-------Q-TWKVDKLDPS-----------MPVVYVKMKNRQ------------APIAY-------APAML---QKELTFESL
WP_081599527.1|1223|Prochlorothrix_hollandica                            SRQSLDRW--------------------GLGNLK-----------------PRHRLSQTYDHK------------------GCEWVG-M-A-D----------------------------------------------------ITIGERVAEL----------GN-----RSLL--------DY----------HQEKGYLK-------NINPDRLDP-----------QQRAVKIRYFNQT------------KEILH-------LPQLL---QPLYDRSDL
WP_082839051.1|1630693|Gemmata_sp._SH-PL17                               TTASLDGWTFAEYFRNGRVR-ALTGMI-EAKQVNRINR---------RNRPAAVRVLRTET---------------------------V-E-GQPK-------------------------------------------------HTVVEL------------EKPNLLEGFATMS------RQEQ----------AKKAGGAI----------------------------------------RCI------------PF-------KGQPVEV-AFSDLRLVL
WP_083600058.1|360911|Exiguobacterium_sp._AT1b                           YRENL-----LQQIKR------------DPKSVS-----------------AGMRVIDSTH--------------PKSYE--YEFVE-V-A-P----------------------------------------------------YRANEVSPI-----------MK-----CSII--------DY----------FAKKDP------------KRVIAPD-----------ALVVHVKDR-NN------------QILPY-------LPEQL---KQSCSFETI
WP_083829967.1|1200300|Thermogladius_calderae                            YNGNL--W--DHMAERS--------LD-KLRSLVEH-V-------------RCRYILDIARGRPG----------------TYVVANVI-D-----------------------------------------------------RSSYEEKSPPMGY---------------EELV--------KY--------PVVKAREEGLE--TRFERLMKKLV--------GEVDPNQPVLEATRAG----------KMGRRPVYI-------PAQYC---IPVYDPRLA
WP_083862946.1|99598|Calothrix_sp._PCC_7507                              LTKTL-----ADFYLNH------PEKH-NPEKLL-----------------IDLNVRSLSDDI----------------QGNGTITQ-L-I-KEPS----------------------------------------------------------------------------LIHK--------QKL---------IEQAKN---------EISKKALQDDLS--------NKLLVAVKFGKGK------------KLYEY-------GMTAL---RPCVTSETA
WP_084106721.1|53342|Caloramator_proteoclasticus                         SDKTI-----YDMMK----------E--NKNVIG-------------------LKVDYLWT---------------NNTNSTGIIED-V-I-D----------------------------------------------------KTISDKLVEL----------KG-----QSLI--------DY----------FIN-NK-------Q-EYRVNKFTEEDK--------KANVIKVKG--HK------------NTFYF-------IPHSL---KQVIDRESL
WP_084286803.1|475255|Pedobacter_nyackensis                              DKFNL-----HEALKSV-----------PAERVGDL-I-------------NGRNYLYQNGDHWYV----------------------V-K-GKS------------------------------------------------AGIPIGEQTIET--------EQFK-----GSVF--------DY----------ITKHGKY-----ATARYKQPML------------KDSATFWHSYSNNSA-------------------------------KVVSGATCL
WP_084668949.1|270636|Spirulina_major                                    LTQGF-----SAIAAK---------LD-DPESL------------------IGTWALVTAQD------------------FKGKIIG-I-V---------------------------------------------------------------------------------GPLA--------EH-----RDR-LFNASQD---------DQVKAQIKAAVD--------DDIVVTLQTS-------------FKKTYDY-------PLACL---QPSLDMDTL
WP_084739342.1|53422|Thermobrachium_celere                               SEKTI-----YDMMK----------E--NKKIIG-------------------LKVDYIWT---------------NNTNSTGIIEE-I-I-D----------------------------------------------------KTISDKLSEL----------KG-----QSLI--------DY----------FIN-TN-------Q-SYRVNKFTEEDK--------KANVIKVKG-CNK------------KPLYF-------IPHSL---KQVIDRESL
WP_085789107.1|265546|Anoxybacillus_ayderensis                           YKKTL-----EDLLRD------------RSPLIK-----------------EGVEVVDSYN--------------KKSYY--YTFVE-V-A-P----------------------------------------------------YTAGEKSPY-----------LQ-----QSVI--------DY----------YITKNE---------TWKLKGVHNK-----------TPIVHVRSQ-NG------------DIFPY-------LPHLL---RLTCSYEQL
WP_089668176.1|355548|Halobacterium_jilantaiense                         SRMTL-----DELYT----------K--SE--NPR-----------------GMKAAHDPE--------------RYSREGQGWLRG-W-S-D----------------------------------------------------LHYNDLIED-----------AG-----ASIA--------EM----------HEGVAD-------E-EWRQKLIQEN-----------PRLLKIKYG--S------------NIRNQ-------APHFL---KLAPRIEQV
WP_089708808.1|1335309|Chitinophaga_costaii                              DRHVL-----SYYVNTG-----------NVQTIGNS-F-------------KGKRFLYLNG-DNW---------------YATELEG-F-G------------------------------------------------------EDIQSHEFNN--------NGDS-----ISVY--------NY----------ILNNART-----RKEDIKRVL------------KPSDLTILYKYPGRTM-------------------------------EPHSGACSL
WP_090164194.1|185007|Pseudobutyrivibrio_xylanivorans                    SKLTV-----MDMLE----------K--RIDVLG-------------------MEVKNDWG----------------QFRQTGILAE-I-S-Q----------------------------------------------------TKVIDPLNE-----------LS-----CSLK--------DY----------YIYKKN-------E-AYLVEKLPDC-----------TPVVYVKSKSGG------------NMLSY-------YPQAL---IPVLTREKV
WP_090949002.1|186116|Parageobacillus_thermantarcticus                   YRKTL-----QDFIDT------------DPSLLK-----------------EGMEVVDLFN--------------RRAYY--YTFVE-I-A-D----------------------------------------------------YTAGQKSPF-----------LQ-----QSVI--------DY----------YLEKNE---------RWKLKGVHEK-----------TPIVHVKSR-DG------------HLLPY-------LPHLL---KLTCSYEQL
WP_091870084.1|1520807|Butyrivibrio_sp._INlla16                          SKLSI-----MDLIA----------M--NKNVCG-------------------LEVKNEWA----------------RFSQSGTVTQ-V-C-D----------------------------------------------------YTVIDKLD------------FG-----YSLK--------DY----------YIEKKK-------E-AIMVNELPDN-----------TPVVLVEMSRGG------------IILPY-------YPQAL---KPIITREYI
WP_092265422.1|856736|Deinococcus_reticulitermitis                       HDRGMKGW--------------AQGLPGSVPQLHAL---------C------------------------------------------LHS-GRR-----------------------------------------------------------------------------ERLR------RMDG---SWA----FQREDRA-------------------------------------------------KEGLWHLSF------------------------
WP_092721547.1|1235997|Hydrobacter_penzbergensis                         DKKFL-----HEHLAGE-----------DIEVMKKR-L-------------KGRKCLYFGG-DSW---------------YQVQIAS-L-G------------------------------------------------------KAIKEQDFAL--------NGKK-----YTVL--------DW----------AMKHTKS-----ETFNMQKHLF------------PDTPALIFNYPGNTS-------------------------------KYFNGAACL
WP_093007728.1|482827|Thermus_arciformis                                 PTLTL-----EAWLDR-YP--------------------------------APRRVRSTYPA-------------PSGRRQTWTLVA-V-E-PG---------------------------------------------------LSPEGVDL------------GG-----VSLL--------DY----------HVGRGR---------------LREKGQ--------AGRVVRVRDERG-------------KEVYH-------LSGLL---QPVLTLEDL
WP_093228074.1|46223|Thermoflavimicrobium_dichotomicum                   YRKSL-----YDMILKGV------KLE------------------------ENCQVVD------------------IINRKTYHFHS-I-S-D----------------------------------------------------QTVSDPLLS-----------TG-----ESPI--------DY----------YRNNGN-------E-KYVKNI------------PPYTPAIICFSPTSS------------KPLYF-------IPQLL---RLVCTWDQV
WP_094238542.1|169283|Geobacillus_lituanicus                             YRKTL-----QDVINN------------DPSLLK-----------------EGMEVVDLFN--------------RRAYY--YTFVG-M-A-D----------------------------------------------------YTAGQKSPF-----------LQ-----QSVI--------DY----------YLEKNE---------LWKLKGVHEK-----------TPVVHVKNR-DG------------HLLPY-------LPHLL---KLTCSYEQL
WP_094264667.1|1642702|Paludifilum_halophilum                            HRKHL-----GELIRS------------GSSMVR-----------------EGVTVVDRYR--------------HTRYR----FIR-V-D-E----------------------------------------------------RLVGQPFQE-----------IR-----RSLI--------DY----------YINRNQ---------GFLVEKVSPE-----------STAVMVAAS-NG------------EELPF-------IPDLL---TLETSFEQL
WP_094382636.1|2024224|Prevotella_sp._P2-180                             FNAPL-----SMLLDDDGS----DPLG------------------------------------------------QSNDRVTADMLRLV-----------------------------------------------------------------------------------MTRR--------EY----------TDEHGKT--------HVRRNIDSLE-------------------------------HLQRHNIGY---------------DPTTTRAVV
WP_094551617.1|716817|Rubricoccus_marinus                                MDIPV-----SELMSRG--------LD----------P-------------RGMYVGQRSK--------ERDDFLLPRFETLGRVRD-V-R-DGR-----------------------------------------------------------------------------LLLT--------DQ----------KQGDGDS-------------------------------------------------GGLAEQIEA-------RSALVEP-RSENLAAAI
WP_094590818.1|1480728|Halorubrum_sp._Hd13                               SDYRLD------------------EV--DQSRLY-----------------RGLRVNVSYR--------------ESGKG--AYLDE-L-L-----------------------------------------------------PERATDSLRRL----------GN-----RSVV--------QY----------HRDAKQ-------VSQETIDEFERA----------DRRVVQVTKQGRL------------NTETY-------PQELL---VLQPHFENL
WP_096354083.1|1550579|Mucilaginibacter_gotjawali                        DKNTL-----TEILKTL-----------PKEQWASY-V-------------LGQSFLYLNGDEWYA----------------------V-K-GSA------------------------------------------------IGGKIGEQPFIK--------DDFD-----GTIY--------DY----------ITTKGLY-----ANAAEPPKL------------SKDSLTFYHTYTKDGD-------------------------------KKMEGAADL
WP_096386367.1|1807358|Stanieria_sp._NIES-3757                           TSWTL-----EQWLQT-Y-----PDIP--IN-----------------------WVRNTYDE-------------R-----SWKFER-V-S-NE----------------------------------------------------NPETTMIPNL----------------GSLA--------DY-----HRN--LSKNPA---------------TEAEIR--------NARVVYVTS--------------KGKEIPH-------LSTRL---QPSITMEIL
WP_096581191.1|109266|Anabaenopsis_circularis                            FKGKL-----SEFYENH------PYRQ-NPRDLL-----------------IGLNVRDIEKN------------------SSATIVD-I-E-GTV-----------------------------------------------------------------------------GERE--------EEL---------LNYKPA---------STSEIAIREAPR--------DQPVVVVQFGKNK------------IRYPY-------AMAAL---APCITEDTA
WP_096885432.1|1465|Brevibacillus_laterosporus                           YKDTL-----LEFVKRNQ-------IQ------------------------KGDRVIDPIY--------------HISYV----YDE-V-A-P----------------------------------------------------YTVSESSPY-----------LG-----QSIL--------QY----------YKNK-----------DWILKKLNTD-----------MSVVHVRNK-EN------------KIFPY-------APVFL---KKECSLSSL
WP_097007364.1|558529|Natronoarchaeum_philippinense                      TDYTLD------------------KL--ENHRLY-----------------PGLRLVTTYNGR------------------GYRLGR-V-Q-----------------------------------------------------SERARDPTID-----------AE-----TSVV--------DY----------HRDDNPL------VDDKTVERIDSA----------NRRVVTAYPMGSG------------GKQTF-------PQELL---ALQGHTANL
WP_097378604.1|373386|Natrinema_ejinorense                               PKLTLA------------------DI--DDDNIY-----------------PGLRVKTTYS--------------PR-RG--HIVWG-L-R-D----------------------------------------------------ECATDSLNTL----------GN-----QSVV--------AY----------HRNKQTP------IDADLLNAIEAA----------DRRVVETRRQGHGD-----------DAVSF-------PQELL---AVEPNTRQV
WP_098075782.1|1850348|Longibacter_salinarum                             VQTYLR----HEFLDSED------------------------------------------------------------------------A-NNA-----------------------------------------------------------------------------APLS--------EF-------DISWQKQDDS-----------------------------------------------------------------DEVYA---SKRNVLAYL
WP_099412865.1|46206|Pseudobutyrivibrio_ruminis                          CKDTI-----MDLLN----------K--GKNVIG-------------------YQIKNDWA----------------YFSQTGVVVD-V-W-D----------------------------------------------------KTVVDNLS------------FG-----SSLK--------DY----------YI-KKG-------E-GAKVMDLPNE-----------TPVVQVKPNNGN------------NNISY-------YPQAL---RPIITREKI
WP_099531684.1|1704291|Limnothrix_sp._PR1529                             SIGTID---QFDWQQ----------F-----------P-------------PKQRLIHTYD--------------GKSCQ----FLG-V-A-P----------------------------------------------------ITIGQPLAEL----------GN-----QSLL--------NY----------HCDRQN-------LPPELAAQLDPN-----------QPAVAVGYPPRYQ------------PFHH-------LPQLL---KRIYAREDL
WP_099701147.1|2049454|Chroococcales_cyanobacterium_IPPAS_B-1203         PKCDL-----ADFFNNH------PYRH-EPEQTL-----------------VGLKVKEIEHG------------------NTCNILG-I-T-GTV-----------------------------------------------------------------------------GEQR--------EEL---------LALVQG---------SISKRKLEEVSA--------DQPVVAVQFGKNK------------KQFRY-------PLAAL---RPCVTAETA
WP_099834802.1|1351840|Synechococcus_sp._65AY6Li                         TPWTL-----HEWLES-Y-----PDVP--IE-----------------------IVRNTYFD-------------ANGKRLTWKYLGIL-S-NQ----------------------------------------------------SPREIRLPE----------QN-----ISLA--------EY-----H----LQKYNA---------------LVEEVE--------SSWVVEVAS--------------KERRYPH-------LSRRL---SPALTLEML
WP_100161590.1|2029104|Pseudooceanicola_lipolyticus                      THTPIG-------AR----------A--DRKRLGKL---------------INRSCLYKMG--------------DHWYQ--FRIDA-V-S-D----------------------------------------------------WKVGEPSLFE--------GNVP-----ISLA--------QQ----------LVRTAG-------N-AAPKSIIDLD-P--------EGGALEYF---TST-----------NERRM---------------APAELCFLI
WP_100217698.1|47886|Pseudomonas_luteola                                 PREHIT---LDWVIKT------------RPEWLE-----------------SIKRVRHRYSS-------------QGKAPGSANFIA-V-E-KS---------------------------------------------------RSAQSQIST-----------AQG---KISLF--------DY----------HDQRGN---------------ILPGEKS----LAYDSSVVKVSYGRSKES------------FEH-------LATLL---QPMFDFEAL
WP_100402176.1|2014077|Bacillus_sp._FJAT-42315                           YEHTL-----QQMIERGE------VIE------------------------PGLKVLHSDI----------------RNNYTYEVEQ-I-A-----------------------------------------------------PYSVMEYCPK-----------LK-----KSIY--------QY----------YNAKGDT--------RVIEAL------------HDGVKVIYAK-------------PIYGDSLSY-------AATVL---KPLCSFETM
YP_145307.1|300852|Thermus_thermophilus_HB8                              CEMSL-----EAWLAQGHP--------------------------------LPKRVRNAYD------------------RRTWELLR-L-G-EE----------------------------------------------------DPKELPLP-----------GG-----LSLL--------DY----------HAFKGR---------------LQGR---------EGGRVAWVADPKDPR-----------KPIPH-------LTGLL---VPVLTLEDL
WP_002801241.1|1126|Microcystis_aeruginosa                               YSGDL-----EQFYENH------PYRQ-DAVKLL-----------------VGLKVKTIETN------------------GTAKIIK-I-A-GTI-----------------------------------------------------------------------------GEKR--------EYL---------LTKATG---------SISRRKLEEAHL--------AQPVVAVQFGKNP------------QEYIY-------PLAAL---KPCMTDKDE
WP_008631444.1|456163|Thermus_parvatiensis                               CEMSL-----EAWLAQGHP--------------------------------LPKRVRNAYD------------------RRTWELLR-L-G-EE----------------------------------------------------DPKELPLP-----------GG-----LSLL--------DY----------HASKGR---------------LQGR---------EGGRVAWVADPKDPR-----------KPIPH-------LTGLL---VPVLTLEDL
WP_008838212.1|475067|Mesorhizobium_alhagi                               QTRPLQ-------QN----------L--QPEDGKRL---------------VGRTLVYRFG--------------HQWFE--IGFQG-V-A-D----------------------------------------------------FDISHPLIAE--------DGRI-----FCLL--------EY----------ANFKSR-------K-PVPDVVANLD-P--------AGSAIFYR---TVG-----------PELKH---------------APAGLCYLV
WP_011308723.1|61435|Dehalococcoides_mccartyi                            SKNPIE-------AN----------I--KREEFRKY---------------KNGRCIYHYG--------------HNWYE--IKLQD-H-T-G----------------------------------------------------LSVSEQMISN-G------TAKP-----ISLY--------QF----------IMNNAP-------K-PLPREVIDMP-P--------DSPAVKYM---TSR-----------DEVRY---------------VPSILCYPV
WP_011378069.1|1129|Synechococcus                                        TPWTV-----HQWLEQ-Y-----PEIP--LS-----------------------YVRNNYLD-------------ERHGFINWQYGR-F-T-QE----------------------------------------------------RPQDILLDC----------LG-----MSLA--------EY----------HLNKGA---------------TEEEVQ--------QSYVVYVKPISWR----------KGKLTAH-------LSRRL---SPSLTMEML
WP_012575214.1|33934|Anoxybacillus_flavithermus                          YKKTL-----EDLLRD------------RSPLIK-----------------EGVEVVDSYN--------------KKSYY--YTFVE-V-A-P----------------------------------------------------YTAGEKSPY-----------LQ-----QSVI--------DY----------YITKNE---------KWKLKGVHNK-----------TPIVHVRSQ-TG------------DIFPY-------LPHLL---RLTCSYEQL
WP_012659190.1|2247|Halorubrum_lacusprofundi                             SEYTLD------------------KF--DLDKLY-----------------RGLRVNVTYK--------------QSGKG--AFVDE-L-M-D----------------------------------------------------KTVNESIDDM----------GN-----QSVV--------EY----------HEGAER-------IPDRVLKEIARA----------DRRVVKVTKQGSH------------NTEYY-------PQRLL---ALQGHPQNV
WP_013324485.1|497965|Cyanothece_sp._PCC_7822                            SLWKL-----NKWLNSGY-----KNLP--IE-----------------------YVRNTYDD-------------Q-----TWKYAR-V-S-DE----------------------------------------------------KPETVMIPG----------LG-----MSLA--------DY-----HRN--HKKYPA---------------TQEEIK--------NSHVVYVKNN-------------NGQEIAH-------LSSRL---RPSITMEIL
WP_014511275.1|274|Thermus_thermophilus                                  CEMSL-----EAWLAQGHP--------------------------------LPKRVRNAYD------------------RRTWELLR-L-G-EE----------------------------------------------------DPKELPLP-----------GG-----LSLL--------DY----------HASKGR---------------LQGR---------EGGRVAWVADPKDPR-----------KPIPH-------LTGLL---VPVLTLEDL
WP_015159126.1|1173032|Chamaesiphon_minutus                              SREDL-----ADFIKNH------PYRQ-DLHKLL-----------------INLEVQTLDNN------------------STATIVE-I-V-GTI-----------------------------------------------------------------------------SEHR--------DDL---------IAKATG---------AISKEKLRIAPN--------EQPVVAVQFGNRG------------NKFCY-------ALAAL---RPHVTAKTA
WP_015329024.1|1173032|Chamaesiphon_minutus                              SSDNL-----ADFIKKH------PYRQ-NLEKLL-----------------INLQVETVDNN------------------SKATIVA-I-V-GTM-----------------------------------------------------------------------------SEYR--------EQL---------IAKVRG---------GASRQAIEKAPD--------DEPVVAVEFSSSK------------DKYYY-------ALAAL---CPLITSKTA
WP_015717132.1|37636|Thermus_scotoductus                                 PTLHL-----EEWLQRGY-----P---------------------------LPRRVTNAYEDE-----------------KEWALLG-I-E-EG---------------------------------------------------KDPRSFLLD-----------GG-----ESLL--------DY----------HRKKGR---------------LAEGQD--------PGRVVWVARGKER------------ERIPH-------LSVLL---KPVITMELL
WP_017748677.1|34078|Scytonema_hofmannii                                 SRGDL-----ADFLENH------PYRQ-DPEKLL-----------------IGLKVQEIERG------------------SNCTITG-I-V-GTV-----------------------------------------------------------------------------GEHR--------EEL---------KEKATG---------AISHQKLEEAPD--------DQPLVAVQFGKNK------------KQFYY-------PLVAL---RPSVTAQTS
WP_019494780.1|32057|Calothrix_sp._PCC_7103                              YKGDL-----ADFFSNH------PFRQ-NPEKLL-----------------VGLKVRDIERN------------------SFATIVE-I-S-GTI-----------------------------------------------------------------------------GELA--------ERL---------IEEASG---------AISKQALIEALED-----NPDQPVVSVRFGKDK------------RLFQY-------AMKAL---RPCVTPETA
WP_019497030.1|32057|Calothrix_sp._PCC_7103                              SKEPLP-------SY----------L--NFNEFQKY---------------RGVSCIYHFG--------------HQWYE--IQLSE-L-S-E----------------------------------------------------LNATEAMVPI--------ENKF-----VTLI--------NY----------ITQQAR-------K-PIPEELANVS-Q--------DAAVVHYF---NNQ-----------NQDRM---------------AVTSLCYQV
WP_027844945.1|996925|Mastigocoleus_testarum                             CTINL-----AEFYQNH------SYKQ-NPQQLL-----------------VGLKVQDIERS------------------SFATITG-I-V-GTV-----------------------------------------------------------------------------GEHK--------EKL---------KASATG---------TISKQALEEAPD--------EQPLVSVQFGKNK------------QQFHY-------AMGAL---RPCITLETA
WP_034824194.1|1280941|Hyphomonas_sp._T16B2                              SQRAVG-------AY----------A--DPNFIRRL---------------KNTSCLYRMG--------------DIWYE--IKISG---A-N----------------------------------------------------QTVSHPILFK--------DNQP-----VSLK--------AY----------LHEQAR-------Q-PIPKSLIDLK-G--------DGVVLTYRG--SDS-----------AEVKA---------------APAELCFPI
WP_036250713.1|1495064|Methylobacter_sp._BBA5.1                          AKADIS---LQWVIDH------------RPDWLI-----------------SIEKVRHRYYE-------------PGKAPLVAEFVK-V-D-DS---------------------------------------------------INGSSLLPH-----------LG-----KSLV--------AY----------HQEKGL---------------LSAGQLA----EAATSSLIKVRYGQ--------------KEADH-------VASLV---EPMFDFDTL
WP_036488545.1|1541065|Myxosarcina_sp._GI1                               TIDTI-----ADFFGGNQS---EIDRKRNHKRFTRL---------------SQRQKGQKGT----------LWYDSGNIHCTCYFAQFI-A-EKTC-------------------------------------------------STYKDVKVNG--------------DSYESLL--------DY----------YQRRSVT------------------------SVRENDPVALVSFSGID------------HPQAV-------AAKRL---RLRVMNEAL
WP_038030409.1|570924|Thermus_sp._NMX2.A1                                CEMSL-----EAWLAQGHP--------------------------------LPKRVRNAYD------------------RRTWELLR-L-G-EE----------------------------------------------------DPKELPLP-----------GG-----LSLL--------DY----------HASKGR---------------LQGR---------EGGRVAWVADPKDPR-----------KPIPH-------LTGLL---VPVLTLEDL
WP_038030576.1|570924|Thermus_sp._NMX2.A1                                TKDGIE--------------------------------------------R-------------------------------------I-P---------------------------------------------------------------------------------NGLL--------EY----------FQSLAP-----------------------------EQPLGALDLEARKELPLTEA-PPRARLLLH-----PAHQAALE--APAAQGRGA
WP_038044516.1|37636|Thermus_scotoductus                                 PTLTL-----EAWLQG-FP--------------------------------EPRRVRNTYEN-------------PPGRRQTWRFLR-L-E-PE---------------------------------------------------LKPREVDL------------GG-----VSLF--------DY----------HAGKGR---------------LSSEEQ--------AGRVVRVADDSG-------------AEFFH-------LTGLL---EPVLTLEDL
WP_039457454.1|1577051|Thermus_sp._2.9                                   CEMSL-----EAWLAQGHP--------------------------------LPKRVRNAYD------------------RRTWELLR-L-G-EE----------------------------------------------------DPKELPLP-----------GG-----LSLL--------DY----------HASKGR---------------LQGR---------EGGRVAWVADPKDPR-----------KPIPH-------LTGLL---VPVLTLEDL
WP_042211195.1|160799|Paenibacillus_borealis                             TNESV-----YDLMK-------------SNAIFK------------------GDRVIDIYN--------------NLHYE----FVE-I-S-N----------------------------------------------------STINDSIPE-----------LN-----QSVV--------NY----------FTKERK-------Q-AWKVDKLEQS-----------MPVVYLKAF-NG------------SRIAY-------APAML---QKELTFESL
WP_045054463.1|1827278|Aliterella_atlantica                              SIVNL-----ADFFEQH------PYRQ-NPEQLL-----------------VGFKVQEIERG------------------GNCTITE-I-V-GTL-----------------------------------------------------------------------------GEQR--------EEL---------IELAQG---------SVSKAKLIEAPA--------EQPVVSVQFGKNK------------KQFRY-------PLAAL---RPCVTAETS
WP_045143632.1|1492|Clostridium_butyricum                                TDKSI-----YEMLND------------GLGVVG-------------------LQVKNKWT----------------NANGNIFIEK-V-L-D----------------------------------------------------NTISDPGTSGK---------LG-----QSLI--------DY----------YIN-GN-------Q-KYRVEKFTDEDK--------NAKVIQAKI--KN------------KTYNY-------IPQAL---TPVITREYL
WP_048095815.1|2234|Archaeoglobus_fulgidus                               SLNDF----IKYLRSSGK----------TDDEIRDY---------------LKTKVKSART--------------L-PYDSLGVISE-V--------WV--------------------------------------------EDRDMKTEKIDG----------TD-----KSFY--------EF----------WKERHNI------------------------LLEDKQPLIEIKF--------------NDSTFKY-----PAQVVYIDR-------RVI
WP_048159825.1|55802|Thermococcus_barophilus                             VMIKL-----KKLAEEA--------VK---------------------QDYRKVRIYSETQPGSG----------------TAAVIDVI-I-GHDNV------------------------------------------------IRFLEEHPKGAFHVKKRLEELG-----KSLD------DVNYLLIG-----VYDNSISLKR-----------------------------------------------ALEDENCQYYFTE---HNAYLVL-TTEVQKELF
WP_049917000.1|411361|Halogeometricum_pallidum                           SQVTA-----DVYEDKTG-------------------------------ELVGTIVEHDPE--------------RYNVSGTGRVVG-F-T-D----------------------------------------------------HYFTDALDEL----------GG-----LSLA--------DW----------YAQKDR---------------VPEGVLE--ALREKNPRLVDIQYQ-EDE-----------PAQIH-------VPELL---RVAPRKEVV
WP_055087491.1|261299|Intestinibacter_bartlettii                         YQKTLD-------EE----------I--KCGNIQK-----------------GDKVKDFYN--------------NITYE----FLE-I-A-P----------------------------------------------------FSISQENKY-----------MR-----SSII--------EY----------YL-NKG-------Q-SYIISGLDKN-----------TKAVLVKNK-EG------------SIFPY-------IPNRL---KKICVFENL
WP_055268308.1|1150298|Fusicatenibacter_saccharivorans                   SNQTV-----ADYLE----------K--GLNLIG-------------------QEVKNDWA----------------KNNQTGILTE-I-C-D----------------------------------------------------LTVTDKLD------------FA-----DSLK--------AY----------YIQ-RN-------E-AYRVENISDD-----------TRMVKVAL-QTG------------IELPY-------YPQAL---KPVLTRETV
WP_056934506.1|55802|Thermococcus_barophilus                             VITKL-----KRLVNEA--------VK---------------------QDYRKVRIYSETQPGSG----------------TAAVVEII-S-GSQNV------------------------------------------------MKFLEEHPKGAIHVEKRLKELG-----KSLQ------EVRYLLIG-----VYDNNVSLER-----------------------------------------------AKKDERYHYYFTE---HNAYLVL-TPEVQKALF
WP_058316939.1|61435|Dehalococcoides_mccartyi                            SEHTL-----EYYFDPNLD---ASESKARQDEFHKF---------------TGRQVGQKGT----------LLYDNGRSKVKCYFEN-----NRVGLT----------------------------------------------CGATGQLKLDG--------------ITYPSLY--------HY----------YTSKFGAL-----------------------QIKENDAAVQVSFPGLD------------RPVSV-------AARLL---SLRVMNDDV
WP_058998822.1|1552121|Leptolyngbya_sp._NIES-2104                        FAGSL-----ADFYASN------PG---SPEDVL-----------------IGLPVQDFDLG------------------GSGSIVR-L-V-GTL-----------------------------------------------------------------------------REHR--------DRL---------LKLAAG---------GATRQAIQTAPD--------DQFVVAIQFGKGK------------KLFHY-------PLSAL---RPSITAETA
WP_062303332.1|1914963|Roseivirga_seohaensis                             AKNPLR-------AH----------L--SNAEFNNLKR-------------QKRRLVYRYG--------------KNWFE--IKPDE-L-S-S----------------------------------------------------LDISKYRFKRES------G--S-----VTLL--------DD----------IRKIYN-------G-TMPPHLAKIP-D--------SASVLVYR---NNE-----------KQPKG---------------AVAAMCYAT
WP_064221217.1|33934|Anoxybacillus_flavithermus                          YRKTL-----QDVINN------------DPSLLK-----------------EGMEVVDPFN--------------RRAYY--YTFMG-M-A-D----------------------------------------------------YTAGQKSPF-----------LQ-----QSVI--------DY----------YLEKNE---------LWKLKGVHEK-----------TPVVHVKNR-DG------------HLLPY-------LPHLL---KLTCSYEQL
WP_074487304.1|1302689|Mucilaginibacter_polytrichastri                   DKYCL-----SHYINEG-----------NVRTFENN-Y-------------KGRRFLYLNG-DNW---------------YTIELLG-F-G------------------------------------------------------KSVKEQDFIR--------EGTT-----YNVL--------NY----------ITEKIEH-----SRTDLKRYV------------KPNDLSMSYTYPGRTM-------------------------------DPHSGATSL
WP_076305724.1|189426|Paenibacillus_odorifer                             TNASV-----YDLIK-------------SNAIFK------------------GDRVIDIYN--------------NLHYE----FVE-I-S-N----------------------------------------------------STINDAIPE-----------LN-----QSVV--------SY----------FTKERK-------Q-AWKVDKLEQS-----------MPVVYLKAF-NG------------TRIAY-------APAML---QKELTFESL
WP_076626087.1|299262|Tateyamaria_omphalii                               RTKPIG-------AR----------T--DQAQLLAL---------------VGRSCLYKMN--------------DNWYQ--FRIDG-V-A-D----------------------------------------------------VLVGDQFDFG--------DAGQ-----CTLL--------QH----------LVRSAG-------N-AAPQSVVNLD-P--------EGAVLTYY---TSS-----------GQQRF---------------APAALCYLI
WP_080564575.1|1502|Clostridium_perfringens                              TNKNI-----YEMLKE------------GLEVEG-------------------LAVKSEWS----------------NISGNLVIES-V-L-E----------------------------------------------------TKISEPTS------------LG-----QSLI--------DY----------YKN-NN-------Q-GYRVKDFTDEDL--------NANIVNVRG--NK------------KIYMY-------IPHAL---KPIITREYL
WP_083764430.1|1129|Synechococcus                                        SAWTL-----TQWLEW-Y-----PDFS-------------------------AKILRNTYDG------------------RTWKLQK-I-T-NE----------------------------------------------------DPNNIDSG-----------TG-----QTLA--------TY----------HKNHQKP-----A--------TDQEIN--------SSKVIYVKPYNSK----------KEESYPH-------LSSRV---KPCLFLDTL
WP_085938215.1|225324|Enhydrobacter_aerosaccus                           SRTPLA-------AK----------I--RRDEVNRL---------------KGRSCVYRMG--------------DTWFE--VSISG-L-C-D----------------------------------------------------QKIGEPSIPL--------NGKA-----VSLI--------NY----------LHTQSP-------K-PVPGSLANLS-P--------ESHAIFYR---TRG-----------PEQRA---------------APAALCHLV
WP_086833853.1|1932668|Nostoc_sp._RF31Y                                  FKGKL-----SDFYENH------PYRQ-NPRDLL-----------------IGLNVRDIEKN------------------SSATIVD-I-E-GTI-----------------------------------------------------------------------------GELE--------EEL---------LKYKPA---------SISEIAICEAPR--------DQPVVVVQFGKNK------------KRYLY-------AMAAL---IPCITEETA
WP_088891256.1|1962290|Leptolyngbya_ohadii                               DRLTVHDR--------------------GAATIP-----------------INQPLIHTYDGA------------------SCRFSG-I-S-D----------------------------------------------------FTVSEPLESL----------GN-----ISLV--------EY----------HRRKGI---------------VSPSILN---AIPAQTRAIWANYGSQG------------RDVIY-----PHIPQLL---KKTFSRDDV
WP_089764886.1|660517|Halobellus_clavatus                                ESLSG-----EDIQRAGNP-----------------------------DERVDVQVLPKWKNGEL-----------------------V---GRAG-------------------------------------------------FKAGDKSFEY----------HG-----ESLS------TPKY----------WKKKYDIE-----------------------FVDDDEEMLDIYI------------PDYDMELPY-------PASVVFG----------
WP_090996333.1|414048|Pedobacter_insulae                                 SSQPLD-------VR----------L--TRKQFKEQDV-------------RGSHLVYQYG--------------SKKYE--IRADQ-Y-S-D----------------------------------------------------LTASQYKYLRPT------DGVK-----ISLL--------QD----------TQEKFG-------K-SMPPEVAALP-D--------DAAVLIYK---NND-----------GEERR---------------IIAGLCYKV
WP_093831857.1|662367|Spirosoma_endophyticum                             SEGPLN-------VH----------L--TRRDFERLGG-------------SRPHFIYQYG--------------NQKYE--IKADQ-F-S-D----------------------------------------------------LNATQFKFQRPE------DGAV-----VTLL--------ED----------VRSKFG-------Q-SMPPEVAKLP-D--------NASVLLYK---TND-----------NQERR---------------VIAGLCYQV
WP_094593095.1|337243|Halorubrum_ezzemoulense                            SQATV-----DEYIDRVN-----ATVD----------------------ELVDTHVEHDPE--------------TYSTPGSGQLKS-L-A-D----------------------------------------------------VRFTDPIPDF----------GN-----QSLA--------DW----------YERKDR---------------VSDEMLD--QLRSENPRLVEVQYNPNSD-----------ETSVH-------VPQLL---RVSPRKEVV
WP_096534863.1|92942|Nostoc_linckia                                      LTKTL-----AEFYLNH------PDKD-NPEKLL-----------------IDLSVRSLSGDI----------------QGNGTIIQ-V-I-KEPS----------------------------------------------------------------------------LVHK--------QKL---------IAQAKN---------EISKKALQDDLS--------NKLLVAVKFGKGK------------KLYEY-------GMTAL---RPRVTSETA
WP_096644251.1|938406|Calothrix_brevissima                               LTKNL-----SDFYLNH------PNKD-NPDEVL-----------------IDLNVRSRSRDI----------------QGNGTIKQ-I-I-KEPS----------------------------------------------------------------------------LVHK--------QKL---------INLAKS---------EISKQALQDVLS--------DKLLVAVKFGKSK------------KLYEY-------GMSAL---YPCVTSETA
WP_099799291.1|33070|Synechococcus_lividus                               TPWTL-----HQWLEE-Y-----SDVP--IS-----------------------YVRNTYKD-------------KNNNYIMWEYQG-V-S-DQ----------------------------------------------------SPKQVMLEG----------LG-----ISLA--------DY----------HRNNGA---------------TDAEIN--------NSRVVFVKRANDR----------KAKPVAH-------LSQRL---SPSLTMEML
WP_099799494.1|33070|Synechococcus_lividus                               TPLTL-----QEWLNT-Y-----PEHEPLIK-----------------------WVRNTYLK-------------N-NQFLRWQLHS-I-T-HE----------------------------------------------------QPEAVNLPG----------LN-----ISLA--------EY-----H-----RNEGA---------------TEQELS--------TSQVVYVKRAQ------------GGQPIAH-------LSQRL---RPSVTLEML
WP_099812941.1|1129|Synechococcus                                        TPWTL-----HEWLEN-Y-----PDVP--IQ-----------------------WVQNTY-----------------DKRQTWEYLGIL-S-KQ----------------------------------------------------SPWEIQLPE----------LN-----MSLA--------EY-----H----LQKHSA---------------PREEVE--------SSWVVKVSS--------------GRGCFPH-------LSRRL---SPVLTLEML
WP_100990083.1|2057025|Spirosoma_sp._HA7                                 DSKRL-----NQRINPT-----------NAAYIKRRLLKGW------GK--RGLPCLYQMGDRWFPI----------------RVVG-F-G-GKVG------------------------------------------------DEKITDPATGKV----------------WSLI--------DY----------LKAKTQG-----DKFKVAPYL------------SPDDVVVYFVYPNKEM-------------------------------EPLSAPAGL
WP_102182189.1|372787|Fischerella_thermalis                              FRDNL-----AEFYEKH------HQRE-KPEQFL-----------------IGLKVQEIERG------------------NNAIIVG-L-V-GTI-----------------------------------------------------------------------------GEHR--------DQL---------LEKATG---------STSKQALREAPD--------NQPVVAIQFGKDT------------KQFHY-------AMAAL---RPCVTSETA
WP_006054116.1|60847|Halogeometricum_borinquense                         STFSA-----AEWVQRGH------DI-------------------------ADVTVEHDTD--------------LYDSARTATVKE-I-I-D----------------------------------------------------MDYDDMLDG-----------PG-----VPMS--------EY----------HEK------------HVEQDVIDSM-------RAGNPVIADLQYGSGEDSI---------------------FPQLLEYCKVIPTFDQL
WP_006090832.1|63128|Natronorubrum_tibetense                             STFSA-----ADWVQRGH------DI-------------------------AEVTVEHDTD--------------LYDSARTATVKE-V-I-D----------------------------------------------------MDYDDVLDG-----------PG-----VPMS--------EY----------HEQ------------HVEQDVINSM-------QAGDPIIADLQYGSDEDSI---------------------FPQLLEYCKVIPTFDQL
WP_010870838.1|2190|Methanocaldococcus_jannaschii                        ITKHL-----WDFVNR------------DKALLEEY---------------VGKKIIFKPN--------------PKVRYTISLVDA------------------------------------------------------------------------------PNPQ-KIEEIM--------SHI---------IK-----------YYKWSEDMVKST----FGEIDYNQPIMYCE----------------EILEPF-------APQFC---NLVFYMDEL
WP_011011654.1|2261|Pyrococcus_furiosus                                  SMKTL-----WELVNK------------DPKELEEF-LMTHKENLMLKDIASPLKTVYKPC--------------FEEYTKKPKLDH---N---------------------------------------------------------------------------------QEIVKYWY----NY-----H----IER------------YWNTPEAKLEFYRKFGQVDLKQPAILAKFASKIK-------KNKNYKIYL-------LPQLV---VPTYNAEQL
WP_015912957.1|721785|Acidovorax_ebreus                                  CATSL-----AVLHEHG--------VR----------L-------------DGLTVERMVP--------VEDARMLPYRRLVGRVGA-I-A-DGN-----------------------------------------------------------------------------ARMS--------ER----------FQN-------------------------------------------------------VDESLPL-------DELYLEA-SPENLRHLL
WP_055429304.1|277988|Thermococcus_thioreducens                          SKKTL-----WELVGR------------NKDALRDF-LKEHRGTILLRDIASEHKVVYKPI--------------FKRYNGDPDLIE-----DNS-----------------------------------------------------------------------------NDVE-HWY----DY-----H----LER------------YWNTPELKKEFYKKFGPVDLNQPIILAKPLRQ---------HNRGDLVHL-------LPQFV---VPVYNAEQL
WP_058572808.1|1544718|Haloferax_sp._SB29                                STFSA-----AEWVQRGH------DI-------------------------AEVTVEHDTD--------------LYDSARTARVKE-V-I-D----------------------------------------------------MDYDDVLDG-----------PG-----VPMS--------EY----------HEK------------HVEQDVIDSM-------RAGDPIIADLQYGSGEDSI---------------------FPQLLAYCKVIPTFDQL
WP_074290364.1|1882750|Burkholderia_sp._GAS332                           CATSL-----AVLHEQG--------VR----------L-------------DGLTVERLVP--------IEDVRMLPYRRLVGRVGA-I-T-DGH-----------------------------------------------------------------------------ARMS--------ER----------FQN-------------------------------------------------------VEELLPL-------DELYLEA-SPENLRHLL
WP_074796062.1|302484|Haloferax_larsenii                                 STFSA-----AEWVQRGH------DI-------------------------AEVTVEHDTD--------------LYDSARTARVKE-V-I-D----------------------------------------------------MDYDDVLDG-----------PG-----VPMS--------EY----------HEK------------HVEQDVIDSM-------RAGDPIIADLQYGSGGDSI---------------------FPQLLAYCKVIPTFDQL
WP_089880661.1|555875|Halogeometricum_limi                               STFSA-----ADWVQRGY------DI-------------------------AGVTVEHDTD--------------LYDSARTATVTE-I-I-D----------------------------------------------------MDYDDMLDG-----------PG-----VPMS--------EY----------HEK------------HVEQDVIDSM-------RAGDPVIANLKYGSGEDSI---------------------FPQLLEYCKVIPTFDQL
WP_030101561.1|1472716|Burkholderia_sp._K24                              CVTSL-----KVLHEAD--------IK----------L-------------TGLVVERILP--------VEDPRMLAPRRLVGRIGS-I-D-GDE-----------------------------------------------------------------------------AVLS--------ER----------FQN-------------------------------------------------------VEARYRL-------DELYLEP-SPENIRLLV
WP_096861749.1|287|Pseudomonas_aeruginosa                                CATSL-----AVLHAQG--------VR----------L-------------DGLTVERLVP--------VEDVRMLPYRRLVGRVGA-I-T-DGH-----------------------------------------------------------------------------ARLS--------ER----------FQN-------------------------------------------------------VEELLPL-------DDLYLEA-SPENLRHLL
WP_015791216.1|83171|Methanocaldococcus_fervens                          VLKNL-----WDFVGR------------DKLKLEDY---------------IGKKIIFKPN--------------PKKRYTIKSIEK------------------------------------------------------------------------------QNKK-DIDDIV--------EHI---------IE-----------YYKWTEEEIKST----FGEIDYTQPIIHCE----------------GIPYPF-------APQFC---NIVFTMEDL
WP_099434566.1|379064|Cyanobacterium_aponinum                            YKETL-----KDYLSK---------IENKNEILG-------------------LHVTDITK---------------PDFQSAMTITS-I-I-GRL-------------------------------------------------------------G------ENNN--R--QRLL--------SY-S--------IS-------------DKMRRIITEAND--------QELIVETN-----------------NIYHY-------VVNAL---KIRVYNQDY
WP_026705043.1|344881|Flavobacterium_soli                                FTWNK-----ADFERYG--------FD-------------------------------------------------------------I-K----------------------------------------------------------------------------------GLK------GDEERIFA--------------------------------------------------------------------------------------NKQSLKRFL
WP_041932423.1|985|Cytophaga_hutchinsonii                                ITYTR-----QDFEKNN-----------------------------------------------------------------------I-A-----------------------------------------H---------------------------------------NDLL------GKDNIVFA--------------------------------------------------------------------------------------NTKALKRLL
WP_044400168.1|1249999|Lacinutrix_sp._Hel_I_90                           FTWTK-----QEFEKNG--------ID-------------------------------------------------------------T-S----------------------------------------------------------------------------------GLK------GKEDIIFA--------------------------------------------------------------------------------------NRHSIKRFL
WP_074671526.1|320912|Maribacter_dokdonensis                             FTYNR-----KTLESKG--------FD---------------------------------------------------------------T---------------------------------------------------------------------------------SGLK------GDEDEIYA--------------------------------------------------------------------------------------NSPAVKRYV
WP_100787857.1|2023189|Leptospira_sp._FH2-B-A1                           FIWSR-----EEFKKNG--------IA-------------------------------------------------------------V-----------------------------------------------------------------------------------EDLK------QNDNRIFA--------------------------------------------------------------------------------------NKQSISRFL
WP_019493534.1|32057|Calothrix_sp._PCC_7103                              LDTSLR----------------------------------------------------------------------------------IWN-PKE-----------------------------------------------------------------------------SEIK----VPGSKY---------------------------------------------------------------------------------------------------

#########################
# PAZ* domains		    #
#########################

WP_009128903.1|626931|Bacteroides_oleiciplenus                           PYEAL--------SS----------V--QIGHLD------------------------------------------TVYA--------V----------------------------------------------------------------------------LT-----PALS--------AR----------LD------------------------------------------------------------------------------CSGGMEQQM
WP_026751107.1|1267211|Sediminibacterium_sp._C3                          LNKSI-----AEIHN----------F--KTELYN--------------------WINCNGE--------------LNRWK---YLTD-D-Q-K----------------------------------------------------LNHEKNYPV-----------VS-----NTLK--------PH----------FD---------------------------------------IAFDVPD------------FKNRY-------PKYFT---LLNDFYNNY
WP_026764177.1|426421|Sediminibacterium_salmoneum                        FAKPV-----SEIYN----------F--NTNLYN--------------------WIVCNGV--------------IYKWK---FRPQ-E-V-I----------------------------------------------------NQPQNCYPI-----------LS-----NELK--------PH----------LE---------------------------------------IAFDVPD------------LKNRY-------PKYLD---ILQDFYSKY
WP_027879788.1|393060|Mesoflavibacter_zeaxanthinifaciens                 LTTSV-----KDIED--------------SELIK--------------------RCVYGQK--------------TFNYQ---MDLD-T-E-EKQEFH---------------------------------------------NAIQFDQAFPI-----------FN-----LPLA--------RA----------LN---------------------------------------IPIEEPVR-----------PANKY-------QKYVA---LINNFATNY
WP_029630398.1|360055|Zavarzinella_formosa                               SRRILAN--CTDLIRDG--------VE----------V-------------RGVYVKRIAE--------TNDLRLAPKLETVGQVAS-I-N-GDTLTLTDHREDTPTILASEAYPQARGEFFDRCVRAIFPRHASMMLTCIEQARANFRQ----------------G-----GQLL--------DR----------LS-------------SIRSHL---------------------------------------GKQRL-------PLPQG---VTLKLDFFL
WP_036243660.1|369791|Mesonia_mobilis                                    FKKPI-----SEIIK---------HT--STTNLN--------------------KVVYKMR--------------LLKYH---KEKE-F-I-D-----------------------------------------------------DNTMAYAI-----------LN-----NDLR--------TA----------FN---------------------------------------IQPEPKDD------------SNKY-------ISYKH---KIDKFIQHF
WP_038562081.1|1168034|Draconibacterium_orientale                        FKNSV-----LDLLD---------MV--APDCFN--------------------WVIYEQQ--------------LYRYD---ELPD-K-P-K----------------------------------------------------MELDKVFPV-----------WN-----FDIR--------DA----------LQ---------------------------------------LPTEAPDR------------SNKY-------LRFKS---NIDTFYKHF
WP_040282634.1|943936|Psychroserpens_damuponensis                        YNKSL-----AELDD----------F--PPELIN--------------------YVKYNTQ--------------VVKYE---FAED-A-I-K----------------------------------------------------QHIEELYPI-----------LS-----NPIR--------DY----------LK---------------------------------------IARPDFK------------RGNKY-------KPYYK---NITDFYHNH
WP_042291992.1|906888|Nonlabens_ulvanivorans                             ATTSI-----DEI-N----------I--PTEYFK--------------------TVVYNKE--------------IQRFK---YLTE-D-A-K----------------------------------------------------QHLDQVYPL-----------LN-----IPLK--------NH----------LE---------------------------------------IPHTVPR------------KGNRY-------KPYFN---HITTFYNNY
WP_054724085.1|1736674|Algibacter_alginicilyticus                        LTTSV-----KDIED--------------SELIK--------------------RCVYGQT--------------IFNYQ---MNLD-T-E-EKEDYF---------------------------------------------NAIEFDKAFPI-----------FS-----LPLA--------RA----------LE---------------------------------------IPIEEPIR-----------PANKY-------QKYVA---LINNFATNY
WP_054851363.1|1715648|Olleya_sp._ITB9                                   LTTSV-----KDIED--------------SELIK--------------------RCVYGQK--------------TFNYQ---MDLD-T-E-EKQEFY---------------------------------------------NAIQFDQAYPI-----------FN-----LSLA--------RA----------LD---------------------------------------IPIEEPIR-----------PINKY-------QKYVA---LINNFATNY
WP_055152023.1|1605367|Jiulongibacter_sediminis                          LKKSL-----AEIKN----------F--NTRLYH--------------------WIAYKSR--------------LYEYN---YMPE-E-I-K----------------------------------------------------NDLQNAYPV-----------LS-----NTLK--------PF----------FE---------------------------------------IAFDSPD------------LRNRY-------PKYKR---NLDGFAVKY
WP_062618762.1|1548749|Vitellibacter_aquimaris                           LTKSV-----KDIEE--------------TEYIK--------------------RCVYGQK--------------TFNYQ---MNLD-T-E-DKEEFY---------------------------------------------NSIEFAQAFPI-----------FN-----LQLA--------RA----------LN---------------------------------------IPIEEPDR-----------PKNRY-------QKYVA---LITTFAKNY
WP_066219549.1|1555194|Formosa_haliotis                                  YKQSV-----EVLQE---------SV--SPTAFN--------------------WVIFDNG--------------LYRFD---ELPN-T-G-K----------------------------------------------------RAYDQVFPV-----------WN-----FNTR--------DA----------LG---------------------------------------ETTEAPDK------------SNKY-------KKFKD---AIDLFYNTY
WP_070097871.1|930802|Nonlabens_marinus                                  IKEPV-----SELVK---------KV--SAKNFS--------------------GIIHNAT--------------YHKYE---YIRD-E-D-D----------------------------------------------------IDYTKSYAI-----------LN-----AELN--------SE----------LG---------------------------------------FEAEVFKP------------ENKY-------IEFKE---KIDFLCSKY
WP_070235713.1|1850246|Lutibacter_sp._LPB0138                            HKKSI-----AEFDN----------L--RPELIN--------------------KVLFKNE--------------IYSYQ---WQSQ-E-L-K----------------------------------------------------LNLDKVYPI-----------LS-----KTLL--------DE----------LT---------------------------------------IDRPFKR------------EPNKY-------KPYLK---EINFFYDTY
WP_072349419.1|1917170|Flavobacteriaceae_bacterium_A100                  LTKSI-----QDIEE--------------TEYIK--------------------RCVYGQK--------------TFNYQ---MNLD-T-E-DKQEFH---------------------------------------------NSIDFNQAFPI-----------FN-----LQLA--------RA----------LN---------------------------------------IPIEEPNR-----------PKNKY-------QKYIA---LISKFAEKY
WP_072554966.1|1850252|Tenacibaculum_sp._LPB0136                         LNKSL-----SELDD----------F--PPELIN--------------------YVKFNTK--------------IVKYE---YAEE-D-I-K----------------------------------------------------QHIEELYPI-----------LS-----NRIR--------DF----------LQ---------------------------------------IPRPAFS------------RGNKY-------KPYYT---NIIDFYNNY
WP_073217643.1|797419|Aequorivita_viscosa                                YKESV-----EVLQE---------FV--SPTAFN--------------------WVMFENE--------------LHKFE---DLPS-A-G-K----------------------------------------------------RAYDKVFPI-----------WN-----FDIR--------DG----------LG---------------------------------------EATEAPDK------------SNKY-------IKFKN---GIDFFYKTY
WP_076701676.1|1936081|Seonamhaeicola_sp._S2-3                           LKNPV-----SELVKG--------DI--STTILT--------------------GVIHNRN--------------YFKFH---KLPD-D-I-T-----------------------------------------------------DFSKTYAV-----------LN-----NDIR--------NA----------LG---------------------------------------YEIDKKEK------------GNKY-------KDYKA---KIDDFIKRY
WP_084097100.1|388280|Cyclobacterium_lianum                              FKVPV-----STLLE---------DV--SPTDIN--------------------WVVYEKG--------------LYRFD---ELPD-S-G-K----------------------------------------------------REYDKVYPV-----------WN-----FEIR--------DA----------LM---------------------------------------QGTEAPDK------------TNKY-------KKFRE---EIDKFYNQY
WP_084176749.1|1197477|Mangrovimonas_yunxiaonensis                       LTTSV-----KDIED--------------SELIK--------------------RCVYGQK--------------TFNYQ---MDLD-T-E-EKEEFY---------------------------------------------NAIQFEQAYPI-----------FN-----LPLA--------RA----------LD---------------------------------------IPIEEPVR-----------PANKY-------QKYVA---LINNFATNY
WP_086102656.1|1985174|Chitinophagaceae_bacterium_IBVUCB2                FAKPV-----SQILN----------F--NTNLYN--------------------WIVCNGL--------------LYKWK---YRPQ-S-V-I----------------------------------------------------NMPDKCYPV-----------LS-----NEIK--------PL----------LD---------------------------------------IAANVPD------------LTNRY-------PRHLS---ILQDFYNKY
WP_088696231.1|2034520|Zobellia_sp._OII3                                 LTTSV-----KDIED--------------SELIK--------------------RCVYGQK--------------TFNYQ---MDLD-T-E-EKQEFY---------------------------------------------NAIQFDQAYPI-----------FN-----LSLA--------RA----------LD---------------------------------------IPIEEPIR-----------PINKY-------QKYVA---LINNFATNY
WP_092177586.1|1416801|Cyclobacterium_halophilum                         ------------MQD----------I--DPEKIS--------------------KVIYNGE--------------VYSYQ--REENQ-H-I-K----------------------------------------------------LYLEEIYPV-----------LS-----NRLL--------ES----------LE---------------------------------------IDRPFKR------------IPNKY-------IPYWN---EITSFYSTF
WP_092208436.1|649333|Bizionia_echini                                    LTTSV-----KDIED--------------SELIR--------------------RCVYGQK--------------TFNYQ---MDLD-T-E-EKEEFY---------------------------------------------NTIQFEQAYPI-----------FN-----LPLA--------RA----------LD---------------------------------------IPIEEPVR-----------PANKY-------QKYVA---LINNFATNY
WP_092447190.1|1249933|Winogradskyella_sp._RHA_55                        LTTSV-----KDIED--------------SELIK--------------------RCVYGQK--------------TFNYQ---MDLD-T-E-EKQEFY---------------------------------------------NAIQFEQAYPI-----------FN-----LPLA--------RA----------LD---------------------------------------IPIEEPVR-----------PANKY-------QKYVA---LINNFATNY
WP_092468852.1|262004|Winogradskyella_thalassocola                       LTTSV-----KDIED--------------SELIK--------------------RCVYGQT--------------IFNYQ---MNLD-T-E-EKEDYF---------------------------------------------NAIEFDKVFPI-----------FS-----LPLA--------RA----------LE---------------------------------------IPIEEPIR-----------PANKY-------QKYVA---LINNFATNY
WP_092580646.1|419940|Hyunsoonleella_jejuensis                           LTTSV-----KDIED--------------SELIK--------------------RCVYGQK--------------TFNYQ---MDLD-T-E-EKEEFY---------------------------------------------NAIQFEQAYPI-----------FN-----LSLA--------RA----------LD---------------------------------------IPIEEPIR-----------PINKY-------QKYVA---LINNFATNY
WP_093026608.1|1224947|Pustulibacterium_marinum                          FKKPI-----SEIIK---------HT--STTNLN--------------------KVVYKMR--------------LLKYH---KEKE-F-I-D-----------------------------------------------------DNTKAFAI-----------LN-----NDLR--------TA----------FN---------------------------------------IQPEPKDE------------SNKY-------IGYKH---KIDKFIQHF
WP_099215415.1|2045443|Tenacibaculum_sp._4G03                            FKKPI-----SEIIK---------HT--STTNLN--------------------KVVYKMR--------------LLKYH---KEKE-F-I-D-----------------------------------------------------DNTKAFAI-----------LN-----NDLR--------TA----------FN---------------------------------------IQPEPKDD------------SNKY-------ISYKH---KIDKFIQHF
WP_100626894.1|2007308|Algoriphagus_sp._XAY3209                          FKTPV-----SSLFE---------EV--PQKAFN--------------------WVVFDRC--------------LYHYD---ELPE-E-A-R----------------------------------------------------RQYDHVYPV-----------WN-----FDIR--------DA----------LH---------------------------------------QSTEAPDK------------TNKY-------KKFKT---AIDKFYRQY
WP_014022287.1|104|Cyclobacterium_marinum                                FKVPV-----STLLE---------DV--SPTDIN--------------------WVVYEKG--------------LYRFD---ELPD-S-G-K----------------------------------------------------REYDKVYPV-----------WT-----FEIR--------DA----------LM---------------------------------------QGTEAPDK------------TNKY-------KKFRE---GIDKFYNQY
WP_038507007.1|979|Cellulophaga_lytica                                   LTTSV-----KDIED--------------SELIK--------------------RCVYGQK--------------TFNYQ---MDLD-T-E-EKQEFY---------------------------------------------NAIQFDQAYPI-----------FN-----LSLA--------RA----------LD---------------------------------------IPIEEPIR-----------PINKY-------QKYVA---LINNFATNY
WP_044264717.1|1470345|Bacteroides_timonensis                            PYEAL--------SP----------V--QIGHLD------------------------------------------SAYA--------V----------------------------------------------------------------------------LT-----PALS--------AR----------LN------------------------------------------------------------------------------CSGCVEQRI
WP_053224305.1|1914963|Roseivirga_seohaensis                             FKTPV-----SELFE---------EV--PVKAFN--------------------WVVYEKG--------------LHRFD---ELPD-E-G-K----------------------------------------------------RNYDKVYPV-----------WN-----FEIR--------DA----------LH---------------------------------------QETEAPDK------------TNKY-------KKFKT---AIDKFYREQ
WP_089765999.1|408074|Chitinophaga_terrae_Kim_and_Jung_2007              SKKSI-----AVLIQ---------DI--APENFN--------------------WVLYENQ--------------LWKYD---TLDK-K-E-D----------------------------------------------------IDYKKAYPV-----------LG-----RRLK--------TA----------MG---------------------------------------FPAEAPPR------------HNRY-------TEYLR---NIEKFYKDN
WP_094134973.1|96345|Flavobacterium_psychrophilum                        ATTSI-----DKI-D----------I--PSNYFK--------------------TVVYKKE--------------IFKFD---LLSE-E-A-K----------------------------------------------------QNLEQVFPL-----------LN-----IPIK--------NH----------LS---------------------------------------IPHSVPK------------KGNRY-------KPYFN---YINDFYNNY
NP_630911.1|100226|Streptomyces_coelicolor_A3(2)                         IDMTV-----EELIHHG--------VD----------V-------------RGLYVLSEDVTVE----ADPTMDRHAARRAVGAIDH-I-D-GTD-----------------------------------------------------------------------------LVLR--------DA-------------------------------------------------------------------PGITRVAA-------GHAWLES-RRETFNDVL
WP_004492459.1|28183|Leptospira_santarosai                               ----------FSLINRLK------KNG-SHYEFSHY---------------------------------------------KKGFEDRI-E---------------------------------------------------------------------------------FILH--------KY------------------------------------------------------------------SKGTQVIIL-------YPYFYS--QESKFGFLL
WP_009184284.1|645110|Cecembia_lonarensis                                FNISC-----LELYQEG--------FD----------L-------------TDFEVLHAET------LPGLDNILAPNEDFVGLLKS-I-N-GET-----------------------------------------------------------------------------AIVS--------TS-------------------------------------------------------------------EGARSYSL-------QELFIRK-TKHNIQAYL
WP_009361466.1|690871|Anoxybacillus_sp._DT3-1                            ----------ESFLDRVQ-----KSL--SSDEYILY---------------------------------------------GNGFSRKV-A---------------------------------------------------------------------------------VIIG--------RH------------------------------------------------------------------REGNEVIQI-------EPYYLK--AEKKFGFLV
WP_009518867.1|795665|Hydrogenophaga_sp._PBC                             LKENG-----LFFLNAG--------FD----------L-------------AGRYVVTEQD--------------DGYRKLLGSVSG-C-K-GET-----------------------------------------------------------------------------LYVT--------RP------------------------------------------------------------------DGQVVQAEA-------KNVYLEA-SRTNFDDYI
WP_011031225.1|1902|Streptomyces_coelicolor                              IDMTV-----EELIHHG--------VD----------V-------------RGLYVLSEDVTVE----ADPTMDRHAARRAVGAIDH-I-D-GTD-----------------------------------------------------------------------------LVLR--------DA-------------------------------------------------------------------PGITRVAA-------GHAWLES-RRETFNDVL
WP_011910606.1|1063|Rhodobacter_sphaeroides                              IEASL-----RDLLEAG--------ID----------L-------------RGMYVVRRKRQ-------------PGERGLLGRVRA-I-S-DDM-----------------------------------------------------------------------------VQLF--------EE-------------------------------------------------------------------TDLASVNV-------NDAKLEG-SKENFTRCL
WP_012597165.1|41431|Cyanothece_sp._PCC_8801                             ITASL-----SNLQAQG--------VN----------L-------------RDLYVVRRQCK-------------TGERRLVGKIDS-L-T-HGI-----------------------------------------------------------------------------INLS--------ES------------------------------------------------------------------YNNLSQIHE-------DEIWLEG-SKASFSHCL
WP_012912354.1|125|Pirellula_staleyi                                     KASGL-----EHFIQDG--------IK----------------------------------KK-------------------------V-A---------------------------------------------------------------------------------FVLD--------TH------------------------------------------------------------------PEGKSCVWL-------SPYQCR--SARSIGFLV
WP_013847450.1|46429|Sphingobium_chlorophenolicum                        LEIPV-----GELLRER--------FD----------P-------------IGRYVCARAD--------SGQDNVLARLETLGRVVG-V-D-GGK-----------------------------------------------------------------------------LQLN--------DF-------------------------------------------------------------------TGEEFVDA-------DSVTLEP-RLENLDALI
WP_014295921.1|149715|Marinitoga_piezophila                              KEPAL-----ESAIKSGYL----YNIK-SGKSFP---Y--------------------------------------------------I-S-GLDGI---------------------------------------------------------------------------LKIDIG------NN--------------------------------------------------------------------QIVEVAY------PENYLFNF----------
WP_014678514.1|995|Solitalea_canadensis                                  LRQNC-----QWLQEQG--------FD----------I-------------STLEVARLIK------YENSQEVVAPTFQAIGRVIS---SYDSV-----------------------------------------------------------------------------ATVE--------TN-------------------------------------------------------------------DGNQTFNL-------KDLYLNK-THDNIRLYL
WP_015784319.1|395962|Cyanothece_sp._PCC_8802                            NIKTL-----KDVSHY---------FS--------------------SEQLIGRSAVVKWE-----------------KWELGKIIT-F-D-YEW-----------------------------------------------------------------------------TTIYLF------EF-------------------------------------------------------------------KQEIQVTS-------NKVIPNL-SKKQIEHLL
WP_015807620.1|984|Pedobacter_heparinus                                  ----------EKIIDASNQ------------------V-------------NGRFILHPEK----------------------EYNRRI-H---------------------------------------------------------------------------------FEIE--------PH------------------------------------------------------------------PKGRKCVWV-------EPYFLK--SKQVWGLLI
WP_016523204.1|58231|Treponema_medium                                    ----------NLLHENCKT----QEMN---------------------------------------------------FQIFRKFTYRI-D---------------------------------------------------------------------------------VVVN-------SDY-------------------------------------------------------------------YGDEVISI-------TPTYLN--SNKNFGFIL
WP_017496420.1|1229487|Flavobacterium_sp._WG21                           FDKTC-----AELHSEN--------YN----------L-------------IGSEVLHAET------LPGLTNILAPNEDFIGEILS-I-S-GTK-----------------------------------------------------------------------------AKIN--------TN-------------------------------------------------------------------EGEKEYDL-------GELFIRK-TKRSIGNYL
WP_023920034.1|1061|Rhodobacter_capsulatus                               IEASL-----RDLLEAG--------LD----------V-------------RGMYVVRRKRQ-------------LGERGLLGRVRS-I-S-DDM-----------------------------------------------------------------------------IQLF--------EE-------------------------------------------------------------------TDLASVNV-------ADAKLEG-SKENFTKCL
WP_024889333.1|1244513|Luteimonas_huabeiensis                            VKENG-----LFFLNAG--------FD----------L-------------TGRYVVTQQE--------------DGYRKLLGSVNA-R-K-GET-----------------------------------------------------------------------------LFIT--------RP------------------------------------------------------------------DGEVVQAEA-------KDVYLEA-SRENFDAYI
WP_024981710.1|29536|Flavobacterium_succinicans                          FNKSC-----AELHLEG--------YN----------L-------------IGVEVLHAEI------FSGLNNVIAPNEELIGVLIE-I-N-GDK-----------------------------------------------------------------------------AKID--------TN-------------------------------------------------------------------EGTKEYSL-------EQLFIKK-SKYNIGNYL
WP_025660140.1|1042326|Rhizobium_sp._IBUN                                ITATC-----DILIDAG--------MP----------I-------------VGKYVSVELP--------AIDHRMMPKRKLVGRVRD-I-E-GGE-----------------------------------------------------------------------------LILD--------DH------------------------------------------------------------------ELGFERVAA-------KLAFLEP-RTETFEACV
WP_026461319.1|299567|Adhaeribacter_aquaticus                            ----------QNIINASAN------------------I-------------SERFILKEEN-----------------------YNRRI-H---------------------------------------------------------------------------------FKIE--------SH------------------------------------------------------------------PKGKKSVWI-------EPYYLK--SKQVWGVLI
WP_028306819.1|264641|Desulfitibacter_alkalitolerans                     NKLNC-----KFLHDKG--------IE----------L-------------KNRFVCEFSD--------PTISILSKSRVLLGVIID-I-D-GDE-----------------------------------------------------------------------------AVIE--------KS-------------------------------------------------------------------GHISKKLL-------SDIYVEN-NFKNRNEIM
WP_028663822.1|94255|Runella_zeae                                        NIQPI-----SKLSNS---------LQ---------------------QFVVGHKGIVKYQ----------------GKWENCFILS-V-E-PEQ-----------------------------------------------------------------------------SKVNLI------DF-------------------------------------------------------------------DAEITADN-------AKIIPQL-STTQIEQNL
WP_030443103.1|543632|Actinoplanes_subtropicus                           IDMTV-----AQLLPLG--------LD----------V-------------TGRYVLTTDDTAV----PDPDMEAGALRHVVGAVDQ-V-H-DGK-----------------------------------------------------------------------------LLLR--------DA-------------------------------------------------------------------PAVSTVPT-------DRAWLES-RLDVFQDVL
WP_031194042.1|1287105|Mesorhizobium_sp._L2C066B000                      IDVPT-----DKLMATG--------VS----------V-------------MGRYVSRMVS--------SDDPRITSHLKLAGRVIS-I-E-GDR-----------------------------------------------------------------------------LLLA--------DF------------------------------------------------------------------GEGPDSISI-------AHAYLER-RRENVDWCV
WP_033435353.1|103733|Saccharothrix_syringae                             IDWSV-----RDLVGLG--------VE----------V-------------KGRYVLAESPTFR----CWPSQDPTARRKLLGQVSA-V-S-GDR-----------------------------------------------------------------------------LVVR--------TR-------------------------------------------------------------------DGVVEVDS-------AETWIEP-DQANFDLVL
WP_033851601.1|1341643|Yersinia_wautersii                                VKENC-----LFFLKTG--------FN----------V-------------IGRYVVTEQD--------------DGFRKLLGFVES-CHE-GRT-----------------------------------------------------------------------------LSVI--------RP------------------------------------------------------------------DGQAVHAEA-------KDVYLEA-SRANFDDYI
WP_035133775.1|657326|Flavobacterium_beibuense                           FNISC-----LELSQEG--------FD----------L-------------IDFEVLHTET------LPGLDNILAPNEDFVGVIKS-I-S-DNI-----------------------------------------------------------------------------AIVS--------TN-------------------------------------------------------------------DGDESYQL-------NELFIRK-TRRNIQAYL
WP_035619941.1|65786|Hydrogenophaga_intermedia                           LKENG-----LFFLNAG--------FD----------L-------------AGRYVVTEQD--------------DGYRKLLGSVSG-C-K-GET-----------------------------------------------------------------------------LYVT--------RP------------------------------------------------------------------DGQVVQAEA-------KNVYLEA-SRTNFDDYI
WP_035658611.1|1492738|Flavobacterium_seoulense                          ----------GKIVEHTS-----KDLKQAIMFLNDI-LSN------------------------------------------------I-K-----------------------------------------------------------------------------LPSFLNLH--------EE-------------------------------------------------------------------------RYFKV----NISELDRKNNLLIGSSF
WP_041081268.1|1508420|Thermotoga_profunda                               TKPAL-----ESQVRSAYL----LNTK-SGKSFP---F--------------------------------------------------V-S-AEDGK---------------------------------------------------------------------------LVIAI-------DE------------------------------------------------------------------R-THKEVTH------PENYFFNF----------
WP_041339469.1|42256|Rubrobacter_radiotolerans                           NVRNL-----RALLAERG-----------------------------ANEFAGKTTVAQWK----------------GMWRRGKIVR-A-D-TEH-----------------------------------------------------------------------------AHVRFF------DL-------------------------------------------------------------------EAEEPIAT-------HKVIPNL-SRAEIKEGL
WP_041440484.1|119484|Syntrophobacter_fumaroxidans                       LDRTV-----GELLENG--------FS----------P-------------VGHYVATRVSK------Y-QDPRIAPRAELLGKVEA-V-E-ANT-----------------------------------------------------------------------------LALV--------DS------------------------------------------------------------------KDHLQSVDA-------NEVWL---EKRAFSACL
WP_042343949.1|1848903|Capnocytophaga_canis                              FTKSC-----ADLHTEN--------YN----------L-------------IGVEVLYAET------LSALHNILAPNEEFVGIIKE-I-V-GTK-----------------------------------------------------------------------------AIVN--------TN-------------------------------------------------------------------EGEKKYEL-------KELFIRK-TKFNIGNYL
WP_044171549.1|103|Flectobacillus_major                                  ----------KTLCDRCN-----ETLV-EKNEYTIE---------------------------------------------SHFTSQKV-R---------------------------------------------------------------------------------FIIK--------SY------------------------------------------------------------------AEGNQIVWL-------SPFFLE--KTKKFGFLL
WP_044518241.1|1385664|Hymenobacter_sp._DG25B                            ----------AMLAQRVE------ALN-LDHSVR-----------------------------------------------MKKFYNSL-E---------------------------------------------------------------------------------VYTD--------DY------------------------------------------------------------------PKGRRAIVF-------QPYFLQ--HSQKFGFLI
WP_045765666.1|29447|Xanthomonas_albilineans                             IKENG-----LFFLNAG--------FD----------L-------------MSRYVVTEQD--------------DGYRKLLGSVSS-C-K-GET-----------------------------------------------------------------------------LYIK--------RP------------------------------------------------------------------DGQFVQAEA-------KDVYLEA-SRTNFDDYI
WP_045834967.1|1163419|Hyphomicrobium_sp._99                             IRMSC-----AELIGFD--------VP----------I-------------EGHYVLVEEP--------APDPRILPRRKLAGRVTS-I-A-DGM-----------------------------------------------------------------------------LVLD--------DH------------------------------------------------------------------AEGFEVVAA-------DRAFLEP-RVETVDDCV
WP_046101283.1|470931|Pantoea_anthophila                                 VKENC-----LFFLKTG--------FN----------V-------------IGRYVVTEQD--------------DGFRKLLGFVEN-CHE-GRT-----------------------------------------------------------------------------LSVI--------RP------------------------------------------------------------------DGQAVHAEA-------KDVYLEA-SRANFDDYI
WP_047265940.1|1428448|Marinitoga_sp._1155                               DKAAL-----ESPIKSAYL----FNIK-SGKSFP---Y--------------------------------------------------I-S-GLNGI---------------------------------------------------------------------------LKIDLG------DN--------------------------------------------------------------------GVREVSF------PGNYYFNF----------
WP_047361658.1|208224|Enterobacter_kobei                                 VKENC-----LFFLKTG--------FN----------V-------------IGRYVVTEQD--------------DGFRKLLGFVEN-CHE-GRT-----------------------------------------------------------------------------LSVI--------RP------------------------------------------------------------------DGQAVHAEA-------KDVYLEA-SRANFDDYI
WP_047388363.1|1500294|Chryseobacterium_sp._YR485                        FNKSC-----LELHQEG--------YN----------L-------------MGAEVLHTET------LPGLIDVLAPNEEFVGIISS-I-S-GTM-----------------------------------------------------------------------------AMVE--------TN-------------------------------------------------------------------EGLKEFLL-------AELFIKK-SKFNIGNYL
WP_047589627.1|1500265|Methylibium_sp._YR605                             VKPSL-----DELIAQG--------LD----------P-------------RGLYVVKEAERES------PYILPMFNRRLVGRIQD-V-V-GGI-----------------------------------------------------------------------------AKLV--------DE--------------------------------------------------------------------REQDLPV-------HELHVEA-NLVNFEKVG
WP_049724747.1|1579979|Wenzhouxiangella_marina                           LRESG-----LYFLNAG--------FD----------L-------------MGRYVVNEQD--------------DGYRRFLGAVSG-C-N-GEV-----------------------------------------------------------------------------LTVT--------RP------------------------------------------------------------------DNQVMQVNA-------KELYLEA-SRVNFEDYI
WP_050117363.1|633|Yersinia_pseudotuberculosis                           VKENC-----LFFLKTG--------FN----------V-------------IGRYVVTEQD--------------DGFRKLLGFVES-CHE-GRT-----------------------------------------------------------------------------LSVI--------RP------------------------------------------------------------------DGQAVHAEA-------KDVYLEA-SRANFDDYI
WP_051559024.1|78527|Rhizobium_undicola                                  ILATC-----SELLKFG--------VT----------I-------------LGRYVQIEQP--------AIDERTMPKRKLIGRVRS-I-Q-GDD-----------------------------------------------------------------------------LLLD--------DC------------------------------------------------------------------EAGFEKVAA-------NEAFLEP-RKENFEDCV
WP_054163257.1|1523430|Rhodopseudomonas_sp._AAP120                       ISAPL-----NELQKAN--------ID----------L-------------TGLHVVRRQHE-------------PGKRRLVGRIAR-V-E-GNV-----------------------------------------------------------------------------TYLS--------ES------------------------------------------------------------------TDGASSIET-------EQVKLEG-SKEGVARCL
WP_055133795.1|1740090|Pedobacter_sp._Hv1                                FDISC-----AELHSEG--------FE----------L-------------IGLDVLHAET------LPGLTNILAPNEEFVGVLKE-V-I-GNK-----------------------------------------------------------------------------AKVE--------TN-------------------------------------------------------------------EGLKEFEL-------SELLIRK-TKFNMGKYL
WP_056466663.1|1736254|Methylobacterium_sp._Leaf104                      IDAPV-----SDLRRLG--------VP----------L-------------VGKTVSTVRE--------NADPKLADRLGYAGRILA-V-D-DDGT----------------------------------------------------------------------------LTLE--------DH------------------------------------------------------------------GEGSDTVPD-------SELYLEP-SRSNFAAVV
WP_058870690.1|40214|Acinetobacter_johnsonii                             IEKNC-----LYFLNSA--------FD----------L-------------IGRYAVSEQQ--------------DGYKKFLGTISG-V-T-GQI-----------------------------------------------------------------------------ISVT--------RP------------------------------------------------------------------DGQIVQINA-------SDIFLEA-NRTNFDDFI
WP_059333817.1|1756149|Elizabethkingia_genomosp._3                       FDISC-----AELHSEG--------FE----------L-------------IGLDVLHAET------LPGLTNILAPNEEFVGVLKE-V-I-GNK-----------------------------------------------------------------------------AKVE--------TN-------------------------------------------------------------------EGLKEFEL-------SELLIRK-TKFNIGKYL
WP_060422788.1|615|Serratia_marcescens                                   VKENC-----LFFLKTG--------FN----------V-------------IGRYVVTEQD--------------DGFRKLLGFVES-CHE-GRT-----------------------------------------------------------------------------LSVI--------RP------------------------------------------------------------------DGQAVHAEA-------KDVYLEA-SRANFDDYI
WP_061096135.1|28108|Alteromonas_macleodii                               -----------------------------DSRVAMKKT-------------ARSDVGYRDG---------------------------------------------------------------------------------------------------------------------------------------VE-----------------------------------------------------IFKVSMPKQY-------ERPVIGF-NF-------
WP_061247661.1|28182|Leptospira_noguchii                                 ----------WDLLRRTR-----EQL--SSDKFTES---------------------------------------------RKKFFKEI-Y---------------------------------------------------------------------------------FPLN--------LY------------------------------------------------------------------NEGSQGLAV-------QPYYLK--IDQQFGLLV
WP_062081643.1|1688776|Bacteroidales_bacterium_6E                        ----------KQLFDKLI------QIG-CSLPFEIK---------------------------------------------KHFSEKQV-E---------------------------------------------------------------------------------FTVH--------EY------------------------------------------------------------------QQGRQLVSL-------SPYYLE--EQKRFGFII
WP_062436241.1|374982|Synechococcus_sp._PCC_73109                        FNGTL-----QDYLTKFPN----SNI-------------------------IGLHVLDITK----------------PFNTAQEIIK-I-L-GILGE--------------------------------------------------------------------GNR-R--QRLL--------TW----------------------VKEPTMKKLIEEAPD--------SELVVEIGNK--------K------KSYHY-------IISAL---RIRVLNQDY
WP_062480250.1|1526571|Lacimicrobium_alkaliphilum                        LKEDS-----LYFLNAG--------YD----------L-------------VGRYVVTEQD--------------DGYRKLLGAVSQ-C-N-GEA-----------------------------------------------------------------------------LTVT--------RP------------------------------------------------------------------DKQEVEVNA-------KDVYLEA-SRVNFDDYI
WP_063059159.1|248552|Nocardia_sienata                                   IDLPV-----GVLLRRG--------VQ----------V-------------NGLYVLAESPLAP----TWPFQDPHTRRRLVGQVVA-V-D-GDK-----------------------------------------------------------------------------LRVR---------------------------------------------------------------------------CRDGELELDA-------AEAWIEP-NTANFYAVL
WP_063415881.1|548|Klebsiella_aerogenes                                  VKENC-----LFFLKTG--------FN----------V-------------IGRYVVTEQD--------------DGFRKLLGFVES-CHE-GRT-----------------------------------------------------------------------------LSVI--------RP------------------------------------------------------------------DGQAVHAEA-------KDVYLEA-SRENFDDFI
WP_065061705.1|92647|Paraburkholderia_tropica                            IDADC-----RVLLEHD--------LP----------V-------------VGRYVARKHA--------EDDPRVVDSVRLAGRVAR-V-V-GDN-----------------------------------------------------------------------------LVLE--------DT------------------------------------------------------------------GDGPRAIAI-------QDAFLEP-RKENINWTI
WP_065383217.1|1848191|Hyphomonas_sp._ND6WE1B                            LLATC-----DQLIKVG--------IS----------P-------------IGRYVLIDHP--------PIDPRLGLRPQTVGRVAS-I-S-DGQ-----------------------------------------------------------------------------LVLE--------DH------------------------------------------------------------------REGFDTVEA-------SRARLSG-SKVDFDWCV
WP_065715042.1|374981|Synechococcus_sp._PCC_7003                         FNGTL-----QDYLTKFPN----SNI-------------------------IGLHVLDITK----------------PFNTAQEVIK-I-L-GILGE--------------------------------------------------------------------GNR-R--QRLL--------TW----------------------VKEPTMKKLVEEAPD--------SELVVEIGNK--------K------KSYHY-------IISAL---RIRVLNQDY
WP_065720110.1|1869230|Chryseobacterium_sp._CBo1                         ----------KKLFDTLT------ANA-CSLSFEVK---------------------------------------------RRFAEEQI-E---------------------------------------------------------------------------------FTLN--------KF------------------------------------------------------------------QEGKQIISL-------SPFYLE--EQKRFGFII
WP_067714880.1|1765683|Acidibacillus_ferrooxidans                        ----------QRFLEKTT-----GSL--SSSEYLQN--------------------------------------------SHNEFVKSI-D---------------------------------------------------------------------------------FVLV--------RH------------------------------------------------------------------AEGHEVVEV-------QPYYLK--AESEFGFLV
WP_068394128.1|1752064|Leptolyngbya_sp._NIES-3755                        ----------QVLEDQA--------IR-ANLPYERS---------------------------------------------RNRFDRAI-G---------------------------------------------------------------------------------FQRK--------EH------------------------------------------------------------------TEGYEVIWL-------EPYYLS--TVKKFGMLI
WP_069133529.1|1812810|Rhodohalobacter_halophilus                        SEEAA--------------------V--DTTELT--------------------RVAYNRH--------------------IFHYEE-I-P-EDKL-----------------------------------------------SEIDFSKMYPV-----------VN-----FNIR--------DKM---------------------------------------------------------------------QQFPV----I------------DPFKNKV
WP_069293923.1|1008305|Fervidobacterium_thailandense                     SDPVL-----NSPINGSYV----VNIE-TGKSYP---L--------------------------------------------------V-G-VEDGK---------------------------------------------------------------------------LRILV---------------------------------------------------------------------------NGKEVEVKM------PENYYFNF----------
WP_071036708.1|1848289|Mesorhizobium_sp._LCM_4576                        IQGSC-----AELLALG--------IP----------L-------------LGRYVQIEEP--------HYDPRLMKKRRLVGRVSA-I-K-GDD-----------------------------------------------------------------------------LILE--------DH------------------------------------------------------------------AEGFPTVPT-------ILAFLEA-RREIFDDCV
WP_071069330.1|1848288|Mesorhizobium_sp._LCM_4577                        IQGSC-----AELLALG--------IP----------L-------------LGRYVQIEEP--------HYDPRLMKKRRLVGRVSA-I-K-GDD-----------------------------------------------------------------------------LILE--------DH------------------------------------------------------------------AEGFPTVPT-------ILAFLEA-RREIFDDCV
WP_072319133.1|1150368|Sinomicrobium_oceani                              FNISC-----LELSQEG--------FD----------L-------------IDFEVLHTET------LPGLDNILAPNEDFVGVIKS-I-S-DNI-----------------------------------------------------------------------------AIVS--------TN-------------------------------------------------------------------DGDESYPL-------NELFIRK-TRRNIQAYL
WP_072761037.1|44754|Fervidobacterium_gondwanense                        AKPTV-----ESNLQSVLA----FNFK-TGKSFR---V--------------------------------------------------I-E-ADKNQ---------------------------------------------------------------------------LKIFV---------------------------------------------------------------------------NENIVSVKD------LPAYYYSY----------
WP_072865986.1|287990|Marinitoga_hydrogenitolerans                       DKPAL-----ESPIKSTYL----FNIK-SGKTFP---Y--------------------------------------------------I-S-GLNGV---------------------------------------------------------------------------LKIDLG------EN--------------------------------------------------------------------GIKEVLF------PENYYFNF----------
WP_072885920.1|1302685|Chryseobacterium_takakiae                         FNKSC-----LELHSEG--------YN----------L-------------IGVDVLYAEI------LPGLTEVLAPNEELLGVIAE-I-V-DDK-----------------------------------------------------------------------------ARIE--------TN-------------------------------------------------------------------EGIKEYPL-------NQLFIKK-SKYNIGNYL
WP_073099829.1|988|Leeuwenhoekiella_marinoflava                          FSISC-----LELHQEG--------FN----------L-------------TDFEVLHTET------LPGLDNVLAPNEDFVGSLQS-I-N-GNT-----------------------------------------------------------------------------AIVS--------TS-------------------------------------------------------------------EGEKSYPL-------QELFIRK-TKRNIQAYL
WP_073288094.1|344998|Hymenobacter_psychrotolerans                       IDRTC-----EQLVNEG--------LD----------I-------------LGLEVNSSTS------PDYSDGVVAPELTLLGRVMA-V-N-GDH-----------------------------------------------------------------------------ATVG--------TN-------------------------------------------------------------------QGPTEYAL-------FELTLFK-SKENIVNYL
WP_075780265.1|1545835|Marinitoga_sp._1137                               KEPAL-----ESAIKSGYL----YNIK-SGKSFP---Y--------------------------------------------------I-S-GLDGI---------------------------------------------------------------------------LKIDIG------NN--------------------------------------------------------------------QIVEVAY------PENYLFNF----------
WP_075892274.1|71188|Limnothrix_rosea                                    YGGTL-----ASYLQKN------PDIQ----------------------NIKGLHVLDITK---------------PSFNNAMEIKK-V-I-GRLGE--------------------------------------------------------------------GNT-R--QRLL--------SQ----------------------TRNPAMQEMIKEAPN--------QEVIVEVGN----------------AGYHY-------ISSAL---KIRVLNRDY
WP_076783222.1|421530|Chryseobacterium_bovis                             ----------NQLFDTLT------TNG-CTLPFETK---------------------------------------------RRFAEEQI-E---------------------------------------------------------------------------------FTLH--------EF------------------------------------------------------------------QQGKQIISL-------SPFYLE--ELKQFGFII
WP_077026978.1|1891926|Fuerstia_marisgermanicae                          IEKNC-----DDLIAEG--------MN----------L-------------TGLYVGKRTA--------DRDRRVSPRFNIIGRVSE-V-V-GSD-----------------------------------------------------------------------------LVLS--------DT------------------------------------------------------------------RDEDTVVPA-------RECHIDL-DPIGFERVA
WP_077117441.1|1907666|Agrobacterium_sp._DSM_25559                       ITAPC-----SVLLEHE--------IP----------V-------------VGRYVTVRMP--------SSDPRVMPRVRLVGRVIS-V-E-GDI-----------------------------------------------------------------------------LTLS--------DN------------------------------------------------------------------AEGFETVTA-------SEAYLEP-RREIIEDCV
WP_077198807.1|660294|Thermosipho_affectus                               KDPAL-----YSRIKSAYL----LNIK-TGKTFL---Y--------------------------------------------------V-S-GEDEK---------------------------------------------------------------------------IKIKV-------DD--------------------------------------------------------------------EIVTVKN------NDIYYFNF----------
WP_078350477.1|1792845|Mucilaginibacter_pedocola                         SQQPL-----STLHTQA-----------------------------------------------------------------------------------------------------------------------------------------------------------------------SYA------------------------------------------------------------------------KYIAGG---AIHKLDKQNPPAAEDVY
WP_078690884.1|1117645|Elizabethkingia_anophelis                         FNKSC-----FELHSEG--------YN----------L-------------IGVDVLYAEE------LPGLTEVLAPNEELLGVIAE-I-V-DDN-----------------------------------------------------------------------------ARIE--------TN-------------------------------------------------------------------EGIKEFPL-------NQLFIKK-SKYNIGNYL
WP_078924280.1|92487|Thiothrix_eikelboomii                               IDYTI-----SNLLNIG--------FN----------P-------------LGCYVRKKNS-----------------RRVIGRIES-I-Q-NNV-----------------------------------------------------------------------------LHLN--------DC------------------------------------------------------------------NTKEEVLDA-------NQAYIEP-SMVNLVRIL
WP_079083882.1|68231|Streptomyces_longwoodensis                          IDMTV-----DELIHQG--------LD----------V-------------RGRYVLSEDAAST----RDPRMDHHAARQAVGAVDH-V-D-GTD-----------------------------------------------------------------------------LVLR--------DA-------------------------------------------------------------------PGVTRISA-------SNAWLES-RRETFDDVV
WP_079365507.1|1882399|Hydrogenophaga_sp._H7                             IEANC-----QTLIETG--------IP----------L-------------VGRYVRRRQP--------SDDPRVSDFSPLAGRVVA-V-E-GSR-----------------------------------------------------------------------------LLLD--------DY------------------------------------------------------------------GDGESSVST-------VDAYLEA-RKENVAMCV
WP_081892299.1|1403819|Verrucomicrobium_sp._BvORR106                     MARRC-----SEWLADG--------LD----------L-------------AGLYVSEKVP--------FHDTRIEPRARLVGRVSS-I-S-GST-----------------------------------------------------------------------------LHLT--------DC------------------------------------------------------------------REGRDTVEA-------RDVEVEA-DYEGFLRCL
WP_082735923.1|863|Syntrophomonas_wolfei                                 ----------YLFKCRIL-----QHV--SENKIKAE-V-------------------------------------------VDRYEKYV-S---------------------------------------------------------------------------------FIVE--------EF------------------------------------------------------------------PEGQRVVKA-------YPYYLG--ITKQYGFLL
WP_082773600.1|1484118|Hymenobacter_sp._PAMC_26628                       LDRTC-----QDLVESG--------FD----------L-------------VSREVTGTQA------PDYADGVVAPEISLLGPVRQ-V-A-DGT-----------------------------------------------------------------------------ATVD--------TS-------------------------------------------------------------------TGPVSYPL-------AELHLHN-SRDNITAFL
WP_082905585.1|1497613|Bradyrhizobium_sp._BR_10245                       IDVPL-----SDLHAAN--------ID----------L-------------AGMYVVRRNPE-------------KGQRRLAGRIGR-L-A-GTQ-----------------------------------------------------------------------------VHLS--------EA-------------------------------------------------------------------TDTDVVPV-------DSIKLEG-SRENVARCL
WP_083930349.1|645578|Methylovulum_miyakonense                           ----------RSLENRLE------EVA-CSFQWYFP---------------------------------------------PKSFYNEL-R---------------------------------------------------------------------------------FIIK--------EY------------------------------------------------------------------KEGNSEIIL-------MPYFLK--NHLEFGFLI
WP_084602981.1|182403|Rubritepida_flocculans                             IAIPV-----AVLIRAG--------LD----------P-------------CGLYVC-RQE--------GDNEGLRPRLETIGCVAA-V-E-NGR-----------------------------------------------------------------------------LHLT--------DA-------------------------------------------------------------------ELDGPVDA-------GEVVLEP-RQETLEKVV
WP_086549030.1|1986952|Sphingobacteriaceae_bacterium_GW460-11-11-14-LB5  ----------LKLLETLD------STF-CPYTYNHY---------------------------------------------KRFTEEQV-E---------------------------------------------------------------------------------FIIE--------EF------------------------------------------------------------------PEGNRVVFL-------TPYYLE--EQKKFGFLI
WP_086904404.1|24|Shewanella_putrefaciens                                LKENG-----LFFLNGG--------FD----------L-------------IGRYVVTEQE--------------DGYRKLVGSVSA-I-K-GEA-----------------------------------------------------------------------------LQVT--------QP------------------------------------------------------------------DGQVVQADA-------KDVYLEA-SRTNFDDYI
WP_087527547.1|2004646|Acinetobacter_sp._WCHA55                          IEKNC-----LYFLNSA--------FD----------L-------------IGRYAVSEQQ--------------DGYKKFLGTISG-V-T-GQI-----------------------------------------------------------------------------ISVT--------RP------------------------------------------------------------------DGQIVQINA-------SDIFLEA-NRTNFDDFI
WP_088257333.1|1908690|Fimbriiglobus_ruber                               ----------HAIQTAVH-----AKL--KPSEYHIP---------------------------------------------AKGFVDSI-R---------------------------------------------------------------------------------LLMV--------EH------------------------------------------------------------------PEGFEQLEV-------QPYFLR--ETQQFGCLA
WP_088264063.1|421525|Chryseobacterium_haifense                          FNKSC-----LELHSEG--------YN----------L-------------IGVDVLYAEI------LPGLTEVLAPNEELLGVIAE-I-V-DDK-----------------------------------------------------------------------------ARIE--------TN-------------------------------------------------------------------EGIKEYPL-------NQLFIKK-SKYNIGNYL
WP_088347300.1|1068|Rhodomicrobium                                       ILGTC-----ADLMALG--------IS----------L-------------MGRYVQIEVA--------PRDERLMKPRMLVGRVVA-V-E-GDV-----------------------------------------------------------------------------LILE--------DH------------------------------------------------------------------KEGFETVCA-------AEAFLEA-RREAFDYCI
WP_088656112.1|1965019|Geofilum_rhodophaeum                              ----------ESLKKSVT------NSN-LTIEYSFY---------------------------------------------QRHKLNEI-Q---------------------------------------------------------------------------------FTVN--------EF------------------------------------------------------------------NEGKQLVIL-------SPYYLR--QEDKHGFLI
WP_088912163.1|54291|Raoultella_ornithinolytica                          VKENC-----LFFLKTG--------FN----------V-------------IGRYVVTEQD--------------DGFRKLLGFVES-CHE-GRT-----------------------------------------------------------------------------LSVI--------RP------------------------------------------------------------------DGQAVHAEA-------KDVYLEA-SRENFDDYI
WP_089230993.1|31998|Methylobacterium_radiotolerans                      IDASC-----RTLLELG--------VP----------L-------------TGAAVSSWRE--------DPDPKVSRRLAYAGRVVE-V-G-RDT-----------------------------------------------------------------------------LTLD--------DH------------------------------------------------------------------GAGPSVVSS-------GEVFLEP-TRANFNKVV
WP_089408463.1|474952|Granulicella_rosea                                 ----------ECLRRSVM-----ASL--SPQQYRFP---------------------------------------------QNNFIQEV-S---------------------------------------------------------------------------------LIMA--------NY------------------------------------------------------------------PEGNEALVI-------QPYFLK--ASRQIGLLV
WP_090634261.1|917|Nitrosomonas_marina                                   VNETC-----RYFLSKG--------FN----------L-------------IDRYVVVEQI--------------DGYKKLLGYVSA-V-N-GDQ-----------------------------------------------------------------------------LSVF--------GL------------------------------------------------------------------DGSEHKIAS-------SEAYLEA-SIKNFDDYI
WP_090979254.1|332999|Pedobacter_suwonensis                              FNKSC-----ADLLAEG--------YD----------L-------------TGIEVLHCEI------MPGMGNILAPSEEFIGTLAE-I-D-GES-----------------------------------------------------------------------------AKIK--------TN-------------------------------------------------------------------EGEVLFPL-------NELFIRK-TKFNIANYL
WP_091374193.1|504798|Alloactinosynnema_album                            IDLTV-----EELIGLG--------VN----------V-------------RDCYVVADDGSIA----PFAHMDPTATRRNVGAVDH-V-D-GPN-----------------------------------------------------------------------------LVLR--------DA-------------------------------------------------------------------PGDPRVAV-------GQAWLES-RRDIFHTVI
WP_091970176.1|582675|Methylobacterium_gossipiicola                      IDASV-----AELRELG--------VP----------L-------------VGKTVSTVRE--------ASDPRISDRLGYAGRILA-V-D-DVGI----------------------------------------------------------------------------ITLA--------DH------------------------------------------------------------------EEGQDSVPD-------AELYLEP-SRANFIAVV
WP_092395190.1|1855384|bacterium_A37T11                                  ----------KQVFDILT------ENG-CSLSFEVK---------------------------------------------RRFAEEQI-D---------------------------------------------------------------------------------FTLH--------EF------------------------------------------------------------------QQGKQIISL-------SPYYLE--EQKKFGFII
WP_092569305.1|574349|Aidingimonas_halophila                             LKENG-----LYFLNAG--------FD----------L-------------MGRYVVTEQD--------------DGYRKLLGEVSG-C-N-GEV-----------------------------------------------------------------------------LTVT--------RP------------------------------------------------------------------DKQVVQVNA-------KEVYLEA-SRLNFDDYI
WP_093920437.1|655355|Sunxiuqinia_elliptica                              PEFTFND---SDFLKNN--------ID-------------------------------------------------------------I-R---------------------------------------------------------------------------------------------NW-----------------------------------------------------------------DRNHNDRLIF---------------SPRNRKRFL
WP_094072910.1|2021862|Labrenzia_sp._VG12                                VLGTC-----ADLLSKG--------VS----------L-------------EGRYVQIEVQ--------PYDTRLMTRRRLIGKVRE-V-R-GDD-----------------------------------------------------------------------------LVLE--------DH------------------------------------------------------------------AEGFETVAA-------RDAFLEG-RRETLNSCV
WP_095832385.1|2029404|Mesorhizobium_sp._WSM3864                         IDAPC-----AALIESG--------MA----------V-------------AGRYVLVREP--------ATDRRLMDRVRLVGRVAT-A-A-GGV-----------------------------------------------------------------------------LTLD--------DH------------------------------------------------------------------AEGYETVPA-------EKAYLEA-RREVVDDCV
WP_099009389.1|2014804|Lewinellaceae_bacterium_SD302                     NAPELD----TNFINKLH-----NNIS---------------------EGVSGVNISLRVEKERF------------------RITRDL-S-DKRNL---------------------------------------------------------------------------KELC--------NFI---------------------------------------------------------------DLNNDKKVFATF--------------NYRSLAKIN
WP_099325248.1|174633|Candidatus_Kuenenia_stuttgartiensis                SRKEI------------------FQID-----------------------------------------------------GIRKVVN-I-G---------------------------------------------------------------------------------NKLI-------CKY------------------------------------------------------------------------------------------EQILSGDSF
WP_099438430.1|363852|Pedobacter_ginsengisoli                            LRQNC-----QKLQDSG--------FD----------I-------------NTLEVANLVR------YETSQDVVAPIFRTVGRVKK-L-E-GNQ-----------------------------------------------------------------------------ALVE--------TN-------------------------------------------------------------------QGDQFYLL-------KDLYLNK-TYENIRLYL
WP_100241429.1|202954|Acinetobacter_tandoii                              ----------SQLIRATNF------YE-EFENFEKN--K-------------------------------------------------L-K---------------------------------------------------------------------------------FFIK------IKSN------------------------------------------------------------------IFGNQGITI-------QPEYIE--IDRKFGLLI
WP_101726682.1|2067454|Emticicia_sp._TH156                               FNKSC-----LELHSEG--------YS----------L-------------IGVDVLYAEI------LPGLTEVLAPNEELLGVIAE-I-V-DDK-----------------------------------------------------------------------------ARIE--------TN-------------------------------------------------------------------EGIKEYPL-------NQLFIKK-SKYNIGNYL
WP_000151321.1|470|Acinetobacter_baumannii                               NKENL-----YYFINDG--------FN----------L-------------INRHAISKKN---------------GKYKRIGRILS-I-D-NNI-----------------------------------------------------------------------------VTVQ--------SY-------------------------------------------------------------------DKIKNYYA-------EEITLEA-NSKNTKDYL
WP_004710421.1|106654|Acinetobacter_nosocomialis                         NKESL-----IYFINDG--------FN----------L-------------INRYVISKQN---------------EKYKRVGKILS-I-D-NNI-----------------------------------------------------------------------------VTVQ--------SC-------------------------------------------------------------------DKIKKYSA-------EEITLEA-NSKNTKDYL
WP_006580534.1|106654|Acinetobacter_nosocomialis                         IEKNC-----LYFLNSG--------FD----------L-------------IGRYAVSEQQ--------------DGYKKFLGTISG-V-T-GQI-----------------------------------------------------------------------------ISVT--------RP------------------------------------------------------------------DGQIVQINS-------SDTFLEA-NRTNFDDFI
WP_008691735.1|1265734|Rhodopirellula_maiorica                           CNASV-----DELIEKN--------IP----------V-------------RGMHLIRRNRE-------------PGQRSLVGTFDR-M-E-GDN-----------------------------------------------------------------------------ALLQ--------DA------------------------------------------------------------------YDGQDKIAA-------SQVRIEG-SKEVFATSL
WP_010682499.1|39956|Methylobacterium_mesophilicum                       IDASC-----RTLLELG--------VP----------L-------------TGAAVSSWRE--------DPDPKVSRRLAYAGRVVE-V-G-QDT-----------------------------------------------------------------------------LTLD--------DH------------------------------------------------------------------GAGPSVVSS-------EDVFLEP-TRANFNKVV
WP_013300197.1|208216|Parvularcula_bermudensis                           ILAPC-----DHLIERG--------IS----------P-------------IGRYVQIDQP--------QGDSRLAPRGFTVGKVSS-I-D-GET-----------------------------------------------------------------------------LILE--------DH------------------------------------------------------------------REGYERVKA-------SDARLTG-NRGDFDWCV
WP_013500616.1|1076|Rhodopseudomonas_palustris                           IQGSC-----AELLALG--------VS----------P-------------LGRYVQVEEP--------HYDPRLMKKRRLVGRVSA-I-S-GDN-----------------------------------------------------------------------------LVLE--------DH------------------------------------------------------------------AEGFPTVSA-------KLAFLEA-RREIFDDCV
WP_015898277.1|33075|Acidobacterium_capsulatum                           FLQNV-----AELQAQG--------VS----------A-------------AGMYAVRLVDESEH----------QFDRAYLGRIDR-F-T-KDN-----------------------------------------------------------------------------VTLV--------DS--------------------------------------------------------------------DYAEYPA-------DQCYFEG-SRTNIEAVG
WP_016804074.1|106654|Acinetobacter_nosocomialis                         ----------SQLIRLTYF------YD-RYEKFEKN--K-------------------------------------------------L-K---------------------------------------------------------------------------------FFIK------TNSN------------------------------------------------------------------IAGDQEITI-------QPEYIE--VDNKIGFLI
WP_017747476.1|34078|Scytonema_hofmannii                                 NICSI-----EKLLTL---------FQ--------------------PNELVSRTAVAQWN---------------GKGWYLGKITS-V-N-HEW-----------------------------------------------------------------------------SNVYLF------DF-------------------------------------------------------------------DKEEQVAS-------SKVIPNL-SRELIEQVL
WP_024146569.1|28901|Salmonella_enterica                                 VKENC-----LFFLKTG--------FN----------V-------------IGRYVVTEQD--------------DGFRKLLGFVES-CHE-GRT-----------------------------------------------------------------------------LSVI--------RP------------------------------------------------------------------DGQAVHAEA-------KDVYLEA-SRANFDDYI
WP_025465492.1|470|Acinetobacter_baumannii                               ----------SQLIRLTSF------YD-RYEKFEKN--K-------------------------------------------------L-K---------------------------------------------------------------------------------FFIK------TNSN------------------------------------------------------------------IAGDQEITI-------QPEYIE--VDNKIGFLI
WP_031431988.1|39774|Methylomicrobium_agile                              IKENG-----LFFLNAG--------FD----------L-------------VGRYVVTEQD--------------DGYKKLLGSVSA-S-K-GET-----------------------------------------------------------------------------LYVT--------RP------------------------------------------------------------------DGQAVQVDA-------KDVYLEA-SRTNFDDYI
WP_031656931.1|287|Pseudomonas_aeruginosa                                VKENG-----LFFLNAG--------FD----------L-------------TGRYVVTQQE--------------DGYRKLLGSVNA-R-K-GET-----------------------------------------------------------------------------LFIT--------RP------------------------------------------------------------------DGEVVQAEA-------KDVYLEA-SRENFDAYI
WP_034826052.1|1280941|Hyphomonas_sp._T16B2                              VLAGC-----DHLIERG--------IS----------P-------------IGRYVQIDQP--------QRDSRLAPRGLTVGKVSS-I-D-GDT-----------------------------------------------------------------------------LILE--------DH------------------------------------------------------------------RKGYERVKA-------SDARLTG-NRADFDWCV
WP_036798916.1|118161|Pleurocapsa_sp._PCC_7319                           IRSLL-----SLLQEAG--------ID----------L-------------EGLYVVRRCPE-------------PGQRRLVGKISS-F-S-NGT-----------------------------------------------------------------------------VYLS--------ES------------------------------------------------------------------FDEINSINE-------NQVWLEG-SKKSFTRCL
WP_045124563.1|106654|Acinetobacter_nosocomialis                         IKENC-----LYFLNSG--------FD----------L-------------MGRYVVSEQK--------------DGYKKFLGMICS-V-T-GEI-----------------------------------------------------------------------------ISVT--------QP------------------------------------------------------------------DGQVVKTNA-------RDIFLEA-NLTNFDDFI
WP_060527926.1|573|Klebsiella_pneumoniae                                 VKENC-----LFFLKTG--------FN----------V-------------IGRYVVTEQA--------------DGFRKLLGFVES-CHE-GRT-----------------------------------------------------------------------------LSVI--------RL------------------------------------------------------------------DGQAVHAEA-------KDVYLEA-SRANFDDYI
WP_061254329.1|173|Leptospira_interrogans                                ----------WDLLSRAR-----EQL--SSDKFSEN---------------------------------------------RKKFIKEI-Y---------------------------------------------------------------------------------FPLN--------LY------------------------------------------------------------------NEGSQGLAV-------QPYYLK--IDQQFGLLV
WP_062548533.1|1727164|Pedobacter_sp._PACM_27299                         FDKSC-----ATLHLEG--------YD----------L-------------KGVEVLHCEV------MPGLNNILAPNEEFIGAILE-I-N-GET-----------------------------------------------------------------------------ATVQ--------TN-------------------------------------------------------------------DGNVNFPL-------TELFIKK-TKFNIARYL
WP_074856960.1|818|Bacteroides_thetaiotaomicron                          ----------NRFVETLS------NSK-LHFTYKVK---------------------------------------------RKFTDWYV-D---------------------------------------------------------------------------------FVIA--------QY------------------------------------------------------------------SQGDRIIYM-------SPYFLE--EQNTYGFII
WP_075598738.1|1922337|Leptolyngbya_sp._'hensonii'                       NIKTA-----KDILSY---------FS--------------------PDELSGRSSVVRWN-----------------GWELGKIVS-V-D-HEW-----------------------------------------------------------------------------TTVYLF------DF-------------------------------------------------------------------KQEVQVAS-------NKVIPNL-SRAQIEHVL
WP_080807610.1|1209493|Halomicronema_hongdechloris                       NVLKV-----HEVVQH---------LS--------------------CGVLIGKRCNAYSE-----------------SWQSRKIVS-L-D-TEW-----------------------------------------------------------------------------AIIYFF------DS-------------------------------------------------------------------NEEKQVQL-------DKVIPNL-SLTEIEAIL
WP_080977504.1|222|Achromobacter                                         IMPSV-----AQLIDRG--------LD----------P-------------VGLYVVGENDVDD------PYILPMFNRRLVGRIER-I-D-GDD-----------------------------------------------------------------------------AILA--------DA--------------------------------------------------------------------RQERVAL-------SQAHVEP-SRLNFERVG
WP_081057482.1|60552|Burkholderia_vietnamiensis                          IDADC-----ATLIAAG--------VP----------L-------------VNRYVVTRHP--------ADDPRVQGYLRLAGRVTR-I-D-GPN-----------------------------------------------------------------------------LYLE--------DH------------------------------------------------------------------GDGAAVIKA-------SMAYLEP-RRENVIWCA
WP_081144923.1|1703345|Niastella_vici                                    TVLLL-----PKVLNY---------IS--------------------AERVINMRCICQFQ-----------------GWSHGKIVA-I-E-NDY-----------------------------------------------------------------------------CRVFIF------DT-------------------------------------------------------------------KTEETLPI-------NKVIPKL-PQESIKQVF
WP_084316793.1|304901|Actinospica_robiniae                               IDLPV-----SELMRRG--------IS----------V-------------QGRYVMAHDGSK-----PTPGMDPRASRRLLGRVTA-V-H-GDT-----------------------------------------------------------------------------LQLT--------DS-------------------------------------------------------------------SGRSEVAA-------SDVWLES-RREALGDVL
WP_085471791.1|561061|Sphingobacterium_psychroaquaticum                  FNKSC-----AELHSEG--------YN----------L-------------LGVDVLHTET------IPGLADVLAPNEELLGVITE-I-A-DSK-----------------------------------------------------------------------------AKIE--------TN-------------------------------------------------------------------EGIKEYPL-------EQLFIKK-SKYNIGNYL
WP_089320882.1|1610492|Pontibacter_ummariensis                           FNKTC-----KELASEG--------FD----------I-------------TGLEVLRSDY------LPGLKGVLAPDEELIGTVKK-V-E-GEH-----------------------------------------------------------------------------ALVD--------TN-------------------------------------------------------------------EGEQLHDL-------SHLSIRK-TKYNIGAYL
WP_090604190.1|332977|Parapedobacter_koreensis                           ISLTC-----QQLMTKG--------VS----------V-------------LNQYVGKPYY--------GRNPELKPRFSTVGRVVN-V-N-TDGM----------------------------------------------------------------------------LELE--------DL------------------------------------------------------------------RPGELELAD------PTEMYLEP-REDHLDNCI
WP_099966378.1|858632|Streptomyces_sp._JV178                             IDMTV-----DELIHQG--------LD----------V-------------RGRYVLSEDAAST----PDPRMDHHAARQAVGAVDH-V-D-GTD-----------------------------------------------------------------------------LVLR--------DA-------------------------------------------------------------------PGVTRISA-------SNAWLES-RRETFDDVI
WP_099070251.1|92942|Nostoc_linckia                                      NVQSL-----STLLSN---------FQ--------------------VSDMLEKTVTAQWQ-----------------GWRRGKIIN-A-D-AEW-----------------------------------------------------------------------------SRIFFF------DF-------------------------------------------------------------------EREEQVPS-------NKVIPNL-PRDFIEQEL
