# Supplementary material for: The Expanded Universe of Prokaryotic Argonaute Proteins
Source: mBio. 2018 Dec 18;9(6):e01935-18. doi: 10.1128/mBio.01935-18 (PMC6299218; doi:10.1128/mBio.01935-18)
Supplement: DATA SET S3 [file mbo006184236sd3.txt]

################################################
# Group Ia: APAZ in SIR-APAZ-MID-PIWI proteins #
################################################

WP_099463422.1|1944636|APAZ|short   ---------------------------------------------------------------------------------------------------------------------------------------IV-SEQ-E-KLALGKKH-LEKLNKFYDEKIIAWENVLF
WP_099463435.1|1944636|APAZ         SNVYPIVLPDEKAWETIKDKDIV----P-RQKVFALSTLTSRIK-SEITREPISIDI------FKELFTKATLY--RNLNTDLK--------SKI------SPIE----DVAVYDAIECSLSFIDGLLSIKPTIL--------------------------------------
WP_052192192.1|1564113|APAZ|short    ---------DRGAWAWVDRGDLV----P-KGRIWALGTLTDTMT-EKPVRTPLDAEL------ITHLLVRALAA--RNLPSDGS---------LL------STAQDR--VFKVHDAVLLYIRRLGRTLVIKPTVRVVSTGS-A-EKAIKLSI-FGYQNDKFNDAVEGWRRKLF
WP_081624727.1|33035|APAZ           TNTFEANVP----WKELKTSDIV----L-KGKVWAFGEKNGAIK-SEMELKEFPEWY------VWSMYYDLIKI---GLICFGR--------NKY------NH------GNKVYEAIEVFLSCVNKLLTILPTFYIENSGK-L-KQKIINNH-ISRINAGVSTQINNWIKRLS
WP_087252836.1|1965647|APAZ|short   TNTFESVLP---SWKELESKEVV----L-KGKVWAFGKRDGTIK-SDIQEQAFPEWY------VWSLYYDLIKI---GLVCFGR--------NKY------KK------GNIVFEAVELHLSSIDDVLSVLPTFFIERNGK-S-KQSIINRY-FAKMNDRASHLINEWTTRMK
WP_073243758.1|983|APAZ|short       SNLHAIVFP-NKPWAFLRNTDIC----P-KKKVFALGTLS---K-TEIRRVPISKDI------FRSLMIQAVLK--GLFDSNLK--------DKL------TSDK----DKKIHKAIYLSFYFDNNYLSFSPTVHLT-SES-E-KQRISKEV-LEKLNDKFDEILEYWNSILF
WP_025493197.1|1232455|APAZ|short   TNALALQYP----WKELND-TCV----L-KGMVWALGSKAGKIN-GDIYELDIPLMM------ILGMFYDIIGR--KGLVSYGN----KH--HKY----PSKR--------NIYDAVKISLSFVDDVLILLPTVHLLRDGT-E-YQKLVSQE-MATHNKVVDSEIEIWLKFIS
WP_056034460.1|1736366|APAZ|short   SNFFPIEFP--KTWDFLPEKGIA----P-GNQIWSLGVAESFIQ-SKLVRKPITETN------LIYLFLSAICK--HKLNTDNN--------RKL------NDFKFIK-GHKVYSAIRLNIEIISSYITLNPDFHVD-------IHAIGLEY-FHQINSKFNEYVSKWREILF
WP_081743200.1|288965|APAZ|short    LNAYHIDFP---KWKEFKDECVS----L-KGKAYVFGELNDHI--SDIQVVDLNKTL------YVSLIYEALGK--YNLKRSHN--------RRY--EKLIKR------DMSAFEAIEFQIQYLDGWLVLLPTVHIEVESY---KQMFVNSI-ISKRNRQCDEILKKWHSLLF
WP_024740054.1|107401|APAZ|short    SNLFPINFP--NPWDLINDFDIS----P-GKDIWAFGTVEEVIQ-GDIQRKPLTDKI------IKYLLLSSVSK--NNLETNYK--------DKI------NDYKTIN-GVKVYNAISLDLEKIQGYLSLNPDFHIDI----E-KQSIGLKF-FHYINSQYNNYIDKWRRGLL
WP_047479138.1|1500283|APAZ|short   SNLFSIEFP--KPWNKISQNSVV----P-NKQLWAFGKIEDCSL-KELNRKPLTEKI------ISHLMLCSLCK--NSFETNYK--------NKL------SKSVNIL-NQKIFYAIRLGLEKIENYLSINPDFHLEN----D-KQQIGLTF-FHKINAEYNDYINDWRKKLL
WP_004290502.1|28111|APAZ|short     DNLYPIKLP---NIVDIKNKPIF----E-KGTLYAIASYSEYFT-GDIVRTPISLDI------FKSIFLKAILY--TCLNCSFG--------RLI----KV--FKNVN-GMPVLYALSIGLNFIEDTLSLRPELFFT-D--KD-RQEFSRQY-FSKLNKKYDETLKEWESIIF
WP_056209640.1|1736485|APAZ|short   SNLHAIVFP-NKPWSFLNNTDIC----P-KRKVYALGTLSNVLK-SEIRRVPISKDI------FRSLMIQTVIK--GIFDSNLK--------DKL------NSDN----DKKIHKAIYLSFYFDKSYISFSPSIHIT-SDN-E-KQRISKEI-LEKLNDKFDEILEYWNTILF
WP_007215639.1|246787|APAZ          SNIFRIEFP--KPWKYVERLDIS----P-NKQIWSFGQLDEVIN-GDIKRKPLADKI------ISRLLLSTICK--NNLKTNFK--------NKL------DNFRNIA-YQKVYNAIRLSFDKISGYLIINPDFEFAS----D-IQNVGISF-FHKLNNKFNEYLENWRKLLM
WP_042565353.1|1587524|APAZ|short   SNLFPVAFP--NPWDLLSDFDIS----P-GKDIWAFGTAADVIK-GELQRKPLTDTL------MKFLLLSSLCK--HNLKTDFR--------NKI------AAIRIFQ-GKKVFNAIKLDLVKIQGYLSLNPDFQAQP----N-NQLIGMEF-FHKINDKFNEYVNMWRGKLL
WP_008657175.1|816|APAZ|short       SNIFRISFP--KPWKFVERNDIS----P-NKQIWAFGRLDDVMN-SDIQRKPLANKI------VSRLLLTTICK--SNLKTDYK--------GKI------NNSKSIS-GHIVYNAVLLSFDRISGYLSLNPDFVLAP----N-IQTIGLFF-FQKLNQQFNEYINYWREILL
WP_004308218.1|816|APAZ|short       SNLHPIIFP-EKPWSFLKETNTC----P-KKKVFALGTLSNYLR-SDIKREAISKDI------FRALMLQAVLK--PNIESDNK--------DKL------SSER----NISIHKALSLSLFFSNNYLSFSPTVYLT-SPE-E-KQEISKKL-LEKLNNKYDEYLSLWNTLLF
WP_087337819.1|357276|APAZ|short    TNLYPIVVPNESQWHFLKGKDII----P-NGKIFAFGYSEDCLK-GEISRLPLSIEL------LKMVVIKTLIC--CGKQAVVS--------RLI------AFPF----YKDVYEAIKIDMIFLDNLMSVVPTLYF--EDE-N-RKNLMSEY-LDNKNTQYDDIISRWEQTLF
WP_008615787.1|453852|APAZ|short    SNLHPVVFP-EKPWSFLQTNNIC----P-KRKVFAIGTLTGLLK-SDIKRESISKDV------FKSLMLQAILK--KRISTNNK--------NKI------SNES----SIKIHKALFLSFYFDKNYLTFTPTINLT-SDQ-E-KLTISKYN-LEKLNNKYDEILENWNKLLF
WP_031452536.1|1232437|APAZ|short   SNCFPIKFP--KPWDYVKREDIS----P-QKMIWAFGALEEVIQ-GDIVRKPLTNKI------IRSLLLSSICK--NNLETNFR--------NKV------KHSQTIA-HQKVYDAIKFALEKINGYLSLNPSFSLDK----D-IQQIGINF-FHRINKQFNEYIEKWRNKLF
WP_072766083.1|558155|APAZ|short    SNCFPLEFP--KPWETVKRNDIS----P-QNKIWAFGTLEDVIL-SEIVRKPLTDRI------INSLMLSSICK--QEFKTNYR--------NKI------SEFQNIA-NHKVYNAIKLSLEKINGYLVLNPSFVLEE----E-IQQVGITF-YHKINSKFNDYVKNWSSLLI
WP_022787370.1|877414|APAZ|short    LNAYKAYCP---SWKELGSSDII----L-SKHIYSLSSADKHFL-SSINKEEAPEDI------YIGLIYQLIKR--KGMVSFAK--------NKVD-SR--SE------GYQVFDALEIAVSFVDGYLNLMPTVHVRSNGE-S-YQIQVNHV-VSTINKQYNEKLRFWESLCL
WP_013685229.1|191579|APAZ|short    SNLHPIVFP-DKPWQLLRETNIC----P-KGKVFALGTLTNRLK-SDIKREAISTDV------FKSLMLQAVLK--EGVESNLK--------DRL------NAEQ----DISVHKAIHLSLYFDKNYLSFTPTVQLI-SPE-E-KQRISKSK-LEKLNDKYDEILEFWNQKLF
WP_034728376.1|1233950|APAZ|short   SNLHPIVFP-EKPWSFLTQTNIS----P-KGNVYALGTLSPYLK-SEVKREAISRDI------FKNLMLTAISK--KEVNSNYK--------DKI------NILS----DITVHKAIFISLYFDKNYMAFAPTVYLD-SDC-E-KQSISKNL-LEKLNNKYNEELELWNGILF
WP_051880056.1|421072|APAZ|short    SNLHPVVFP-ERPWAFLENTSIS----P-KGKVFALGTLSAYLK-TDIKREQISRDV------FKNLMLNAILK--TQVNSNYR--------DKI------THIS----DITVHKAIYISLYFDKNYLAIAPTVYLN-STK-E-KQQISKNI-LEKLNHKYDEELQLWNGLLF
WP_098195322.1|2029983|APAZ|short   SNLHPITFP-AKPWSFLRDTNIC----P-KRKVYAIGTLTGSLK-SEIKREPISKDI------FKSLMLQVVLK--GQVESNLK--------DKI------TTDS----NVDIHKAIYVSLYFDDNYLTFTPTIHLT-STE-E-KLLLSKGV-LEKLNNKYDDLLNFWNGILF
WP_101603479.1|817|APAZ|short       TNLYPLSIPNETPWNFLKGKDII----P-KGKVFAFGYSEDCLK-EDISRLPLSIEL------LKSVVIKTLIC--CGKEAVIS--------RLI------TRQF----YKDVYEAIKIDIVFLDNLMSVVPTLYF--KDE-N-RKNLMLEY-LDKKNIQYDEIISIWEQILF
WP_073409929.1|986|APAZ|short       SNLFPITFP--KPWELVSDYEIS----P-EKDIWAFGTANDIIK-GEIQRKPLTDRL------IKFLLLSSLCK--YNLKTDFR--------SKI------SSYKTVH-NQKVYNAIKIDLVKIQEYLSLNPDFQLAD----N-NQQVGLEF-FHKINDKFNDYINIWRKKIL
WP_027412346.1|279356|APAZ|short    SNCFPLEFP--KPWEAVKRNDIS----P-QNKIWAFGTLESVIS-SDIVRKPLTDRI------INSLMLSAICK--KGFKTNYR--------NKI------SQYQKIA-NQKVYNAIKLSLEKIKGYLVLNPSFVLEE----E-IQQVGITF-YHKINSEFNDYVKNWSLVLI
WP_066752989.1|1685010|APAZ|short   SNLHPVIFP-NKPWDLLKDKDIS----P-KSKVYALGTLSPYLK-SEIKREPISRDI------FRALMLNAILK--RNVDSNFK--------DKL------DVLR----EIAVHKAIYLSLQFDRNYLAILPTVHLV-SET-E-KQSISKSL-LEKLNNKYDEELGLWNNVLF
WP_068185907.1|1857568|APAZ|short   SNIFQISFP--KPWTFVERNDIS----P-NKQIWAFGKLDDVIN-GDIQRKPLANKI------VSRLLLTTLCK--SNLKTDYK--------GKI------KDPKTIS-NQIVYNAIRFSFDRISGYLSMNPDFVLAP----N-IQAIGLSF-FHKLNQQFNEYINFWREILL
WP_092119516.1|1855396|APAZ|short   SNLHPIVFP-EKPWSFLKDTNIC----P-KKKVFAFGTLSDSIV-SEIKREPISKDI------FRQLMLQLILK--RGVESNYR--------DRL------KPYE----NVNIYKSVSLSFYFDRNYLAFIPTIYLS-SND-E-KQNISKKQ-IEKLNNKYDELLEYWNRILF
WP_087406053.1|1965620|APAZ|short   TNLYPISIPNETQWNFLKGMDIV----P-KGKVFAFGYSEDCLK-EDISRLPLSIEL------LKSVIIKTLIL--CGKDAVIS--------RLI------TRQF----YKGVYEAIKIDIVFLDDLMSIVPTLYF--KDE-H-RKNLMSEY-LDKKNIKYDELISSWERILF
WP_090603244.1|332977|APAZ|short    SNLHAVTFP-ERPWSFLKETSIC----P-KGKVYAIGTLTAHLK-TEIKREPISKDV------FQSLMLKAVLK--YEIDTNFK--------GKI------SIVG----EINIHKALFLSFYFDKNYLSFVPAVHLT-SNN-E-KQSISKGQ-LEKLNNKYDELLSFWNGIIF
WP_004624807.1|29371|APAZ|short     SNLFPISLPNESQWDYCQH-NII----P-DGTVYAWGDKNDRLK-TSIIDIPLTRSI------LKEMLLRLIVA--CNLSSNNK--------NRL------D----IIRNISAYKGIVLSIVFDWKYLSINPTYVLP-KEI-L-CKLFADNFNNNGKNLNYHNYIENWVKKLY
WP_087287470.1|1965576|APAZ|short   TNAFPIAFPDEKPWDFCKE-NVM----P-KNLVYAWGSKSGKLK-TNIELCPLSRSI------FRELLLKTLVR--HGLGHSKD---------KI------KE---VLKTVTAYSGVKLALLFDYKYLTLVPSYMYA-DDV-T-RKQFADWFANNGRNLNANEYVVKWSKKII
WP_005277191.1|1217695|APAZ|short   SNAYPFKLPGSNYIDWLDFKEVV----K-GKEIIAFADVDEYL--STPTVVNFSKDV------VQSLIRRGLIQ--LEFSSDQN--------KRI----DVSE------KYKIIDALILNLNFIKDYLTFKPDLLVLLDES-L-VKTIKNKK-FGYQNKEYSQILEKWADIIT
WP_088492884.1|837|APAZ|short       SNLLPIVLPTADRWGFLKEREII----P-QDKVYAISTVSDCLV-SEIERTSISLEI------FKELFLKAILY--RNLGINYR--------GII------EALY----GKTVHEAIECGLSFIPQLISITPSLHIE-SSS-P-KQEYNRRY-LDKMNKGYEEKIQEWCNILF
WP_100788469.1|817|APAZ|short       SNLYPIIFPGERPWTLLKDQNII----P-KQKVYALSTGSSRLK-SDIERIPVSMDI------YRELFLRATLQ--RGLNVDIR--------NTL------DIFR----GTLIHEAIECSLVFVPQLLSLRPTIYIE-NSH-T-KQEYARIY-LDKMNKAYSTKLAQWESIIF
WP_045167303.1|28131|APAZ|short     TNLYPLIIPGSSKWTFIKGKDII----P-EKIVYAYGLPNKELI-GEIKRVPISLNI------LKNIILKVLIC--AGLRASMS--------KII------KERF----QSNVFKAIKIDIVFINSLISITPTLYFN-KEG-N-KQEITRSY-IDKLNKIYEETLCYWEAILF
WP_101237571.1|1776741|APAZ|short   SNAYPLKIPGNSYIDWLDFNEVV----K-GKEIIAFADVEAYI--TSPTAINFSRDI------VQSLVRRGLIQ--LNLSSDQN--------KRI----NISE------RYKIIDALNLNLNFIKDYVTFKPDLVVLLDGS-L-AKNIKNKK-FGYQNKEYAQILEKWADIVT
WP_087292483.1|1965588|APAZ|short   TNAFPIAFPGEKQWDFCRD-DVM----P-KNLVYAWGSKSGKLK-TNIELCPLSRTI------FRELLLKTLVH--HGLGHSKD---------KI------KE---VLKTVTAYSGVRLALLFDNKYLTLVPSFMYA-DDA-V-KKQFADWFANNGRNQNANEHIRKWVRKVI
WP_083871010.1|1288121|APAZ|short   SNLYPIIFPGEKPWAFLKDQNIM----P-KQKVYALSTGSSRLK-GDIERIPISIDI------YRELFLRATLQ--RGLNVDIR--------NTL------AIFR----GTLIHEAIECSLVFVPQLLSMRPTIYIE-NSR-A-KQEYARMY-LDKMNQAYSNKLIQWENIVF
WP_005801097.1|817|APAZ|short       SNLIPATFPNENRWKYVKEKPLI----P-KDKVYAISTVSKNLI-SEIERVHISIEI------FKELFLKAVLY--TGLGVDYK--------YRL------EIYA----NVTIHEAIECGLSFVPQLFSITPTVYFI-SND-Q-KQQYSHEY-LDKMNQQYEKKLQEWCNIMF
WP_002566035.1|208479|APAZ|short    TNVYPIKFPVMNLWDYCDY-NIV----P-NGMIYAWGNRNPNVN-GTIELVPLTRIF------LKSMLLKTLLI--SNCKYNRN---------KI------SK---KINNIEAYQGIRFSLFMDWKYLTLTPAFYYK-DRN-N-NKEFSDRFECKMQNKNYAAYIKHWINIIF
WP_016278428.1|671267|APAZ|short    SNLHPVAFP-EHLWNNINNRDIV----P-KGKVFAVSSIADYLK-GDILKDPIGVDI------FQRLMMKSILI--ANLETDGK--------WKL------TTSKK---EYFIADAVELSFFFGKDYLSIKPTIHIYLSNE-I-KLQFTKEK-FDRLNAQYDQALEDWNSLIF
WP_092282752.1|937334|APAZ          TNWIKIEYP----WSELKGQPVL----A-PKSIIAIGNRSDHIEPIQIRNITYEDIA------VYSLFYSIFDR--LKLQRFKK--------RCYKNSRWVEN--------FIHSAFNYALEYRDKFIIIEPTVVVTKNKEEV-AKIAKNEY-LSVWNARWNEELNKWLNIIY
WP_009860218.1|328812|APAZ|short    SNLHPVAFP-EHLWNNIGNKDIV----P-KGKVFAVSSIAGYIK-GEILKDPIGVDI------FQRLMMKSILI--ANLETDGK--------WRL------NTLRR---EYFIADAVELSFFFGKDYLSIKPTIYIYHSDE-F-KLQFTKEK-FDRLNAQYDQSLEEWNNLIF
WP_075793711.1|1141883|APAZ|short   SNAYPISFPDVHRGKWLSSIHAC----A-RDGAFLYGNPKHHLI-GQIVSHAVSDDI------IRSLVRKGLLL--LST--HGT--------ARI------SPYESR--LYSIHRALRAEINVIAGLAVLMPEVTVYSAGN-L-AKVLQNQV-YGYQNNIFDRDLRHWLDRLV
WP_029193119.1|59839|APAZ|short     SNLLPFTLPEETSWNVCNH-DIV----P-NNMIYAFGTKETRLL-TEIVHTPLTRSL------FKDLILRTLTI--SGFECNYK--------NKI------NQ---KYSRIEAYKGIELSLFFDQKYISMIPSCILP-DDI-K-YKEFTRTFINGKKNPNYWNYLDIWKRQIF
WP_073132933.1|947013|APAZ|short    SNLHPIRFPGEKPWSLLKNDDMV----P-KRKVFAIATLSGRLK-GEILRVPISKDV------FSALMLKAILR--KDLAHNSK--------DKL------REERIT--KIGIHKAIHVSLFFDLHFLSFKPTVELS-SAE-E-RQSLSKGY-LEKLNKQYEEFLEEWKIVLF
WP_098063474.1|1469170|APAZ|short   SNAFQVECPGGGYWSELRGRDIV----F-GTDVLALSTIDGDPI-SKVRRRPISDDL------VVSLFTKALTR--RGLNVYGK--------NLL------ESTRK---TYMVHEAARIHLRRYRQYLVISPTIVTHMSGE-E-DKELKRKV-LSRQNSEYNDALDRWRERFD
WP_019977020.1|247|APAZ|short       SNLFPVTFPDERVWATIKGKNIV----P-KKMVYAFGIQSGRLT-GEIKRTPVTYEV------FKNLYLKTIID--YNLRTDGF--------EKI------NSKKIQ--QYHLYDAIEVGLFFDNNYINLKPTFFLD-SEE-E-KFEVGKSY-HEILNVKFNNQLERWKSILF
WP_097613865.1|2035448|APAZ|short   STAFKLRCPEQGVWRWVDRRDLM----P-KGRVWALGTLTGPMS-EVPVRVPIDVEL------VTHLLVRSLAL--RNLPSEGP---------LL------KKPQRR--SYTVHDAVLLFIRRAGRFLVLKPTVKLFADGS-P-EKAIKLGI-FGYQNDKFDAAVEHWRRQLF
WP_059982501.1|101571|APAZ|short    SNAYPLTYPNERRRSWLDGIDAC----V-EDGAFALGDATDNLT-ASISALAVSDEF------IRSVLQRCLVR--LNAESDGW---------RL------SPYTKK--TFAIHRAVRIRFMSLSKLAILMPEVTVKATGA-L-AKILKNEI-YGFQNREFDADLQHWTSRLA
WP_078814669.1|48467|APAZ|short     SNAYPLIIPGIKPRHWLGARPGT----S-DGGVLALADGQSEL--NSPVATAVSQDV------ILSLYRRALVT--LRLKSDMS--------RRI------VSYDTH--NYNLHKALALRIEPVGGFVTLMPEIMVFPSGE-L-TKIVRSKV-YASQNAVFDTEIKNWTAKIC
WP_084462763.1|580166|APAZ|short    SNAFEIDCPTERVWATLGDRHLV----P--RKVLALGTIEDNIK-GPIERTPVTPDL------VVSLMRQALVR--AGLETDGR--------KQL------AVLRSV--RYAVHEAAEIFLRRIGGHLVLMPSLKVFQAGA-E-ANPIKLEI-LGYQNGPFNKAVNSWRKELF
WP_081444939.1|124|APAZ|short       SNAFALTLPIEGRWKWLSNNGFN----P-SNAALAIGTLDNEID-GEIHRSPITDDM------VFSLVQKSLVQ--RGLDTNHR--------DLV------VQIDSV--TYGIYRCARIEIRLIDSHITLDPTYYVPPDGD---HQEARKYK-LGYQNADYARDLEYWRKILI
WP_091781164.1|1761778|APAZ|short   GNAYRLSYPQGSWKDWLTPDIGQ----I-EGGALCLADTAESLR-APPTRVEISDNI------IASLFRRALVH--LQMQTDYR--------RRI------VHYETR--TYRIHRALSITVVGIDGHVVLMPEIVATEEGE-L-LKALRVAI-YGYQNDIFDKDLTHWTGQLL
WP_071145652.1|1852362|APAZ|short   LNAIKASYP---NWKELENRNVV----L-KGNTYLLGEEGKISS-TSIEIQDVPEFY------FLGLLYDLIEK--HKLSL-----YKKS--RKI------NHQLSSTEGIVIYEAFEYKVEIINKFFLLCPCVHIQLNGT-E-AQYISNII-YSNRNSIYGEKLKLWFGILK
WP_017454678.1|80842|APAZ           SNAHPLRYPHGSWKDWLPKEAGP----V-DKGALCLCDVPEHLN-GPVTEVAISDNL------ILGLYRRALII--TGMKSDGR--------RRI------APYDQK--NYKVHRALSIDIVGVNGHAVFMPEIVASLDGK-I-TKALRNQI-YGYQNNVFDADLSRWAGQLV
WP_100991967.1|2057025|APAZ|short   GNLFPIRFPDEEPWELVSDQSLV----Y-NGNVYAFGSPDGRIK-GDIQRSPLSKDI------ISNLLIRAVTL--PSLSNNNK--------NLV------KVESSH--RYTTHRGIKFKFIADSSYLSCKPELYIPYNDD-P-KRDLKNSF-FKKLNGQYETFIDNFRKLLF
WP_053058140.1|909625|APAZ|short    SNAFPVECPERGAWRRLAGKDVV----L-RRKVLALGTVDGEIE-GQIERTPIGGEL------VVGLLTEGLTR--RGLGTDGR--------RLL------DEYERR--ACRVHEALLVHLRRYGGHLVLMPTLRCTEAGE-E-EQEVKRAV-LGKQNDKFNDAVNRWRERLF
WP_082755986.1|1355477|APAZ|short   SNAYALECPKDHVWSALADKSII----P-KGKIFALGQVDSNVK-GPIERTPVGPDL------MISLMREALTK--VALPTDGR--------HEI------EPRSDQ--GYVTHDSVHLYLRRDAGYLAIMPTIKVFKDGQ-P-ANPVKLAI-LGYQNKQFNQAVMEWRKRLL
WP_059945304.1|1503055|APAZ|short   GNAYRLSHPLGSWRDWLPPKLGQ----V-ESGALCLADMADALR-APPRRVEISDNV------ITSLFRRALVK--LNVHTDFR--------RRI------IHYQTR--TYRIHRALSMNIVGIDGHVVLTPEVVATEDGE-V-QKALRVAI-YGFQNDKFDGDLSHWTRQLV
WP_100085051.1|152480|APAZ|short    GNAYRLSYPLGSWREWLPPTLGQ----V-ENGALCLADTAEALR-RPPRRIEISDNI------ITSLFRRAIVK--LNVRTDFR--------RRI------IHYQTR--RYLIHRALSMNIVGIDGHVVLTPEIVATEDGG-V-QKALRVAI-YGFQNDKFDGDLSYWTRQLV
WP_085482892.1|1515439|APAZ|short   GNAYRLSCPQGSWRDWLPPELGP----V-KKGALCLADVAEALR-VPPTRVEISDNI------IASLFCRALVT--LEIPTDHR--------RRI------VHYQTR--TYRIHRALSLNILGVDGHVVLMPEIVATTAGE-I-QKALRVAI-YGFQNDKFDGDLSYWTRRLA
WP_052564896.1|795830|APAZ|short    LNAIKATYPGKDDWDKLKDQPVS----L-NENTVAFASVNHTLK-SEITTVDIDDLI------YLGMLYDLIEH--FKLEKVPN--------RKYKNE-ELQK------SLSVYEAFEIQIEFHNKFLIILPSIHIDKAGL---KQEIANKI-ISKRNRMVNNQLRFWLGLLK
WP_050783877.1|516466|APAZ|short    GNAYRLTCPHGSWRDWLTPERGQ----V-EKGALVLADMAGFLR-VSPTRVEISDNI------IASLYRRALVS--LQIQTDHR--------RRI------VHYDTR--TYRVHRAVSLTIVGIEGHVVLMPEVVASLAGD-L-QKTLRNAI-YGFQNDKFDADLSYWTHRLV
WP_089457547.1|2015357|APAZ|short   GNAYRLSYPLGSWRDWLPPNLGQ----V-ESGALCLADMADALR-APPRRVEISDNI------VTSLFRRALVK--LNVHSDFR--------RRI------IHYQIR--RYRIHRALSMNIVGIDGHVVLTPEIVATEDGK-V-LKALRVAI-YGFQNDKFDGDLSYWTRQLV
WP_084234542.1|100176|APAZ|short    TNLYPIIFPDEKPWSFCEH-NII----P-KGLVYAWGAKEERLV-GGIDVTPFTRLA------FRELLLRTATR--SGFAFSKD---------KI------KDPKNAFFSIHAYLGVQLSLEFDYKYLSFAPAYHFR-DAD-R-IKSFSDSFANGAKNLSINNYIDEWTSALI
WP_052303232.1|60548|APAZ|short     SNAIPLTPPSGTVWATLDRHNFV----P-RSKIYAIAMAEENLK-GEIKRVPLNDDL------INQLVRRATVL--ANCPSDGE--------SLI------EKVEDL--DWKVHQAVLVQIRPLGSALVLKPTLYVTRSGA-I-ERLVKQRV-LGYQNKEFNGATEAWRRRLV
WP_006746222.1|108010|APAZ|short    SNAFEIDCPSEKVWSWVGARPVV----P-KGKILALGTVDENIK-GPVERTPVTPEL------IVGLMREALVR--AGVETDGQ--------SEL------APLKRV--QCHAHESVIIFLRRVGGYVVLKPSIRVLQSGA-E-AGPVKLRI-LGYQNKPFNTAMNKWRRLLF
WP_089761443.1|408074|APAZ          SNLLPLTIPQKGAWSKISERNVV----P-KGKVMALGTLDGNIQ-GVITRVPIDQEL------IKHIITAALTI--LNFSSDGR--------NKI------KPIQTK--EYKIYQAIFLNIVKDDEFLLVKPTISIISDGE-L-RKSISKEV-LDRMNGQFNTAFEQWRTLIF
WP_044015994.1|1539298|APAZ|short   LNAIKASFP--GKWRRLGNSNIV----F-KEDCLLFGNEQNHLT-DELKIADIPEIF------YLGMLYEMIEK--YGLSL-----YAKG--RRF------NDPLSENENNSVFEAFEFKLEFVNKFLLICPTIHIQKSGE-D-LQFLSNTI-LSNRNKKYGQKLNFWIKRLQ
WP_091170676.1|551996|APAZ|short    GNLFPIKLPGLQPWKSIKPYNIV----P-KGYVWALGTLTGQFK-SSIVRVPIKGNL------IYNLLLTALTK--NGLRSNGK--------DLI------ATTSNR--LYSTHEAVRLSLSHDGKYLSLEPDFRIEADSDQR-RQDVGRTY-FDKLNNFFDEYIKGWRKLLF
WP_090624110.1|1477437|APAZ|short   GNLFPLKLPGLQPWKEIKPYSIV----P-RGYVWALGTLSGHIE-GSITRAPIDNEL------IYNLLLSSLTR--KGLRSNGK--------NLI------EPTSHR--MYSTHEAIRLSITTDGKYLSLLPDFRINDDPNAK-RQDVGRTY-FDKLNKAFDEYLFSWRKLLL
WP_085474560.1|561061|APAZ|short    GNLFPIKLPGESPWKQLRTFDIV----P-KGFVWALGTLTGYIS-GKITRIPIDSNI------IYNLLLSALTR--AKLRSNGK--------DLI------KTASNR--LYSTHEAVRLSITTDGQYLSLVPDFKIREDPDAV-KQEVGRTY-FKMLNKAFDEYLLGWRKLLF
WP_078792595.1|238|APAZ|short       LNAIKAHFP--GKWKRLGNSSIV----F-KNDSLLFGSEQNYLI-DDLKISDIPELF------YIGMLYELIEK--YGLSV-----YAKG--RKF------NNPLPESENINVFEAFEFSIEFINKFLLLCPTIHIQKLGG-E-SQYLSNTI-ISNRNNKYGKKLNWWINELK
WP_092033621.1|1855398|APAZ         LNAIKAYFP--GKWKKLQGSNIV----F-KGETLLFGNENEYLT-DELKLIDIPELF------YIGMLYELIEK--YQLTL-----YRKG--RKI------QHQISQQEGYQVFEAIEFKVEFVNKFLLICPTIHIQTTGA-E-VQNLSNTI-ISNRNKKYGEKLTFWLKELK
WP_026808685.1|86104|APAZ           LNAIKASFP--GKWKKLGSTNIV----F-KNDTLIFGVEQSHIT-DDLKIADIPEIY------YLGMLYELVEK--FGLSV-----YAKG--RKF------ENTLSDSENIAVFEAFEFKIEFVNKYLLFCPTVHIQTAGG-E-VQYLSNTI-ISNRNNKYGQKMHWWFTQLK
WP_097200709.1|1884383|APAZ|short   SNAIPLIPPSGEVWSTLDRHGFV----P-RGKVYALATIEDNVKDGAFNRVPLNDDL------ANQLMRRATVL--AGCANDGD--------AIV------SRAKSE--TWTVYDAVLLQIRPLGASLVLKPTLRVTSIGE-A-ERAIKVRV-LGYQNKEFNEATDFWRKRLL
WP_081441952.1|314344|APAZ|short    SNAYPVSLPGAKPRDWLDPINVS----VGNDGALVLGNAESAVK-GKIKSVELSIEL------IRSLMQRALVC--LGFSSNLT--------NRL------LPYDRK--RFQIHKAVSIKLINLQGVSVLTPEVIITNEGS-I-SKVIKNEV-YGYQNKEFDDDLRHFTDKLT


#########################################
### Group Ib: APAZ in SIR-APAZ proteins #
#########################################

WP_077684787.1|1332264|APAZ         YNALPVAAP----NEEFKEAGWR----AQGGSVWGWGDPS-------------------------------------------------------------------------------------------------------------------------------WRASSA
WP_049803085.1|375|APAZ             LNALPLELP---DWDDIKQARNK----ATGSSILAWGGEQT--DLTSLSPCSIKDFR-------------------------------------------I--TRTIS-----------------------------------------------------------------
WP_080700186.1|103855|APAZ          TNALQIGFP---DMGTLFEKQPS----V-MDRLLFWGNGEP--GKKLISSMEIENLP------LKSMVEHAVAK---------------------------------------------------------------------------------------------------
WP_065137571.1|1778|APAZ            FNALPIAAR---RRSDA--R---PRPKVCPGEVLTLGDADG-LPPGEVGTAGINPLA------HHRVLVQAIAK---PVQT---SLIVQ---Q--QRDR--AQ------AI-----------------LARP-------------------M-W-------------------
WP_097674963.1|142585|APAZ          MNALAVSGP----DNEIAKAGVD----VRRDGVLAFRRDNP--GIKAFDHHPLSS--------ERALVRDALFR---GLER---RVRLRP-------EKSISSAKPV----VWSEACGLCVDYRLE-----------------------------------------------
WP_090828645.1|1233|APAZ            ---------------------------------------------------------------VKGFIEEALCV---PLRT---AYLIA---D--PTD-NVDALEPLAQ--GWSESVRLSIDYKNGWLLIDPDVWIWLRARQD-AREFLDKR-RADRNKKYNELLDAWRQIIL
WP_017505568.1|1229204|APAZ         TNALPLSWP----VSEVKEAGVD----VRRAGVLAFGKDVD--DITSLETYAISP--------ERTLIRDALVR---TLDR---RILLRP-----N--RTVA---------PWSEACEIRLDWKLDWLLLEPRVVLEEDGTAE-AKDWVRAR-RAQRNKHANSMLDGWIELIV
WP_093153036.1|420996|APAZ          TNALPVSHP----WSEIEKAGVD----ARRDGVIAFGRDPP--GIKRFETRSIPD--------ERRLIRDALMR---GILR---RFALP----------TVRSIRPI----RWTECCELRLDYKLDWLLLDPRIHRN-ERATA-SKEFVRSR-LAGRNPKANAMLSGWTSLLL
WP_078813596.1|48467|APAZ           LNALPISYP----QKEVRTSGTD----ARRSGVLAFGSDSN--QITEWDLHPIES--------ESSLINEAFVK---SLCR---NLAIN---NRH------DPLRQVC---AWAEAITIRLELRQQWLLFEPTTWVE-PGR---EKEFHRQR-SASRNKNWNQLLAAWSALIT
WP_081730962.1|68287|APAZ           LNALPIVLP----HAAVAAAEVD----CRKAGVLAFGADAP--GITDFALHTIEP--------ERGLLRDALSR---GLDH---TLAPS---SST------DELKSIV---TWREGVGLRIDWADEWLLVEPRIVFS--GLSE-ATDFARER-TVKRNGSLNALVGFWAARLA
WP_013109336.1|120|APAZ             FNALPIQTP----HAEVKQVGVN----VRSSGVLAFGQDSN--AISEFDLHTIEK--------ERGLLRAALTT---GLFR---RLAPQ---DPR------ARLKALT---TWREGIGVRLDWAEEWVLIEPRVVFV--GMTE-ATDFARER-TVKRNRQLNDVIEFWAKYLE
WP_096462202.1|1675686|APAZ         LNALPVRTP----FGEAQKAGVD----IRRAGVLAYGRDAP--GITEFDLHTIET--------ERGLLRDALTR---CLVR---SLAPT---DST------APLKRLA---RWREGVGIRLDWADDWLLIEPRTVFD--GITD-AADFSRER-TVKRNRQLNDFVDFWAELLA
WP_018273545.1|29448|APAZ           LNALELETP----VAEVEAAALP----ARRAGVLAFGSDAA--DIESFDLHAIEV--------ERGLLREALTR---AMDR---SLTPA---DAK------GPLKKLT---SWREGLGIRLDWADEWLLLEPRTVFE--GITQ-ATDFARER-TVRRNPALNALLSFWSTLFA
WP_011940822.1|351604|APAZ          LNAIPVQIP----HAEAKQAGVD----VRRAGVLAFGADGG--NITDFDLHTIDN--------ERGLLRSALTR---RLTR---SLAPS---ESV------APLKQLV---HWREGIGTRLDWADEWLLIEPRTVFD--GIND-AADFARER-TVKRNKQLNDLIVFWADLLS
WP_066514273.1|120107|APAZ          LNGLAVTIP----VAAAAEANAR----VRQAGVLGFGSDAP--GITAFDLATFEK--------ERGLLRDALVE---NVIR---SLVPV---DSA------DGLRAIT---KWHEGVGVRLDWADDWLLLDPKIVFE--GVTD-TADFARER-TVKRNRDLDRLIDFWAKHLA
WP_036051529.1|999627|APAZ          LNALEVSLP----YKEVSAAGVD----ARAKGVLAFGSDSN--SITEFDLHEIET--------ERGLLKQAISR---GLKH---SLKPA---DER------APLKRVV---TWQEGVIVRLEWADDWLVFEPRTLLE--GVTE-ATDFSRER-SVRRNRPLNELVSFWGDLLS
WP_011923975.1|114615|APAZ          LNALELETP----VAEVEASGLP----GRKAGVLAFGADAA--EIESFDLHPIEA--------ERGLLREALTR---PMAR---SLAPA---DER------LPLRKLT---RWQEGLGIRLDWADEWLLFEPRTVFE--GLTQ-ASDFARER-SVRRNPALNVLLEFWSTLLA
WP_093164034.1|1882828|APAZ         INALRVQTP----FAEAELAGVD----TRRSGVLAFGNDAP--NITEFDLATIEL--------ERGLLREAVGR---GLIR---TLYPI---IPR------QPLKSLV---EWREGCAVRFEWAADWLLLEPSPVFL--NITL-AADFGRRR-TFNRNQKLDALIGFWSDYIF
WP_084218942.1|328301|APAZ          LNALPIQMP----YAEVQKACVD----VRRAGILAYGTDET--DIRSFDLYAIET--------ERGLLRDALTR---DLIH---NLAPR---NRD------EPLRLLV---RWREGIGTRLAWADDWLLVEPRIVFD--GITD-AASFARER-TVRRNRQVNDLIEFWAVRLA
WP_013801384.1|742013|APAZ          LNALRIQMP----TGDVAAAGVD----ARRPGVLAFGADAP--DIAEFDLASIET--------ERGLLRDAVVR---GLIR---TLYPM---EPG------QELKKHA---QWREGCAVRIEWAADWLLLEPGPIFL--TLTA-ASSFGRER-TFKRNQKLDSLVDFWSSYLY
WP_085936213.1|225324|APAZ          LNALPIQAP----YADVEQAEVA----ARKAGVLAFGSDGG--GITDLDLHTIEI--------ERGLLREALTR---AVVH---SLAPS---ADA------SDLRRLV---RWREGISTRLDWADDWILLDPCTVFE--GIDD-AADFARER-TVKRNRPLNDLLGFWSGYLA
WP_015664541.1|44255|APAZ           LNALELGTP----VKDVEASGLP----GRKAGVLAFGADAA--EIKSFDLHPIEA--------ERGLLREALTQ---RMVR---SLAPA---DEK------TPLKKLI---RWQEGLGIRLDWADEWLLLEPRTVFE--GLTE-ATDFARER-TVRRNPALNALLEFWSTLFA
WP_082795034.1|33051|APAZ           LNGIEVSIP----AADVLAAKAD----ARSGGVIGFGSDQP--DITDFDLSVFED--------ERGLLREALVR---GLQR---NLAPH---DEH------GSLRSLV---RWREGVAVRLDWADDWLLVEPRIDTD-DDGST-AADFARER-TARRNRDADKLIDFWTGLFA
WP_051882337.1|1247963|APAZ         TNAFPISYP----AREVEASGRP----ARRDGVIAFGNDNG--DIEDWSTHPILD--------ERRLLRDALFA---GLTY---RLVLA---N------RVSRLVGLG---NWNEACSLRLDFKGGWLLLEPKVHLE-EENTA-ANEFVRER-TARRNGPSNSLLESWRTILL
WP_069707909.1|158500|APAZ          MNAVRVTRP----GKDVEAAEGK----VRRAGVLGFGSDDP--SITEFGIATFED--------ERGLLRRALVA---DMRA---SLAPR---DPA------QDLRDVIG--TWREGIGLRLDWASDWLLLEPRIVFD--GGSE-TADFARER-TARRNQMLDKLINYWSRRFA
WP_013299755.1|208216|APAZ          TNGFPVAYP----AKEVETSGHK----ARRDGVIAFGDDDD--DIKEWNTHPILD--------ERRLLRDALFT---RLKY---RLVLA---E------SVARFRGLG---DWIEVCGLRLDYRDDWLLLNPRTHLV-DEASP-AKDFVRER-MARRNSQSNDLLESWRTILL
WP_051443965.1|1429916|APAZ         TNALPLSQP----YQDISAAGVD----ARRDGVLAFGRDTP--AIKVFDTHPLAS--------ERAIVRDALFR---GVQR---RFFLVP-------QQSITRVKPV----GWTEACGLRVDHRFDWLLLEPTIITD-EETPE-VREFVRER-RARRNRHANALLDGWITLII
WP_051600234.1|1280944|APAZ         TNALPIDYP----AREINELDSS----ARKKGVLAFGDDGD--NLRSLDTHSVIA--------ERSLLRDALFR---GF-----AHYFRA--D--QS--DLSALQTAV---PWSEACQLRLDYKMDWLLVSPVVLVDDDGTPD-AKEFQRER-RVRRNLQSNSILDGWIQAIF
WP_061048384.1|221822|APAZ          TNAIPIEYP----GKEVEEMHSD----ARKKGVIAFGDDGG--NIRKLDTHGILD--------ERTLIRDALFG---GL-----RTFFRS--D--NNGR--EKLQQAT---VWAEVCEVRLDFKLDWLLINPQVLIDDDSTTS-ARDFVRER-RVKRNKQFNDILDAWVHVIL
WP_081684175.1|266854|APAZ          YNALPVAAP----NEEFKEAGWR----AQGGSVWGWGDPET------TENVDIDLLS------LHALLVQGLAR---PART---RVLLHE--D--DSERTLRRFKKAYD--AWAEAARLHVEWR--WMIFTPFTWVEEDDDSP-AADWRRER-WVQKNEKWASIIDVWATSIA
WP_052530012.1|36809|APAZ           MNALPISSP---TLDAVHAARWR----HTGDRVLALGSAT-LTAPPFV---TIDC--------ERAVTSEALAR---PVLI---RLVVRA--D--QASR--QALANAYG--SFAEGVRLNVEWRLDWLLFVPHTWVS-DRTNSQASAWRKER-WVNRNETWAQIIAAWASILA
WP_091133619.1|549386|APAZ          TNALPISLP---TYDEIRRGDIP----AADDGLLYWGSRSTTI----VER-TIKRFH------TKALFEEALAK---PVRK---RFAVA---S--QAA-PLTALRRAIG--TWSEAVSIRLEERNGWLLLRPDIWIS-PKRDE-AREFIRAR-KLRRNSQANELLDAWIRVLL
WP_073904454.1|1490482|APAZ         MNALPISSP---SLDAVHAARWR----LTGERVLALGHAT-LTGPPTV---KINS--------ERAVTSEALTR---PVLI---RLVVRA--D--QASR--QALIRAYG--IFAEGVRLNVEWRLDWLLFVPHTWVS-DRNNHRASAWRKER-WVNRNEKWAEVIAAWASILA
WP_019960613.1|240237|APAZ          FNGLPMKVP---NWEAIRKPETS----LTDGKALAWGGQQA--DFLE-SEVTFDPWR------IKNFLEEGLAR---PLRR---SLIVD---H--KA--DV-GLEDLHR--HFAEAVHMSLGYADNWLLLKPDVWIWRFARQH-ATNFLDKR-KADRNDKHDRLLSAWIGILS
WP_090227846.1|1007099|APAZ         LSALPLAMP---SVTEIKENRAK----VFGKPLAAFGDDES-LGAKLSGEVSLNI--------AKGVIYDALMR---PLRL---RLSVS---P--DAERQLAKLRSAYG--RYAEGVWIRLEEADSWVVFEPATFIDGDSA---AEDWRRER-WVQKNHKWSAIFDAWVELLT
WP_038205789.1|151755|APAZ          LSAMPLEMP---GIADVKQAGVR----VQGGPLAAFGPDAP-FGAKLAGEVALDV--------AKGVIYDALVR---PLRL---RLSVS---S--EAQRLLSRLKTAYG--KYSEGLSIRLEQADEWAVFEPSTFIDADPP---AEDWRRER-WVQKNHRWSAILDAWVELLT
WP_013596009.1|80867|APAZ           LSAIPLEMP---GIADIKQAGVR----VQGGPLAAFGPDAP-FGATLAGEVGLDI--------AKGVLYDALVR---PLRL---RLSVS---R--EAQRLLFRLKAAYG--RYSEGLSIRLEHADDWAVFEPATFIDADTS---AEDWRRER-WVQKNQRWSPILDAWVELLT
WP_050399989.1|630921|APAZ          LNALPLELH---DWDDIKLARNQ----ATGSSILAWGSEQK--DLTSLLPCSIKDLQ------LKGFIERAIGL---PLRD---GVLIL---D--RHN-DL--TRGISQ--WWAEAVRFDVDEIDGWLVLKPDVWIWKYARQQ-ATSFLDER-LGNRNNRGDALLTAWINLLL
WP_012473795.1|1096|APAZ            MNALQIDFP---RLSELRSSRPK----ITAEKTLFWGASET--RIKSISSYSLSVAI------LHSFIENALSE---PLRK---RFAVV---D--H--KKVDALKKAVG--FWAEALEMKVERRDEWLLIEPDIWVS-SEREE-FVNFLSHK-RLKRNAQAYNILDAWIQLLC
WP_071240727.1|1882733|APAZ         FNGLPMQVP---SWEAIRKPETG----LTDGDVMAWGKPDT--DFLD-SEMTFDPWR------IKNFLEEGLGW---PLRR---SLIVD---H--KAQ-NV-GLEDLYR--HFAEAVHLSLSYADEWLLLKPDVWIWTFARQH-ATQFLDRR-KAERNDKHDHLLSAWIGILS
WP_091379109.1|1881103|APAZ         LNAVPISAP---TAADVRAAGWR----ALPDEVLAFGIPGS--QPPDV--VEVDLLA------QVALVGEAIAR---PVRI---TLIVV---P--KGGR--ESLQRAYG--RFAEGVELRIERWLDWLIFTPFTWVEQAARRPPAAPWIAER-WTQRNETWAAILASWAELMA
WP_005988489.1|56460|APAZ           FSAVRLNLP---EVLELREHKAK----IAGKSWAAFGSDTSY-QPRLAGTIALDP--------AKGLLYDALVR---PLRL---SVLVS---S--DRARALGPLKAAYG--PYAEALTIRLEEVDGWCVFDPFTQVDA---AEQAADWIREQ-WAKRNSRWSGIIDAWSSLLA
WP_091963848.1|1761772|APAZ         LNALPLQLP---DWDDIKQARNQ----ATGSSILAWGSEQR--DLNSFSPCSIKDLQ------LKGFIERAIGL---PLRD---GVLIL---D--RHN-DL--TRGISQ--WWAEAVRLDVDEIDGWLVLKPDVWIWKHVRQQ-ATSFLDER-LGNRNNRGDALLSAWINVLL
WP_091471579.1|492660|APAZ          LNALPLEIP---QWSDLRKAEGR----LTAEKVLCWGTES---DVRAIEPFDFNALE------IKGIIEEALSK---PLRT---QFVIV---D--TTE-DQSVFNELKN--FWAEALRVSFERKENWLLIDPDIWIWSRARHL-AVDFLDQR-RSDRNKKYNEILNAWTHLIL
WP_079605750.1|1437360|APAZ         MNAVPIDLP---EWTDLGATKGR----FTAESILCWGAEA---DLVSISPHDLSSIA------VKGFLEEAICH---PLRT---SYLIA---D--ANR-DQSPFSRLHD--HWAEAVRISIGMIDDWLLLDPDVWIWPRARRD-ATNFLDRR-RGNRNNIYNALLEAWLSVLL
WP_016736429.1|396|APAZ             LNALPVSLP---DWRSLADYRSD----VTAESVWCWADEAK--RLKVIEEVVVPTFH------YKAFFEEALLL---PLRM---SFLIA---D--AA--DVGALAPLQR--SWAEAVRISLDAKDGWLLLEPDVWIWPHARKV-ATEFLDGR-KGTRNGIHNQLLNAWTEIAL
WP_053571900.1|1353886|APAZ         TNALQIRVP---DLAQLFEKRPQ----V-TDRILFWGNGKP--RVKSVSSFEIDDLV------FKSMVEETVAN---PLRK---KYAIT---D--ESD-TLKPLREALSHNYWAEAVSLRVEERNGWLLLKPDIWIS-NKMRE-ATDFVYKK-KIRRNKQASEILSAWIKILL
WP_035240078.1|1380348|APAZ         LNALPVSMP---DWEYIIASRGS----LTGEEVLCWGAHDD--DLLSVVDRDMPRIS------IKGFVEEALCK---PLRI---SLLIT---D--SPN-AQSALAPLVA--TWAEALRVSIDFKNGWLLLDPDVWIWPRARKD-ATGFLDKR-RGDRNKVYNSLLSAWVQIIL
WP_003807800.1|518|APAZ             TNALQIGFP---DMGMLFEKQPS----I-MDRLLFWGNGKP--CEKLISSVEVEDLP------LKSMVEHTLAK---PLRK---KYAIT---H--ESN-TLKPLRDALSNSYWAEAVSLKVEERNGWLLLKPDIWIS-NAMRD-ATEFLYKK-KIRRNKQAFQILSAWIEILL
WP_051634474.1|358|APAZ             YSALLVQLP---TSPAVRASKCR----IAGREIAAFGNDHPL-GAQVAGTIKLDP--------ALGLIYDALVR---PLRL---SLTVT---P--GTRRDLRQLREAYG--LFQEGVFLKLEQVEGWCAFDPYTFIDAGVNDL-AGDWRRER-WARKNMQWAGIVNAWAQLLT
WP_085773725.1|655015|APAZ          LNALPLGLP---EWRALRKSEGR----LTADTVLAWGAEAA--DLKTLAPFDIGDLL------LKGFLEEALCA---PLRT---RFIIA---D--AAQ-DQSAFTALAQ--RWAEALRISLDLRDGWLIVDPDIWIWSRARRV-ADEFMDRR-RGDRNKKYNQLLDAWVRLIV
WP_013654325.1|991904|APAZ          LNALPLSLP---DWRALRKSEGR----LTGDTVLAWGAEAS--DLNALVPHDLGQLL------LKGFLEEALCA---PLRT---QFIIA---N--AAE-DQSPFYGLAQ--RWAEAARVSLDLRDGWLIVDPDIWIWSRARRI-ADEFLSKR-RGDRNKKYNQLLDAWVRLVG
WP_074343878.1|36809|APAZ           FNALQLEAS---RRGEV------PREEVGPGEVLCLGKPDNLATPGPAEQVELDLLA------HQNLLLQLLGR---PVQV---SLILD---D--NQSR--AKMNRAYE--RWAEMVMLSFDRRAGWLLFRPWTWIAEDPRDDPASPWRSEI-WAKRNETWAVLIAAWSALLA
WP_052117900.1|205844|APAZ          LNALPIALP---DWPSLSEAESR----VTAPNILCWGEPDR--HAAKIEGVDIPSLI------LKGFVEEGIAT---PLRR---NILIA---D--AAQ-DLSPLQPLSS--FWAEAVRVSITQKNGWLLVDPHIWIWPRARNA-AREFLDER-RKDRNAKFDGILTAWIQVLA
WP_082670027.1|33051|APAZ           LNALPITLP---EWAELRQSDPR----MTADEIWCWGPRSA--NLVGIDERDVPLLS------VKGFLEDALGT---PLRT---TTLIA---D--PAQ-DKTLLDPVFH--SWAEAVRVSIVQKQGWAVLDPDIWIWPRAREV-ATDFLDQR-RKGRNNKFNVLLDAWVQALI
WP_042087938.1|1492281|APAZ         LNALPIDMP---EWDEVSASEQT----LSSDTVWCWGKEDG--SVETVEPRALPGIR------LKGFIEEALGY---PLRA---GFLIV---D--QAD-DVGGLDPLFQ--DWAEALRISVDQKGGWLMIDPDIWIWPRARAN-ARDFLDRR-RSDRNDKFNALLDAWVQLLF
NP_952413.1|243231|APAZ             TNALPVTQS---TFSELSQKSPK----L-TEKVLFLGGEPN--EINSIGQYYIDEIA------LKSFVEEAILT---PIRV---RYAVIPNAK--D-DR--D-LRKAVGGYSWAEAVSIRLEERGGWIMLKPEIWIK-DRREE-ATDFIRSR-RRYRNQCSYQILDAWIKILF
WP_057834160.1|280332|APAZ          LNALPLALP---TWDDVSRSDGA----FTADKVLCWGASNA--DFSALKEADVPQLN------IKGFVEEAAVA---PLRT---TFVIA---A--PDD-RTSELLPITK--SWAECARISVEQKNGWIVVEPDVWIWTRARRL-AIDFLGER-RKDRNAKYNALLDAWIKVLL
WP_101944482.1|2067453|APAZ         TNALRIGFP---DIGELFEKQPP----V-TDRILFWGDGKP--RVKSITSFEIDDLV------FKSMVEHTVAT---PLRK---KYAIT---H--QSD-ALKSMRDALSHNYWAEAVSLKIEERDGWLLLQPDVWIS-NKMRE-ATVFLRKK-KIYRNKQASNLLSAWIEVLL
WP_079392070.1|286|APAZ             LSALLISLP---TSPAVREQRCK----VAGRELAVFGKDESL-GPQLAGTVTLDA--------AHGLIYDALVK---PLRY---SLVVT---E--EALRDLTQLSAAYA--PFHEGVFLKLELIEGWCGFEPYTFVDEQPVDAVAGDWRRER-WAPKNKQWAAIIDAWATLLA
WP_102073885.1|2045210|APAZ         CSAIPISMP---TTVRARDAKAR----VSGREIAAFGSDAPV-GGKIAGTIDLHP--------ALGLLYDALTW---PLRL---KIIVA---P--EVARKLSHLRQAYS--PFSEGVQIRLDCVANWCAFEPFTYVEDGASDNSIMDWQRER-WAGRNKEWARIIAGWAKLLP
WP_064304386.1|303|APAZ             YSALLVSLP---SISEVKEHRCR----VFGRELVAFGRDNPF-GAQLAGTADLDV--------ARGLLYDALVQ---PLQF---SLVVK---E--ETRRDLALLRTAYG--PYQEGVLLKLELIEQWCGFEPFTFVNSQTGRIGAGDWRRER-WAQKNRHWAAIIDAWAKLLA
WP_026042451.1|1225184|APAZ         CSALPIAMP---TTVRARDAKIK----VSGSEIVAFGHDASV-GARLAGTVDLQP--------ALGLLYDALVW---PLRL---RIIVA---S--EVARKLSSLRQAYS--PFNEGVQIRLDYMAEWCVFEPFTCVEGESSDNSSIDWQRER-WAGRNKEWSRIIAGWAQFLP
WP_035638686.1|566679|APAZ          YSALLVSLP---TSPTVKEKHCR----VAGREVAAFGKDDPL-GAQMAGTIELDA--------ALGLVYDAFVR---PLRF---SLVVA---E--EARRALAQLRDAYG--PYHEGVFLKLEHIEGWCGFEPYTFVDKQTNDLSAGDWRRER-WAQKNRQWAEIINAWANLLT
WP_062341847.1|1768752|APAZ         YSALLIKMP---SSPEVKEKKCR----VAGRELAVFGKDQPL-GARLAGEIALDP--------ALGLLYDALVR---PLRL---AIDVA---D--DIRDTLKKLRDSYG--PFQEGITVKLEQVDNWCGFEPYTFVQGASADPAAGDWRRER-WAQRNKNWAAIIDAWSQLLT
WP_061535229.1|279058|APAZ          YSALLVTLP---TTDEVKEQKCR----FAGNELAVFGRDDSV-DARVNGTIALNP--------ALGLLYDALTK---PLRL---SLLVA---A--NKRRELKALKEAYG--CFNEGIHLKLENVQDWCGFEPFTFVDKNGNDERSADWRRER-WARKNGNWSQIIAAWAGLLT
WP_062785679.1|13688|APAZ           YSAILLSMP---TSAEVKAKGYR----AAGRELAAFGRDQPL-GPSLAGTIDLDP--------AMGLLYDTLVR---PLRY---SLVVA---D--DARQTLSRLRDAYG--PFQEGVHLKLEQVDGWCGFEPYTFVQQTDSAEMAGDWRRER-WAPRNRNWSSIIGAWAQLLT
WP_012486312.1|155077|APAZ          CSAIPISMP---TTARAREVRAK----VSGREIAAFGADAPV-GGRIAGTIELHP--------ALGLLYDALIW---PLKL---KLIVA---P--EVARQLSCLHQAYS--PYNEGVQIRLEHVTDWCAFEPFTYVEGDADNNSVMDWQRER-WAGRNREWARIIAEWARLLP
WP_100221482.1|80842|APAZ           YSAIHVSIP---TTEEAKAHGCR----VAGRELAVFGRDNEF-GARLEGTIQLQP--------ALGLIYDALTR---PLHL---TLLVA---E--EKKRELGKLRSAYG--VFCEAIEIKLEKVDDWFGFEPFTHVEPGAAAPRSADWRRER-WQGRNGAWAGIIRAWQDMLT
WP_052259141.1|56459|APAZ           LSALLVSVP---SIFEVKASKCR----VMGNELAAFGKDATL-NPTLNGHWTLDP--------ALGLTYDALLR---PLRL---SLMVT---E--ERHRQLSKLRAAYG--NYNEAISVRLEEIEGWCGFDPYTAVEAPSDDPWTADWRRER-WATKNSAWASIIDAWANLLT
WP_087738802.1|1701573|APAZ         CSALPVSMP---TSADARDAGVW----VSGRDVAAFGEDAPV-GGRLADTIALSP--------ALGLLYDALIR---PIRM---QVMAQ---D--ERARRQAKLKNAYS--PFYEGVLLRLEQAANWLAFEPTTFVDEDEGESRSVDWRRER-WARRNNVWAGIIDAWAHLLA
WP_082340617.1|339|APAZ             FSALLVSFP---PIFEVKSSRCR----VLGNELAAFGKDTTL-NPTLNGHWSLDP--------AMGLIYDALLR---PLRL---SLQVA---D--ERQRQLSKLNAAYG--AYSEAISVRLEEIDGWCGFDPYTAVENPSDDPWTADWRRKR-WATKNGAWANIIGAWANLLT
WP_082576376.1|1736568|APAZ         YSALLVSMP---TSPAVKAQRCR----VAGRELAVFGKDEPL-GPKLAGTMELDA--------ALGLLYDALVK---PIRF---SLIVS---E--ETRRLLAPLRTAYA--PFQEGIFLKLERIEQWCGFEPYTFVDEAQPDVVAGDWRRER-WALRNKEWTAIIHAWFNLLT
WP_093307966.1|34072|APAZ           FSALLISMP---TTPVAREQHCK----VSGRELAVFGRDESV-GGQLAGTVDLNP--------ALGLLYDALTK---PLRY---SLLVA---E--DARRDLARLRAAYE--PFHEGVYLKLEQIEDWCGFEPYTFVDQAPTEAVAGDWRREH-WATKNKHWAAIIDAWAAMLT
WP_057221537.1|106591|APAZ          YSALLISLP---TSPAVKEKRCR----VAGRELAAFGKDNPI-GAQVAGTIDLDP--------ALGLLYDALAR---PVRL---VLIVA---E--EARRALAQLRDAYD--AYQEGVFLKLEHIEGWCGFEPYTFVDEQPNDLSAGDWRRER-WAQKNKHWAAIIHAWSGLLT
WP_005783348.1|47883|APAZ           FSALLVQLP---TTASIKEANVR----VCGREVAAFGNDQPL-GPKLSGTITLRP--------ALGLLYDALVR---PLRL---TLLVA---P--EIARVLSALKKAYD--PYAEGINVRLDRFNDWLGFDPFTFVDAQSTDGIAGDWRRER-WARKNGNWAAIIDAWAKLLV
WP_083592922.1|1317114|APAZ         YSAILLSMP---TWAEVKAKACR----AAGRELAVFGRDQPL-CPSLAGTIDLDP--------AMGLLYDALVR---PLRY---LLVVA---D--ETKQALSGLRDAYR--QFLEGVDLKLEQLDGWCGFEPYTFVQQTNGAHIAGDWRRER-WAQKNGHWASIIGAWADLLT
WP_056152149.1|1736266|APAZ         LSAILISLP---TSPAVKEHHCR----IAGRELAVFGDDQSL-GPEVAGTVALDV--------AHGLLYDALVR---YLRL---SIVVT---A--ETTRRLAELRAAYG--PFQEGIFLKLEQIEEWCGFEPYTFVNEHSMAAGAGDWRRER-WAQKNKNWAAIVDAWAKLLT
WP_037187103.1|1500259|APAZ         YSSLLINMP---TSPIVKEKGVR----VAGRELAVFGRDEPL-GARLDGEIKLDP--------AMGLIYDALVR---PLRY---TVVIA---D--EARNVLSNLRNAYK--PFQEGLFLKLDLIDGWLGFEPYTFVHEVASDPVAGDWRRER-WAQRNRNWASIIAAWAQLLT
WP_050591131.1|68287|APAZ           LSALPVAVP---TSPAAKDAKSR----VAGRELAAFGNDAPL-GPKISGTIELDA--------VRGLIYDALVE---PLRR---SLVII---E--GVQRALSSLRKAYG--PFQEGVFLKLEYVSGWCGFEPHTFVDAADKSPKAGDWRRER-WAQRNGNWARIIDAWALLLT
WP_065664090.1|1841655|APAZ         YSALLVTLP---TSPAVKAAKCR----IAGREIAAFGNDQSL-NPKLAGTVALDP--------ALGILYDALVA---PLRL---SLTVS---E--QRRRTLRPLRDAYQ--PFSEGILLKLEQIDGWCGFEPYTHVDTVTGDPVTGDWRRER-WAQRNKQWAAIIHAWAGLLT
WP_082722381.1|1385591|APAZ         CSAIPVEMP---TTPDARDADVW----VSGKEIAAFGNDEPA-GGRLDGTVNLAP--------ALGLLYDALTR---PLRW---SVMVR---D--QRERRQARLRNAYS--PFQEGVELHLEQAADWLTFEPATFVDQDRPTSRTIDWRRER-WAQRNHVWSAIIDAWADTLA
WP_009043888.1|587753|APAZ          YSALLVALP---TSPEVKEHRCR----VAGRELSVFGRDAPL-GARLAGSVELDA--------AHGLLYDALVN---PLRF---ALIVA---E--DTQRMLAQLHRAYE--SFHEGVFLKLEMIDTWCGFEPYTFVDSQPQEALVGDWRRER-WAPKNKQWAGIIDAWASILT
WP_037435767.1|380|APAZ             YSSLLISMP---TSPAVKEKGVR----VAGRELAVFGRDRPL-GPTLDGEVELDP--------AMGLLYEALVR---PLRY---AVVIA---E--EARNVLSNLRHAYK--PFQEGLFLRLDQVNGWLGFEPYTFVHHDGNDPVAGDWRRER-WAQRNRNWASIIDAWAQLLT
WP_080902475.1|294|APAZ             YSALLIALP---TSPEVKEHRCR----VAGRELAVFGRDAPL-GAQLAGSVELDA--------AHGLLYDALVN---PLRF---SLIVA---E--ETHRMLGQLRRAYE--PFHEGVFLKLEMIDKWCGFEPYTFVDSRLQEALVGDWRRER-WAPKNKQWAGIIDAWASTLT
WP_075285887.1|339|APAZ             LSALLVSLP---PILEVKSSKCR----VMGNELAAFGKDASL-KPVLNGHWTLDP--------ALGLIYDALLR---PLRL---SLMVA---E--ERHRQLSKLRAAYG--NYNEAISVRLEEIEGWCGFEPYTAVEAPLDDPWTADWRRER-WATKNSAWANIIDAWANLLT
WP_003280119.1|316|APAZ             CSAIPVSMP---TTVRAREARAR----VSGREIAAFGSDAPV-GGKIAGTIDLHP--------ALGLLYDALTW---PLRL---KIIVA---P--EVARKLSRLRQAYS--PFSEGVQIRLDRVADWCAFEPFTYVEDGANDNSVMDWQRER-WAGRNKEWARIIAGWARLLP
WP_027853030.1|404770|APAZ          CSAVPLSIP---STVRARDAEVD----VSGHYIAAFGADNPV-GGRLSGTIELHP--------ALGLVYDALTK---PLRL---KIVVE---R--EVARRLSDLKKAYS--PFSEGIQLRLEQSAGWCVFDPFTDVQENRTVNAVSDWQRER-WARRNPVWSRIISAWANLLT
WP_083657918.1|1892903|APAZ         YSAIYVVIP---TTEEAKAHGCR----VAGRELAVFGRDNEF-GARLEGTIQLQP--------ALGLIYDALTR---PLHL---TLLVA---E--EKKRELTQLRSAYR--LFTEGIEIKLEKVDDWFGFEPFTHVEEGHDEPRSADWRRER-WQGRNGTWATIMRAWQDILT
WP_083942961.1|266127|APAZ          YSAILLSMP---TSAEVKAKGYR----AAGRELAVFGRDQPL-GPSLAGTIDLDP--------AMGLLYDTLVR---PLRY---SLVVA---D--ETRQTLSRMRDAYG--PFQEGVHLKLEQVDGWCGFEPYTFVQPPQGAEMAGDWRRER-WAPRNKNWASIIGAWAQLLT
WP_020809957.1|357|APAZ             YSALLISLP---TSAAAKEKRCR----VAGRELAAFGNDEPL-GARTAGTLELDG--------ALGLLYDALVK---PLRF---ALVVA---E--EARRALRQLREAYK--PYQEGVFLKLEQIEGWCGFEPYTFVDEKAGDLLAGDWRRER-WAQKNRQWGDIIDGWAQLLT
WP_079791392.1|28901|APAZ           CSALPIAMP---TTAHAREAQIK----VSGREIVAFGHDAPV-GGKLAGIVDIHP--------ALGLIYDALIW---PLRL---KIIVA---H--QVACQLSPLRQAYS--PFSEGVQIRLDLVAGWCVFEPFTFVERITNDGSSIDWQRER-WAGRNKVWSRIILGWAQILP
WP_097031611.1|439529|APAZ          YSALLIAMP---TSPEVKEKNCR----ITGRELAAFGRDQSF-GASSAGTIDLDP--------AMGLLYDVLVR---PLRY---SLVVA---D--ETRQTLSRLRDAYG--PFQEGIHLKLERVDSWCGFEPYTFVQAEVADPMAGDWRRER-WAQRNKNWAQIIGAWAQLLT
WP_049858702.1|1681194|APAZ         YSAILISLP---TSPAVKEKRCR----VAGRELAVFGRDEPL-GAQIAGTVALDA--------ALGLLYDALIK---PLRF---SLVVA---Q--DISRKLSRLRAAYE--PFYEGVLLKLEHVEAWCGFEPYTFVDEQTMNSMAGDWRRER-WAPKNKQWAAIIDAWATMLA
WP_071507486.1|305|APAZ             YSALLVSVP---NTSDVRAQGCR----VCGRLLAAFGNDAPF-DAKLDGTIALDP--------ALGLIYDALTR---PLRF---ALVVI---P--AASRELGPLKAAYE--PYREGVRVKLERIEQWCNFEPFTFVDQVANDAMAGDWRRER-WARKNSHWSQIIDAWATLLT
WP_072017557.1|371042|APAZ          CSAIPITMP---TSAHAREAKIK----VSGSEVVAFGDDKSM-GGCLKGTIELNP--------ASGLLYEAFLR---PLRL---RLIIS---I--ETARQLSGLRQAYS--PFSEGVQLRFDRMSSWCIFEPFTNVENNLGTPGSLDWQRER-WARRNQIWSRIIAEWASILA
WP_099588558.1|40324|APAZ           LSALLLSLP---SIVEVKATKCR----VMGNELAAFGKDASL-KPVLNGHWTLDP--------ALGLIYDALLR---PLRL---SLMVA---V--ERHRQLSKLKAAYG--NYNEAISVRLEEIEGWCGFDPYTAVEAPSDDPWTADWRRER-WATKNGAWANIIDAWASLLT
WP_013078838.1|88688|APAZ           YSALLVDMP---TSPDVRAAKCR----AAGKELAVFGRDQPL-GAQLAGEIELDP--------AKGLLYDTLVR---PLRL---SLVVA---E--ETRNTLAKLREAYG--PFQEGVFLKLEPMDDWCGFEPYTFVDEDGHDPSAGDWRRER-WATRNKHWAGIIDAWANLLV
WP_092821445.1|1380357|APAZ         YSALLIEMP---TSPAVKEKGVR----VAGRELAAFGRDQPL-GATLDGEIKLDP--------AMGLLYDALVR---PLRY---ALVIA---E--GIRDVLSNLRKAYN--PFQEGVFLKLELVDGWCGFEPYTFVQQGSANPGAGDWRRER-WAQRNRNWAAIINAWAQLLA
WP_038943875.1|375|APAZ             YSALLIKMP---TSPAVKEKGVR----VAGRELAVFGKDQPL-GAALDGEIELNP--------AMGLLYDALVR---PLRY---SVVIA---E--ELRNMLANLRNAYK--PFQEGVFLKLDLVDGWCGFEPYTFVQRDGDDPAAGDWRRER-WAQRNRNWAAIIDAWAQLLT
WP_023692463.1|1287325|APAZ         YSSFLVRMP---TSPAVKANNVR----VAGRELAVFGRDRPL-GATLDGEVELDP--------AMGLLYDALVR---PLRY---ALVIT---E--EARHALSNLRSAYK--PFQEGVFLKLDMVDGWCGFEPYTFVNQSGDDPMAGDWRRER-WAQRNKNWASIIAAWAQLLT
WP_084600957.1|80878|APAZ           LSALLISLP---TTPVVRSKGCK----VAGHELAVFGRDEPL-GAQLAGTLNIDA--------ALGLLYEALTK---PLRF---ALVVA---D--DVRRDLVRMREAYE--PFQEGVFLKLEFIEQWCGFEPFTFVDEHSPDVRAGDWRRER-WARKNKDWARIIDAWTKLLT
WP_062680196.1|222|APAZ             YSAVLISIP---TTPVVRAHGCK----VAGHELAVFGRDEPD-GAKLDGTIALDP--------ALGLLYDALVK---PLRY---ALIVA---E--EVRQDLAQLRFAYG--PFQEGIFLKLEQIEGWCGFEPYTFVDDKGMDARAGDWRRER-WAQKNKNWASIIDAWTKLLT
WP_077293451.1|187304|APAZ          YSCLHIGIP---TSSVVKEKGVK----VVGRELAVFGRDRPF-GATPNGEIELDP--------AKGLIYDALVR---PLRF---SVVIA---E--ETRDFLSKLRSAYN--PFQEGLLLKLDLIDGWCGYEPYTFVHKEGDEPAAGDWRRER-WAQRNRNWARIVAAWAQLLT
WP_080522385.1|1420851|APAZ         INAVVVTYP---GYKLIKNANIV----R-KKGMIVFGQDQQ--NVKRIQVYGIDQRL--------KLVFDAFCK--TNLILEERKYLIA---D--K-S-KINAFNTLVSKTKWVEACKVKLDYKFNWIVLEPRTLLY-DEASTEAKSFVKEK-TAPRNQVMGSILAGWISIIR
WP_062547850.1|1727164|APAZ         LNAIPIKYPTKDIKEHISGTQIL----R-QPGIVGFGPDED-YDYRTI--FQITEDL------MKGLITASLLR--KPLRSSKRHLLFPP-----K---KLDPFNSLKRRTTWVVALEINIQYVLSLLVLTPTIIASKD--RAEVSPFIKEF-TARWNQKYDAILNSWLDVLF
WP_018016394.1|2426|APAZ            TNAFKVSTPIAEVKQVL--NNVL----R-KEGVLAFGDRDIA-NKSEINVQPFKT--------ELFLLYQVLEK--LPLLSHQG-LYIDPANS--Q---SLSKFDSNPQNSYWSECVRLRLEETLDWLFISPSIYIA-DREKDDQEDFRKNR-LGGRNKQSDDIFDGWAKCL-
WP_083960493.1|980561|APAZ          FNAFKVSVPVGEVKDRI--NKVL----R-SGGVLAFGDRDIK-EKNSISVQPFKV--------EYFLLYQVIEK--LPLKSYQN-LYIDPSKN--N---ALTKFENSPKNRYWSESIQLRIEERMDWLIVNPVVYIE-QGERNDQEDFRKKR-LGSRNKQADDIFSAWAVCL-
WP_084182446.1|39687|APAZ           FNALPVEAS---NRRTV--A---PRADVNPGEVICPGDPDKSLAPGPASTIHTDLLADNAPFHLLHLIAHALQQ---PVQT---HLIVT------EPAR--TRLNRAYE--WWAEEVQLSFDKRAGWLLFTPNTWVS-PKRTDPANSWRAEQ-WAQRNERWAEIIRAWSALIS

#########################################
# Group IIa: APAZ in TIR-APAZ proteins  #
#########################################

WP_028081100.1|413479|APAZ          --LLRVVRD------------WP---------------------------VP--ATLPRDAAD--------------------------------------RGKYII--------GL-------DSPLKKHDHVDFDLDSGKL---RFHDPRR-----------FGAVLWW--
WP_015596988.1|53399|APAZ           SNWFDLGRPGQDA----DTVRLP----R-SGLVATFCDPA-TL----VDRLPFDSLVRGRDDTVTNLVRQHWDL---GL-----KFEFAA--KTG--G-SV-RVDRILS------GK-------KE--------------------------R-----------TRLWPDPLS
WP_014200913.1|253245|APAZ          SNWLPSTLP--K-----AQKEIP----KKRDKILFFNDSG--------EDVALDDFLFDDTYIFTQLMNSALDE---NIKCWRKRIYYT---K--KSSYKIKKRRTLK-------GK---------HFVTNPHLLISENGF---NQKY----RPKEWNRHWYDRIFAFMNYVN
WP_014020246.1|104|APAZ             SNWLKSSLP--K-----AQKEIP----LKRDKILFFGDSG--------QDINVDDFLSDETFTFVQLMNSAIDE---NIKCWKKKIYYT---K--RSGYKIRKWRTLK-------GK---------HYVVNPHILISDKGF---DRKH----RPKEWNRHWYDRIFAFMNYVN
WP_081147616.1|1703345|APAZ         TNWFPFTLP---SLDKT---IYP----E-SDRHISFFPSSESIDILD-QQVPIDDFL------IIELVNSAFAE---GLKKYEQRFYFQNTER--K---RISK------------AV-------TGCLRVNSHIVFESQENIV-ADEQHQLRRGFDWNRDWLDTLLGMMLKIS
WP_098195162.1|2029983|APAZ         TNWFDFNLP---KMDLL---MFP----VEGNRHISFFPADSLVDILK-EKVSVDDFF------IVKLLNHTIEA---GLKKYEQSFFYPSTER--K---RISK------------SV-------TGYFKIDSHIIFTNNRHEI-MDEQHKLRRGSGWNKDWLEKLLGMMYKIS
WP_093280827.1|489703|APAZ          LNRVQIRLP----PELLHDKPWP----P-MRLVLGFIEPG-LV----AYRATTTEFAGGTAVGLASILRQGFEN---GL------VRFG---EHRN--RNV-RDRVLV-------GR-------AKRIDLRAEVVFSADGVKPDQKQYRRKH-CKAWNDRWRDLLSALLAELF
WP_046408756.1|13687|APAZ           SNWFELARPAQEAWSQF--TRVP----L-DGGVIAFCGPDA-------ASLPFNGVIDGTYSRAVNLMRQHWDL---GL------VDFAS--ARG--G-RV-RVDRVLS------GK-------KDLFRVHANVAVTTDGRTP-LQRIRLRL-TRSWNDKWRDMLLAAMGWLA
WP_089355802.1|447679|APAZ          SNWFPIKLPPRG-----RTLPFP----K-KNCLVSFAWCYKTVNQADTEQVDTEEILSGDYGNIIQLLNKGFDK---EV------YDMSN--KTSK-DKRIQK---------------------DKCFVINSHIWFTSDGQELEASKQHSARRGKNWNNDWRNKTLAFMKYLR
WP_068847673.1|1841610|APAZ         SNLFKVKIP--------DE-DGPLAGQVSPTHFLSFHYPP-AVDYGITQKV----WASITEMDLIELIKKSLFA---GL------VYFPP-----N-D-NLS-FQRLDGHF----SV-------GERYHVAPVFAAS-DSAKGIGKQFLIRRKCKSWNEEWLNRVMGVMQFLA
WP_013632722.1|151895|APAZ          SNWFPIEFPPKN-----NQLTFP----P-KNYVCTFAYEYKETSPQRTIRISTQKILEEGYEDIVRLCNLAIDK---NI------YQMSN--KIGK-DKKVQK---------------------DKVLVFNSHIYFTTDGETLKASIQHSARRGKGWNDDWKNKMQAFVSYLS
WP_092459739.1|1393122|APAZ         SNWFPISFPPKQ-----RTLAFP----R-KEYLCTFAWEYKETNGQESIRISTSDILSGRYDTIVQLINKAFEL---NVRE----YQMSK--TFAK-DKKIQK---------------------NKVLMVSSHIIFTMDGINLSKSIQHSSRRGKNWNDKWREKLLAFIRFLS
WP_073365442.1|1124188|APAZ         SNWFNISFPPKG-----RELTFP----R-KNYICTFAWEYKETNSNHTIRIPTEEILSGQYESIVQLLNKAFEL---GVQE----YPMSN--KVGK-DKKVQK---------------------DKVLMVSSHIYFTQDGITPSKSIQHAARRGKNWNDDWRNKLLAFVKYLS
WP_055143318.1|39492|APAZ           SNLFALDLP--E-----TTRHIP----KNKKIIVTFACNKEFIDTKDIQN-TLPNYL------IVSIVNWMIGE---GLRRYKSNYFFP---N--K--RATSREKALSGTY----SI---------GIIFKWHIIFTDEKGIPDASQIAARRKGRLMNKQWKEWLQASMFFLS
WP_081295619.1|384|APAZ|short       ENKLSIRWP--AVRPFL--S-------V-SKGELCFASPSGAVQHSA---ATTDAVIDGSALGLTHIVKQAWNE---GMQK----YELSS--RVCK-N-EVSRRKTLV-------GR-------SQSVRIKPHVVFTENGLDPSAAKQHSLRRCKSWNDRWRDLLNAMLTNMA
WP_079731542.1|428990|APAZ          TNGLGIALP-----DALARLSVP----I-GALLVTFAGEESEIALTL-ADVGIEEFLASDVEKVVNMLRQAWDN---GL------LELAS--RVGQ---FVSRKRYLY-------GV-------GDEVHVEAHVAFTVNGRELDPDKAHKIRRCKQWNEQWRTLHLAYFSFLS
WP_091963790.1|1761772|APAZ         SNWLAIKLP-----EQVAAMRTP----R-LRLIGTFSDAKDDI----LERVGIEDFLTGHSTNTISMLRQAWNK---GLRS----FAMAS--SLAR-N-TVKRRKVMV-------NW-------SERYTLRQHVIFTADGQTPSKERMHVLRRCKSWNDRWRDLLIGFVAWLN
WP_029134085.1|191960|APAZ          TNWLSIQYP-----DNFSD-PYP----E-ATNLASFCNISN--APGA-PQLDINAVLTNQPTKLNYMVADAWSK---GLHC----YTLAN--KEAKSG-MLERRRSII-------GF-------SGKICLIPHIVFTEDGKNQDKNKMHGLRRCRNWNDRWRDMLLAYLHTIS
WP_084375251.1|41276|APAZ           SNWLPISLP-----KHVAGTRLP----K-FKLVGTFGAEVEQI----IERVTLDEMLAGTPSAVVNLLRQSWNN---GLSA----FEMAD--SIAETD-TARRRKAMV-------GR-------SEHFVMKAAIIFSHDGKTPSVEKMHKLRRCRNWNGQWRDLMLAYVAWIG
WP_050516847.1|384|APAZ             TNLLSIEFP-----TEIDCTGIP----R-ARLIISFADITPQFTLSL-KRINLKDFLQGPQRGLSNLVRRHVER---GLKV----FERSS--GSAG-G-KVQARKAIT-------GR-------SEFIRFKPYICFSENG-TLDPKRTSAIRRCKTWNRQWRQLQQAFITFLS
WP_082549597.1|1736555|APAZ         SNWFSFKLP-----DALGALGYP----I-GQILVTFASRAP--HFSETLDCPSTSFANDGFETLSDLIRQAWER---GFAF----HTMAN--QKAK-N-RGRSFRQVV-------GT-------DGRLVLKHHVIFTDDGITPAADRMHKARRCKNWNAEWRDRLRAFMTTLC
WP_062486946.1|1715989|APAZ         SSWLRIEWP---AEDQAAQSAWP----L-GRGFFAFADIQ--TRLSQ-KQ-WVPHFLDNGDQDVSNLTKLAVEK---QLAR----YDLSA--VSA-DE-KVSGRRNLT-------GE-------SGHVKIISRVIFSEDGLMADAKAMHRLRRPKSWNDRWRDMLLAFLYWLG
WP_066802957.1|40681|APAZ           VNWLQVRWP-----NRIKTLQLP----Q-GDLLLSFAPTTG--NASSSGAVATSEFLKGRWNQISNLVRQAWAR---NLSA----FALAS--ASCEGN-KAKRTKSLV-------GF-------SQTLVIKPHVIFSEDGITPSAARMHALRRCKSWNDRWRDLIAAFLFFLS
WP_093039141.1|1287727|APAZ         SNWFRLTLP-----GTLKAFPHP----V-GDRLLTFAPAHVDFDEAELAVLETREFSSDGDETVSDLVRQAWEA---GL-----AFPLSS--GVAK-N-KAPTWRQLV-------GR-------GGRIVLRHHVIFTDDGQTPKSDRMHKARRCKQWNAAWRDRLLAFCGQFH
WP_083991981.1|630921|APAZ          SNWLPIQLP-----EKIANLRVP----R-HRLVGSFSEAPSEISFKE-YAIPIEEFLRGKTADVSSLLRQTWDF---GLIA----FATAA--GNAQ-N-KVRRRKSLV-------GW-------SEHFVLRPHVIFTADGRTPSKERMHLLRRCKSWNDRWRDLLIAFVSWLN
WP_011504021.1|1076|APAZ            TSILPVSFP-----GAFRSLPHP----M-HRLMVSFAAADPGLTVALRGTAKFRNFLDGAVTDAVRMLRESFEA---GL-----SYDASA--GTVE-D-RVRTYKQVV-------GF-------SKTVRLRPYVVFSRDGRHPDADEMTKLRRCKSWNHVWRPLWQAFFEFFG
WP_095447452.1|271865|APAZ          TNLVQIKLP-----DKFRKTEVP----Q-YRLVVTFSDIGDHFKLSEHSSYAFEEFIDGTDKGATAMLRANIER---GLRE----FSGR---QAAN-N-KVRTWKAVV-------GR-------SEVVRFKPYICWSEDGVTPDPKRTSAMRKCKNWNPQWRGLQEAFIAFLA
WP_081852774.1|1125973|APAZ         SNWFRVRQP-----SKLQELARP----L-SDKLMTFANAAPLVSVRASMAFNTRQFVGDGCETVTDLLMQAWNG---GL-----SFDMAS--GVAK-N-RGQTFRQLV-------GE-------DGRLVLRYHVIFSDDGKTPSAERMHRARRCKQWNAEWRDRLLATCAALA
WP_013637054.1|861208|APAZ          TNLVQIKLP-----DKFRKTGVP----Q-YRLVITFSDIVEHFRLSEHSSYGFEEFIDGTDKGATAMLRANIER---GLRE----FSGK---QAAN-N-KVRTWKAVV-------GR-------SEIVRFKPYICWSEDGVTPDPKRTSAMRKCKNWNPQWRGLQEAFIAFLA
WP_083716755.1|1250539|APAZ         SNWFRLRLP-----DTLASFPHP----V-GQRLLTFAPAHDGWASDELAVLDTRSFVSDGARAVSDLVRQAWEA---EL-----AFPLAS--GVAK-N-KARTYRQLV-------GN-------GGRIVLRYHVIFSDDGRTPKAERMHKARRCKQWNAAWRDRLLAFCAQLG
WP_085350364.1|255045|APAZ          TSILPIRLP-----RKFKNIPHP----W-NRLLVSFAAVHAEFTVALRASVPFPDFLQGAVTDAVRMLRESFER---GL-----RYEASA--GTVD-D-RVQTYKQVV-------GF-------SKSVRLRPFVVFTRDGREPDADEMTKLRRCKSWNHVWRPLFQAFYEFFG
WP_012222258.1|33996|APAZ           SNWLRIEAP---DLDRMANHPFP----V-GGGILTFEREDSVGRFKLKRSIPLDRLVQEGDRKIHVMMKQAWFA---GLQFS--GFHASPAI-IPD-RRSM--LRNRAK-----------------HFKLKSRVLFAANG-LKDKRKMHKLRRCKGWNKQWYGRMLAFLELLS
WP_027101516.1|1298913|APAZ         SNWLEVNEP---SLDRFRQHLWP----P-RGGVLSFAAPGGDLPAKEVASVPVSEFLDRGWPDYADIGSQAFDK---GL-----GFMGAG--RLS--G-QVRGSRQVI-------GH-------SGHLRLSARLVFSENGLDPDKRRAHTLRRAKGWNARWRDMLCAYLWWIS
WP_028153625.1|375|APAZ             SNWLRAEAP---EDRLLEDFGYP----K-GAGIITFAEQSSAGRFKLKYEIPLLEFIDNGFSAVIAMVKKAWLS---GFQYS--NFHASAAQ-IPD-RRSM--LRNVAK-----------------HLKIKSRVLFSAEG-LGDARRLHRLRRCKGWNKQWHGRMLAFLELLS
WP_097544714.1|1184720|APAZ         SNWLRVEAP---NRSRLEAYGHP----L-GAGFFAFGEPAAAGRFRLKHEIPLVEFTENGFAKIIAMLKTAWFN---GFQYS--NFHASAEQ-IPD-NRSM--LRNSAK-----------------HFKLKSRVLFAPSG-HADAKKLHRLRRCKGWNKQWYGRMLAFLELLS
WP_088201561.1|382|APAZ             SNWLRVEAP---DNNRLERYRHP----L-TSGFLAFGEPATAGRFKVKHEIPLVAFTEGGFGKVIAMLKTAWSN---GFSYS--NFHASPEQ-IPE-KRSM--LRNASK-----------------HFKLKSRVLFSPAG-VVDAKKLHRLRRCKGWNKQWYGRMLAFLELLS
WP_054765274.1|1532555|APAZ         TSLSPISLP-----AIVRPSGIP----V-YQLLLTFADLDTPFVAELRAERPLEDFLQGPSADATALFREHVER---GLKP----LEQRS--GSAN-N-KVRTYKKVV-------GR-------SEFVRFKPYVAFSDDGQAADPKRTTPIRRCKNWNQHWRQLQEAFAAWLA
WP_082822067.1|43992|APAZ           SNWLRVEMP---DQAAMGTFKYH----P-LRGFFSFAEPHTVAVFAVTQEINSQDFLREGWPEVQSMSRKAWEA---GLAYS--KFHISKDQ-IPE-KRSM--LRNKAK-----------------HFKLKARVLFSEAG-LVDKKKQHRLRRCKGWNKQWHGRLRAFLELLC
WP_090270687.1|657014|APAZ          SNWLSIEMP---REDALSRLSYP----Q-GRSLIAFADPKGVASLRLRASVSVTKFVEEGFPDMTHLIRDSWER---GMAYS--GFHISSEQ-VPG-RRSM--LRNVAR-----------------HVRLKARVLFAPEG-KSDPKKMHRLRRCKGWNKQWHGRLLAFLEIMS
WP_047618202.1|398|APAZ             SNWLRIEAP---DRSRLDAFEYP----L-GTGIIAFADQADAGRFKLKHEIPILDFTQRGAPQTVAMLKKAWLL---GLHYS--NFHASADQ-FPE-RRSM--LRNVAK-----------------HFKLKSRVLFAAAG-IADPKKLHRLRRCKGWNKQWYGRMLAFLELLS
WP_074793583.1|35799|APAZ           SNWLPISLP---RQIPVTNRLLP----E-GDHIIGFAPGAESVPLRVVTAVDTESFVNEGTMWAAYLIRQAWDL---GL-----RYELSN--RLIK-D-KVRRKKKLC-------GE-------SERIELGAHIVFTMDG-CLSVERMHRLRRCKNWNDRWRGFLRAFLALVA
WP_097082796.1|570013|APAZ          SNWIQIEMP---QTGVLQGLSFP----A-ERGVITFAAPPGVAKLRLRTSVPVVDAVDNGMPELTGLLRDGWER---GMAYS--NFHVSPTQ-VPE-RRSM--LRNIAR-----------------HFRLKARVLFAEQG-ERDPKKMHRLRRCKGWNKQWHGRLLAFLQIMS
WP_092838821.1|1005928|APAZ         SNWIQIEMP---QSDVLRGLSFP----A-ERGVITFAAPPGVAKLRLRTSVPVEDAVDKGMPELTGLLRDAWER---GMAYS--NFHVAPTQ-VSK-PRSM--LRNIAR-----------------HFRLKARVLFAEEG-ERDPKKMHRLRRCKGWNKQWHGRLLAFLQLMS
WP_027160975.1|1040984|APAZ         SNWLRAEAP---DSRLLEQFKYP----L-GTGFITFADQTSAGRFQMKHEIPLLDFVENGYSRVIVMIKQAWFS---GFHYS--NFHASAAQ-IPD-QRSV--LRNVAK-----------------HMKLKARVLFSPAG-LHDPKKLHRLRRCKGWNKQWQGRMLAFLELLS
WP_067325608.1|1854058|APAZ         SNWLRAEAP---NSRLLEQFKYP----L-GAGLITFADQTSAGRFQMKHEIPLQDFVDNGYPQVVVMIKQAWFS---GFHYS--NFHASAAQ-IPD-QRSM--LRNVAK-----------------HLKLKARVLFSPGG-LDDPKKLHRLRRCKGWNKQWHGRMLAFLELLS
WP_047564307.1|1574409|APAZ         SNWLRAEAP---DSRSLEQFKYP----L-GAGFITFADQNSAGRFQMKHKIPLLEFVDKGFPEVIAMIKQAWSS---GFHYS--SFHASATQ-IPD-QRSM--LRNVAK-----------------HLKLKARVLFSPAG-LEDPKKLHRLRRCKGWNKQWHGRMLAFLELLS
WP_081435115.1|160791|APAZ          SNWLRIRMP---NEAVLASFEFP----E-GDGFLTFASPPQVGPFRTERDFDILGFLENGSADMVNLFRQAWEK---GFTFS--NFHVGEEK-MSE-RRSM--LRGVAR-----------------HMRLKGRVLFSNKA-IVDTKTQFRLRRCSSWNKAWHGRVMAFMELLA
WP_015895834.1|33075|APAZ           SNWLRISLP---NFELMRENTVP----A-HRGFFSFALPEDVAPFEIQSEFKVLDFIESGGKSVYSMFRRAWEN---GLLFA--TFHVGEAL-ISK-RRSM--LRNAAG-----------------HFRLKARVLFSKAG-AVDSDAQHHLRRCKGWNKQWHGRLMAYLELLS
WP_011971023.1|110321|APAZ          SNWLLVEAP---NKGRLDSYGHP----L-GSGFLAFGGVPAVGRFKLKHEIPLVEFTEGGFQRVVAMLKKAWFN---GFGYS--NFHASPEQ-IPE-KRSM--LRNSAK-----------------HFKLKSRVLFAPAG-LVDPKKRHRLRRCKGWNKQWYGRLLAFLELLS
WP_080574728.1|29449|APAZ           SNWLRVEIP---GPSSIETYGFP----R-LRGLFAFADEASTGRYTTRFEVPVLDFLENGLPELNAMFRQAWER---LLNYS--SFHAGENQ-IPD-RRAM--VRNVAR-----------------HFRLKARVLFSKAG-SVDDRQQFRLRRCKGWNKQWHGRLMAFLEMLS
WP_009301608.1|665942|APAZ          TNMFKFNIP---IPEKF---KYP----K-SDTFWAFDD--NIVNKRGV--IPNSD--------RKSLIRESIAI---GMKSDTKEFYFPS--NILKSGRRFTE------QFQYHLSFSYSLIGDSGYLRISPNFVLTDMNDNP-PARILSRRKCKMMNDAWLKRLMAITSFLF
WP_025030983.1|204799|APAZ          SNWLRVEAP---DARSLDAYPYP----L-GSGFITFAAQASAGRFKLKREVPLLDFVDNGIPEVIAMLKKAWYA---GFQYS--NFHASAEQ-IPE-RRSM--LRNVAK-----------------HFKLKSRVLFSATG-IDDPKKLHRLRRCKGWNKQWYGRMLAFLELLS
WP_052494227.1|58133|APAZ           SNWLRISIP---DHGLMRHAPFP----V-LRGFFSFMSLDGVGRFKIHSEHSLFEFIADGSKTIASMFRQSWES---GLAFS--QFHVAENQ-ISQ-RRSM--LRNSAA-----------------HVKVKSRVLFATTG-KVDPDQQHRLRRCKGWNKVWHGRLMAFLELLS
WP_100239905.1|1983755|APAZ         SNWLRVEAP---DADRLATHAYP----V-GRGLLSFADQDSVGRFKLKRSIPLKTFVENGDDKINVMLKRAWYE---GLQYS--GFHASPDL-IPA-RRSM--LRNVAK-----------------HFKLKSRVLFAPAG-LEDAKKLHRLRRCKGWNKQWYGRMLAFLELIS
WP_023680066.1|1287336|APAZ         TNWLPIALP-----DVIQGAGLP----P-HRLIISFLDLAPSNTLLFRAQVPLADFLSGKTAAATHLLREHVES---GLKR----YETSS--GAAN-D-KVAARKNVV-------GR-------SEFVRFKPYICFSEEGLAADAKKTSAIRRCMNWNKHWRQLQQAFCAFLV
WP_010165148.1|1112216|APAZ         SNWLRVEAP---DQATLAAFPFP----L-AAGFLSFANEAGVGRFRAVLSIPIVEFVEHGSRRINTMFKEAWFG---GLRYS--GFHASPGL-IPD-RRSM--LRNAAK-----------------HFKLKSRVLFAPSG-LEDAKKMHRLRRCKGWNKQWHGRMLAFLELLS
WP_042619122.1|358|APAZ             SNWLRIEVP---ERGLLDGFEYF----P-GSGFFTFAGTDAAGRFKLKHELPVIDFVEHGLKQVHNAFKKAWFA---GLHYS--NFHASSNK-VPE-RRSM--LRNVAK-----------------HFKLKSRVLFSEEG-LSDARKQHRLRRCKGWNKQWYGRMLAFLEMLS
WP_082738120.1|13687|APAZ           SNWLRIRMP---NETLLASFEYP----E-GDGFLTFASPMRVGPFHAERDFDVLDLLENGSSDMMNLLRQAWEK---GLSFS--SFHVGDKR-VSQ-SRSM--LRGVAR-----------------HMRLKGRVLFSNKP-IADPKTQFRLRRCSAWNKAWHGRVMAFMELLA
WP_092910136.1|1882830|APAZ         SNWLRVSAP---DRFALHASRFP----L-HRGFLSFGSVDIVGRFEAKHEVGLISFIQEGLGAVVSMFRQAWDS---GFAYS--KFHASAAQ-IPD-RRSM--LRNVAK-----------------HFKLKSRVLFSEAG-EPDGKKQHRLRRCKGWNKQWHGRLMAFMEVLS
WP_019015671.1|457934|APAZ          TNLVPVSLP-----AKIKETGVP----M-HRLVLSFAHASPSFSLTLRAVVPLAEFLDGSTRDTSYLLRRHIER---GLKL----FETSS--APSN-D-KVRTYKNVV-------GR-------SEVVRFRPYVCFSEDGQTADPKRTSGIRRCKNWNAQWRQLQQAFCAFLA
WP_067696367.1|499656|APAZ          SNWLRVEAP---TEQTSKTLSYP----A-RGGIVSMADLGSIGRFELTAELPIEEFAEHGWAELVQMFGEAWIS---GLNYS--SFHASPEL-IPE-RRSM--LRNIAK-----------------HLRLKSRVLFAPEG-LQDAKKMHRLRRCKGWNKQWHGRLLAFLELLS
WP_082731713.1|13687|APAZ           SNWLRIELP-----KAVAGLGTP----P-DRLGLTFSDAPDSIGVEHAYEFDLQKFLNGERQTLTNLLRQAWEK---GLLP----YEFAN--STG-GN-KVRRKKWLV-------GY-------SKHFVFRPQVVFTTDGRTPSKAKAAGLRRCKNWNDRWYGLLTAFVTYLA
WP_008877326.1|489722|APAZ          SNWLRAEAP---EQRLLEAFPYP----I-GSGIITFADQSSAGRFKLKHEIPLLEFVDNGFPAVIAMIKKAWLS---GFHYS--NFHASATQ-IPD-RRSM--LRNVAK-----------------HLKLKSRVLFSPEG-LGDARKLHRLRRCKGWNKQWHGRMLAFLELLS
WP_090072629.1|655353|APAZ          SNWLRISVP---TDSIRDDIHFP----P-GEGYLAFASSLELGSFSVAIATPYMDFIDEGQSKLVNLFRQAWEN---NFIFS--AFIVGEGK-ISN-RRSM--LRNIAR-----------------HFRLKARVLFSEKG-APDAKIQHRLRRCSTWNKAWHGRMMAFMEVLA
WP_071970084.1|1917485|APAZ         SNWVQIEMP---REDTLKMLPFP----Q-GRGLITFATPPGVAKLRLRESASIASAAEDGMPEVTGLLRDAWER---GMAYS--GFHVSPDQ-VPA-RRSM--LRNIAK-----------------HFRLKARVLFAAQG-EPDSKTMHRLRRCKGWNKQWHGRLLAFLQVMS
WP_075634050.1|1672749|APAZ         SNWLRIETP---DKNRLDGFGHP----L-GNGFLAFGHQPSAGRFKIKHEIPLDEFVAKGFAKVIAMMKRAWFN---GFTYS--NFHASAEH-IPE-RRSM--LRNSAK-----------------HFKLKSRVLFAPAG-VADPKKLHRLRRCKGWNKQWYGRMLAFLELLS
WP_023699068.1|1287322|APAZ         SNWLRIEAP---DQRFLAGFAYP----P-GSGILSFADQASVGRFRLKHEIPLLEFIEKGSSKIVTMFKRAWYS---GLEYS--NFHASAAL-IPE-RRSA--LRNSAK-----------------HFKLKSRVLFSPAG-VADKKKLHRLRRCSGWNKQWYGRMLAFLELLS
WP_056495443.1|1735692|APAZ         SNWLRVEAP---DPDQLARYPYP----I-GRGFLSFAKQAEIGRFRVKRSIALLKFLDEGLPKLMVMIKEAWFK---GLSYS--NFHASPAL-IPD-RRSM--LRNIAK-----------------HMKLKARVLFAPEG-LADPKKMHKLRRCKGWNKQWHGRMLAFLEMLS
WP_014132757.1|1082930|APAZ         SNWLSIQLP---SERRAKDAPWP----P-QRGFLSFTRIHPNLPIGQKAQRRVAGFLDTGWDKFSDLARQAFEK---GL-----SYELSG--QLA-TT-KIAGLRQIQ-------GM-------SVHVRIVNRLVFTEDGHKPDPAKMHRLRRAKTWNARWRDMLLAFLHWLA
WP_083509781.1|121290|APAZ          SNWLRIEIP---EREASRAAAFP----P-QQGLLSFATADQVGRFAVKHEIDTPAFVASGFPAAYSMFRQAWNR---GLQYAM-NFHTGRDQ-FPD-RRSM--LRNVAK-----------------HFRLKSRVLFAEAD-APDAKKMHRLRRCKGWNKQWHGRIMAFIEMLS
WP_012489404.1|379|APAZ             SNWLRVALP---SIGAKKSCPLP----P-GRGFLTFASPPDSLPMSIAGIVETEEFLTRGAPGVVDLMRQGFDR---GL-----ATEMAS--RYM-VE-QKSGRRQLV-------GQ-------SKHFRLSGHVIFTVDGRSTDAKRMHTMRRCKSWNDRWRDLMLAYLGWLV
WP_051602527.1|85|APAZ              SNWVAINAP---DRDKLNSFAFP----P-LSGFITFASPLGFGPIKTIATSRLSSFMEKGWSELVALFRQAWER---GFGWA--SHHAAPAQ-VAG-KRSV--LRNVAK-----------------HFRLKARVLFSAKGDSIDKERQHRHRRCKGWNKSWHGRMMAFLELVA
NP_951611.1|243231|APAZ             DCWWPIELP---VASQVRS-KYP----K-SNILASFYDTSGRIPFTAKHEIKVSDVIARTVRLFRSLLQRTFHL---HLHW----YEMAN--KQA----KIAKSKVIF---GKHL---------SSAFGLKSHIVFTTDGVKLDKAKMHTARRGRLMNEEWRDLLFAFLHALC
WP_052027161.1|1187851|APAZ         SNWISISLP---SIGAAKACPIP----A-NRGFISFAPHHPNLPLQIVDTCDSDAFLGSGWQSFTDISRRALDS---GL-----KFEYAN--RNA-MD-QKKGRRQLV-------GR-------SEHVRVSGRVVFTSNGHELDARRLHRMRRCKGWNDKWRDLLLAFWYWLA
WP_015449154.1|75309|APAZ           SNWLRISFP---DVQRFRDETYP----P-KNGILTFASPNPGVPAHVVGELSLSRFRSEGWSEFSDLGNQAFDL---GM-----ALANQK--RRTK-T-KVKGSRQIM-------GQ-------SEHIRLSPRLLFSTNGMDIDPKKAHRLRRAASWNARWRDMLLAYLWWVS
WP_078366926.1|28066|APAZ           SNWLQVGQP---SLERFRLHDWP----P-RSGVITFAQPDNELPGKEVAALSTAEFLTGGWEEYANLGSQAFDR---GL-----GHLGSG--RVSQ-G-RVRGSRQVI-------GQ-------SGHFRLSARLVFSENGLDADKKRSHSLRRAKGWNARWRDMLCAYLWWMA
WP_014746185.1|171437|APAZ          SNWLSIQLP---SERRAREAPWP----R-RLGFLTFAPIHPNLPIRPKEERRVADFLESGWSEFSDLARQAFEK---GL-----HYALSG--QSA-TT-KIAGLRQIQ-------GV-------SHHIRIVSRLVFTEDGDKPDLAKMHRLRRAKTWNARWRDMLLAFLHWLA
WP_059622937.1|60552|APAZ           STWLPVSLP---RKIKLENVVLP----E-EDRIVGFAKGAKSAMLKTAGAIDTKTFIEEGSALVANLVRQAWEL---GLRIHEQ-FYVTP-----K-E-RITRKKALH-------GR-------SERVELRSTIVFTDDQGRPAPAKAHRLRMCRSWNDRWRGFLRAFLTLVA
WP_083240732.1|1774968|APAZ         SSWLPIQLP---SEEQIRNFTVS----P-ARGFFGFGGTK-AATPRLTHEIPLDDFLERGFHDVSVLIRTAFEK---GLAT----YSYSG--SLA-GTQPIKGRRNLA-------GQ-------GGYIQLTPRLIFSDNGREPSAAKMHSLRRPKSWNDRWRDLVLSFLFWLS
WP_036632782.1|823|APAZ             TSWWQINAP---QAKAILNKDIP----L-SNIISTFDNKLQEVLPENSYTFSLNDILFGFESIFKRLLYCVVSN---GLFK----YEMSN--RLA----KIKKSKSIL---GKYEAI---------GFSIKSHILFTSDGFNIDAKKQHSFRRGKRFNEEWRDLQLAFIQQLK
WP_091535647.1|1780376|APAZ         TSWWSIEMP---QAKAILNKEIP----L-SNCISSFDGNLMEVRPEHTFAFSLTDILDGFMSEFKRLMYCVIAN---GLWK----HEMSN--RLA----KVKKAKALL---GEMRGV---------GFSLKSHILFTSDGAQLDEKKQHSFRRGKYLNKEWRDLLLAFIQRLK
WP_034679768.1|236814|APAZ          TSWWSVDMP---QATEVNNPNIS----Q-ANVLSCFDDNLEEIYPDKKFKFTSDQILFGFESNFKRLLTIIIHN---GLRR----YEMSN--RFA----KISKSKTIL---GKYEDI---------GFSIKSHLLFSSDGFVIDDKKQHSYRRGKRFNEEWRDMYLAFIARLV
WP_052114702.1|172045|APAZ          TSWWSVNIP---QAIEVNNSNLS----Q-ANVLSCFDDNLEEIYPEKKFKFTSDEILFGFESNFKRLLTIIIHN---GLRR----YEMSN--RFA----KIPKSKTIL---GKYEDI---------GFSIKSHLLFSSDGFEIDDKKQHSYRRGKRFNEEWRDMYLAFIARLV
WP_070666720.1|838|APAZ             TSWWNVSIP---QATYIANINIP----Q-ANTLSSFDDRLSDIHPLSVYSFSLEQILYGFNSDFKDFLRYLISE---GYRK----TELSN--KYVP---PINKRKSLG---GRYK---------DKGASIKPHLIFTQDGVNINDSTQHSYRRGKTFNEQWRDMLIALLFSLQ
WP_026932797.1|279359|APAZ          SSWWSFELP---QAECILNSSIP----K-SNVLTTFSDKLETVEPKESYTFNLAEVLLGTERNFKKLLRRTFHL---GLYW----YSMSG--NLSK-D-QVKKRKKLL---GKHKSL---------GYSIKHHLIFTSDGHKPDNKTMHSNRRGKRFNEEWRDLQLAFIQGLK
WP_008140723.1|387090|APAZ          SSWWGFTLP---QAKLVLNQSIP----LNNNLITSFEPNLNDITPDNVFVCNVKDLYCDAFSNFKRLMMSVWNS---GLFK----YEFSG--RLAK-N-DIKKRKSLL---GKYKSL---------CYLVKSHLVFTSDGKTPDERKMHTYRRAKMFNEEWRDLFLAMIQSLK
WP_074487307.1|1302689|APAZ         TNWWSVDLP---QANTVLNEQVL----KDANCLTTFKKDLTQIKPADIFEIDISHLLQGYTKEFKKLLKRALHN---QLYW----YDMAS--NMAT-S-KVSKTKNLL---GKHLDI---------GFNIKSHLVFSKKGYQADKELQHLHRRGKRMNEEWRDLLLAFIKSIG
WP_090997603.1|414048|APAZ          TNWWNAKLP---QAIAVANNQII----RGANCIVCFSEILKEIENVERFDVEIGKLIAGYDSDFKRLLKRALHV---GLSW----YELSN--NNIK-G-KVKKTKNLL---GKHLEI---------GFHINSHILFTSNGKIPSKSVQHSHRRGRRMNEEWRDQMLAFLASLK
WP_096683443.1|1973475|APAZ         SNYLKFKIPLDE-----SE-NLN---E-QDNKFLSFHQPP-NLSRNNCQEINIEG--------VSELLRKALIV---GLKYCSERHYFP---Q--EA-KRLKSFVQAVGKYQYHLAPTFYISQNFDTLQIRLRVRLADDNGVL-KRKAVSRRKCKNWNNDWLNRIFAICQFLA
WP_047468669.1|1339242|APAZ         ANVFPLTLP---KEEELEE----WRKSL-GDRLFAFQEPP-------VKVAGKGGVLDVFEKEAKELARRSLEV---GLKYCPD-FYYPDRDV--Q-PRHVPTKVQLTGLFLYQLAPRFSAQCDQGTVLVNVYVRVTLEGK---GKEIGRRRKTKQWNNQWLSRMLGVVQGLE
WP_044394680.1|80878|APAZ           ANMFALQLP---KEAEREE----LRTRLSPDRLVSFTPHP-------LRSNHHPEFSDIAQRDAKELVSRSLNL---GLKYCPD-FYFPERDS--Q-PRHVTTRVQLTGTSLYQLAPKFRPQRDDGNVVLNIYVRVTAEGK---LKEITRRRKTRGWNNHFLARMLGIIQALE
WP_041864518.1|40324|APAZ           ANVFAMTVP---TMVERYE----LSRKANELTVIAFDLPPD------VSG-RYSEFSDAGHIHAKSLLRRTLDV---GLVFCHD-YHFCRDGT--Q-ATHVKTTVQLTGEFRYQLGPRFRCDQDQGTAVIRLYVRVTLEGA---GKEINRRRKTKSWNKQWLARLLGVVQGLE
WP_092416776.1|1801620|APAZ         ANVFPLRLP---TEQESYE----LSTQLSEYRLVAFTPPPS------VKVEHIPEFLDIPYRDAKQLVRRSLEI---GLSFCGD-FYFPTREN--Q-SQHVSTKVQLTGRFLYQLSPMFRVQWDDGNVIVRVYIRVTLEGG---GKEIGRRRKSKSWNKQWLARLLGVVQALQ
WP_059401471.1|1603291|APAZ         ANMFALHLP---NVAETNE----LRSRLSPGRLISFSPHPL------RNHRQHQEFSDVSHRDAKELARRSLEV---GLKYCDD-FYFPEREN--Q-PLHVATRVQLTGTTLYQLAPRFRPQREDGVVVLNIYIRVTADGK---GKEIARRRKTKGWNNHFLARMLGVIQALE
WP_094291737.1|2004485|APAZ         ANIFALRLP---STAKLDE----LRTSLNAYRLVAFTPPPS------VKAIRTPEFLENPERDAKELVRRSLTV---GLAWCPD-YYFPERET--Q-RRHVDTRVSLTGPFLYQLSPKFQPQRDDGNVLVNVYVRPTLNGK---LKELGRRRKTKNWNKDWLPRLLGVVQALE
WP_078056299.1|1234595|APAZ         SNWLPVEYP---WTLEPSQCTIP----A-HGRLLSFAQLDSEFPIRDRGNLPLKDYLRGRTGDISSLVRQAWDL---GL------YALAG--QLTD-G-QLERKRASTGRNYWHLGFTAQPML-GDVMRLQPRIVITEDGRTPNKTRLNSVRRTKMWNDKWRGLFLGFVNFVA
WP_082442752.1|311410|APAZ          TNWLAVAVP---KQNELSECALP----D-HGRLVSFADLTPSVPISSRGTLKTDDFLIGETGDISSLFRQAWDN---GL-----TYEMAQ--KLAD-E-QLPRKRAVRGRYYWHLGFTAKPYST--YIAIQPRIIISEDGQTPNKTRLNSVRRTSMWNERWRGLILGFANWLA
WP_064790849.1|502049|APAZ          SNWLEIDLP---KSSEPASCSLP----D-HGRLLCFAESEEAIPIKHRYSLATEDFLIGDTHGISSIVRQAWDI---GL-----SYEMAQ--KMAD-G-QLARRRAVSGRYYWHLGFTGRVFL-GDVIVLQPRVIISEDSENPNKTRMNSVRRTSMWNEKWRGLIMGFAAWLA


#############################################
# Group IIb: APAZ in DUF4365-APAZ proteins  #
#############################################


WP_050631536.1|1654716|APAZ         -----------------------------------------------------------------------------------------------------SHYESTSKTYYRHNAFQGRFRWLGGYLEITPTYRFTFNGKDL-HEKRLSGIKPIEKNRSVLSQLLIWQAILR
WP_028337809.1|29448|APAZ           -----------------------------------------------------------------------------------------------------SHYESTSKTYYRHNAFQGRFRWLGGYLEITPTYRFTFNGKDL-HEKRLSGIKPIEKNRSVLSQLLIWQAILR
WP_050631537.1|1654716|APAZ         ANLIQLQFPRHGAWAALNQSGQPVPGAI-EDNLYSLVAPESIIDVGRIDRLETCEWALSENDLFVQLLNGALRD---DL----------------------------------------------------------GHGV-----------R--------------------
WP_071098581.1|1172030|APAZ         SSLLVVELPPKEVAATVDE----GPVATRERRLFAFHDLRRSVDRGAVESLTARDLC--STSDYVELLNRTLSW---GMRFDQGRYYFTLRE-MDRASRDVR-----------------------------------------------------------------------
WP_051294653.1|220343|APAZ          VNILPISFPKK-ATAILHDADEGKRFDIHESTFWAFHDPRDIVDIDQVEAVDTGLFANHEDIHFAFLLRLNLAH---DLRWDKELFYFRPQPSFPKTSAQVSV--------------------------------YTRNELLP-TD---------------------------
WP_029005631.1|281091|APAZ          ----------------------------------------PVMKEAKVRESRREE--------LSWLLRKHFEG-HRGLMLEAERAYFFGRSLLVRSEREVKR------VWFENEGIAYEIARLGSGVRVKPFYMFTPDARTP-RTAKATRR-MKYDNQSVESDLTFWARFVS
WP_092637302.1|1884352|APAZ         VNLLPFSMP--R-----AKAGIF-----NGDEIWSFTTLPVMLDRSL-RSCPRAE--------LSWLLRKHFER-SQGLFVEGDRAYFHGGGTISEASRNVQR------PWFKNEGLGYQVVMLGGGVAIEPFYIFAADACKP-AAQISSRWR----ARTGASHLTFWEDFLT
WP_080801769.1|1183401|APAZ         INSLMFALP------DLHEAGTF-----RSGDLWTFLPAPNVPLEEA-TVISLTE--------IAWLIRKHFEQ-EDGLVVEKTRAYFQSNKTIVKGRRDVKR------PWFECEGFGYEIVRLGNGVRIKPFYMFTQDGVTP-RTSRATRR-IRFDNTNVESDLVFWGRFLS
WP_065010823.1|68287|APAZ           LNLLPFATP----WDELETAGTF-----RTGDLWCFLPDVPAAAAPA-HSIPLAE--------FSWLTRRHFEN-EQGLIIEKDRAYFTAKGTLIKNRRDVKR------SWFECEGFGYEVVRQANGIRIKPFYMFARDGKSP-RTRKATRR-IKFDNANVESDLTFWGRFLS
WP_048755578.1|1035|APAZ            LNILPFSIP--D---RLDEAGTF-----RSQELWSFAPLPNYADASASKSIARSE--------LSWLLRKHFER-KHGFILEDDRAYFEGDGKFVKGVREVKR------AWFENEGIGYEVAQLDGALRVKPFYMFTRDARKP-RTARATRR-MKLDNKNVEDDLTFWARFLS
WP_092226358.1|1855318|APAZ         LNLLPFSIP----WDELSDAGEV-----RTGDLWSFAPDVPVAKGRA-RTISVEE--------FSWLCRLHFEA-ERGLIIEKDRAYFTAKGPIFKNRRDVKR------AWFECEGFGYEVVRQADGIRIKPFYMFARDGASP-RTSKATRR-IKFDNANVESDLTFWGRFLA
WP_096483475.1|223967|APAZ          LNFIPFSIP---PWRARNEAGTF----Q-GDEIWSFAPLPSYAHQGA-RAWRRSE--------LSWLLRKHFER-GRGLVIEEGRAYFEGAGCYVKNQRWVKR------AWFENEGFGFEVIQMAGGVRIKPFYMFTRDAKKP-RTAKATRR-MKLDNQNVDNDLTFWGRFLS
WP_075061401.1|1134406|APAZ         SNLFLLRAP---DYPMIRSSTPP----VNRGRVFTLSDLSEFCDTSNI--INAQPWW------YVSMLNRLLRM---GIKYNQQRFYFPRMDKVAKATRTVAA------YFWRHLAADMTFKNIGNFLQIIPKYLFTVDGINI-VGSYTTRQ-KSRENPHVLNHILFWADYLS
WP_028057923.1|1298857|APAZ         VNALPVELR--RVFDAA--APVP----ADAGELYTFDDPSAFL--GEPATVPAGDLL------LVQLLNSCLLA--RQLRSDAGRFWFPRDEAVTESRRAVRK------RYWEHEAVRVRFRRYGDVVHLVPTMVFTTDGEADVVGPLATRR-LARDNPQVQNDIYFWRWVLV
WP_044237100.1|122|APAZ             TNLLPVRLPATRIREEI--YKPP----I-DKHLYTLSDLREVCDVNTIEEMPFSAWM------LVYMVNQLFGS---GLAYNRDRTYFPRESSRTKAPRTVQ-------TFWRHLAAEFRFEQFGEFLRITPKYLFTDDGKKP-VGPYTTKL-KAMENPQVLNHVLFWGQTLA
WP_073067332.1|1194090|APAZ         SNIFPLETPFNKILKLT--HGFP----SRSDEIVLITKPTNNIIKKKIGEYRYEDFI------IVEIYRKLFGS---GIGYNKKRYYFLKNAKESQSERSVK-------NFYKHDGFSTYFLYINDYITIIPRLLYTEDGEKPDVTKLAGYI-KSRKNNHVVNDLYFLFKYLS
WP_009507644.1|794903|APAZ          LNFMPVTFPPRQVVDAVKR-DID----LGSEKIYALANLRGACDQATIESVNLAEWLDEEPAL--SLLHGMLESRKEEI------FFFEPTET--RS-QTVKQYLSKK-SYHRHQAFGFQFQQFDSHLAITPTYVFTSDGWKT-HEEYLKKIN----PPAIFSRLKLWASVLQ
WP_079685319.1|688867|APAZ          SNLFKFKLPVKEIFDTI--RERP----LKGNKVYTFYDVSDAVHYES-KRLAVKSLI------VSELLNLEFRQ---KIFFNRQRYYFG-ANE--RTHRTVA-YREYGPKFYRHFAFETKPLFTDDYLIINPQYLFTSDAKNPDITKLTNYL-TIRETQQVYNHVHFIFSFLS
WP_080810443.1|1209493|APAZ         PNFIEATLPRAQFHQRL---FIP----NKDGLLTTLTDPSNIID-SEVETFPFDDWL------ARRLLNGLLQK---GLRYHQKRFYYSGTKKKIRSCRTVAKYYEYGKKFFKHSALSARFQRYGQGIVLRPELYFSSDGVTA-VGAYSTRH-RSRENNHYLNNILFWCFIFS
WP_082469977.1|1736242|APAZ         TNLLRIRRPQFGFHDRL---IIP----VKGGLLHTLSDPTTVIDAGGVEEIDLEEWI------LARLMNGLIHR---GLSYVKRRYFYNGAVQRRRTQRTVK-HYEYGKKFFRHQALDYGFERYGDAIAINPQLMFTTDGTRP-ARSYAISA-RVEENDAYLNNILFWAHQMS
WP_036017302.1|102129|APAZ          SNFLEVKLPRHQFSQRL---FIP----VRDGILTTLTDPSHVVD-GEAEKFSFLEWL------TRILFNALLTS---KLHFNRKKYFYRGTKKIKRTTRTVAQYHEYGNKFFLHKALSASFQRFGSGIIIEPKVFYTHDTLAA-AKSYAIRY-RSRENSQYLINILFWAFIIS
WP_082096051.1|1603555|APAZ         SNLFEVKLP--ELQGWL---EYPARYFR-EDKIVSFQNLEHLVYPDEIKKEPIENWL------ITSLLNKEVAG---EMRYFVKKLFYHTVNKVSKSSRIVKKWAEQLGSVFWHAAIQPTFTRLNDYLKIALTSIITEDGKKV-EGTVITRK-SFNTNNQYLNNILFWINKLG
WP_068768974.1|1184151|APAZ         SNLLPISTPAEESWTQTTE-PRP-----DDGVLHTFEDLDRVL----VTPIPTKTWSQSNSFAFIKLLNKSLHQ--ETLKC----WLFQAQAKRAKASRMIKAIKNKLSQHWQHEAFRYKFQRFGSYLVLTPYWAFTSDGVESRQKKSSANM-RKPENRAVLGHVLFWASVLC
WP_073099040.1|988|APAZ             SNLMRISLPVKKIFNIIDKSRFP----L-SEKLHSFSDFKYQIKEGK-TKTLVSESV------LVRLTNSYLKN---RVIYNKDRYYFDKLNAEINTTRSLTKYTYYEEFFFKHLGFQTHFNWLDNYLTLEPKYYYSIDGIKPNITRLTNQL-KSTENQQFLNHLFFYRNYF-
WP_052744930.1|1538294|APAZ         SSLLVVELPPKEVAATVDE----GPVATRERRLFAFHDLRRSVDRGAVELLTARDLC--STSDYVELLNRTLSW---GMRFDQGRYYFTLRE-MDRASRDVRE------GFWWHEAVALRFLPLRGVLSVRPEYHLTNDGREPGVGRRVTRR-KSRINGQYIDGIQFWREVIT
WP_048090856.1|1392998|APAZ         SNLFKVKMP--SIKVLLEG-IFPWQHKI-NNSIVTFENLAKLVIPQTIRKESIETWL------IVELLNREMRH---GLYYFENKFYYT-EEKEQRATKEVAKYAEQLKDFYWHVAFSPNFIQLGRFYRILPTFVITDDGRNP-EGTIITRL-SYDRNSMYLNTVLFWMHQLG
WP_072995904.1|192903|APAZ          PNLLEIELPITKERSVLEHYDIPYSRDV-EKKIISFKPLDNLVEIGTVEEFSLDEFVSSGYKYLSRLIDNTIQELRERM------FRFRPPKTVTKATRTVKEVWNR--THFQQLSFRIQSFLSESFLAITPTWSHTYDGYRT-ESDFITKKKKLESNNAVYQHFMY------
WP_014387263.1|312277|APAZ          INIHKIVLPPSKIETLINEYPKP----A-SDKIYTFQDLDENVIDKSCNQIKTKDFI------LVWIVKQYLNE---KIFYNKDRYYFG-TSTEVQSKRSVSKYTYYETSFYKHLGFQLFFEWIESYIIFEPKYLYTEDGKTPNVTRLTNQL-KQSENVQYINHVTFLRNFFE
WP_056695931.1|414371|APAZ          INLLKIDLPKTSAINMMRGKGVH----ASGRRIISFRALDAIVEAGAAEEVETTAFSLTDDPA--ELLRRTLQE--LEWREDRK-LFFVA--SYRKQSRKVAKIEAAKE--VKH-GFRPNFFRFGDFLAVEPDYVFTHDGSKP-EDLWISKTKRLDKSQSVSGQFGAWAHFLV
WP_091516911.1|998|APAZ             SNLLKISFPIKSAREVASQQGLKFSSDV-NKQVITFHDLNRIVDTSVIESFSPEEFYSISDDHFKAFLRFCLQQDRDKI------FKYRPTIKEKKAKRTVKS------YYCTHFAFSVDIVDFDNFLCLNPTWLVTINGNRK-GYKKVSQLKKLERNKSVYNHLRFISYKLT
WP_068222132.1|333140|APAZ          LNLVSLDLPIERDRDLFNQ-NNPYCEDIHGQQLISFRDFTGLVDQGTSTELSIEEFC---DEDFKNLLNAVLREYHDKI------FRIKSNAKVTKQPRSVSEIWNK--ICFRH-AFSSSIFEFDGFFSINPTYSFTTNGYRK-SQYYMTGKKQNDDNKSIYHDLRFILWNIK
WP_077230992.1|29448|APAZ           TNLLKVAFP--EVREALRYS---VPVDL-GKRIYSFRDISDVIEEGSEETIETLQWSESEGEVFVELLNKTLGE---PLAYWRDRLFWKLGK-YPKTSRGVKSYKRK--SYFRHDAFHAHFLRIGEHLAVEPTYHFTSDGYHE-SAERMSGIKRLETNQSVRGHIGMWTAFLV
WP_065998852.1|1886027|APAZ         PNLLRITFPIADKGKLIRMAGIK-SDEP-ENRIYTFLDLTGIIDTTTIIDIDSEAYYEASEDNFKHLLRNTLIAFGREI------FRFANNQRVKKATKTV-EMINK--ICYRNLAFRSSFLDLGNFLVINPTWSFTPGGYKE-EADYMSGLKRMENNGAVCNYFRFFSYYFT
WP_046756489.1|1348245|APAZ         LNLIEIVIPLERKESLLKEN---FCNDLREGKLHTFKNISTLIDKGTVTELNCDEFYSDNVDNFKNLLRNTLRQENKYL------LRFRMDRSIKNATKTVSEVINK--ICYKHLAFKPSFELISNYLCINSTWSFTPGGYKT-EKDYLSGIKRLENNKTIYYFFRFWCYHLM
WP_068133588.1|980254|APAZ          STLLPVRMPSKGRSP---DPR--LMLPVRGKRLYTFFDLSDFVDLNGFDEEDAFEWW--NDADYVDLMNRCLNK---GLMLDRKRYYFPPEDQVDRSKLSVEPTRKKTGGFWEHLAVSLRFEKVSACLSIRPERRFTKDGNVP-TTKKATIR-KSRMNVDVRKEVHFWRDFLS
WP_089334214.1|1411120|APAZ         SNILEIHLPRKEMFETY------YFPPL-EKQVFTLTDLRNLVKIPTIATLALDEYLAGNEGEFVRLLNDSLKS---GLVVDVVRAYFPKSDVIAKTKRTVRPRYAV--RYWEHKAFYYSVRRIGECLFIEPTYVFTLNGQKDEVGRLATKKMSHDYNQSVLNDLVFWLRTLS
WP_048500689.1|232216|APAZ          PNMVKITFGTERPTKLVREHKAM-ASDL-ENCLYTFRDLTNIIDKGTITSLECSEFYEQSEATFKNLLRNTLMQFDRGT------FRFASKNQIRNATKTV-PMINK--ICFRHLAFKCSFINFDTYLIINPTWSFTPGGYRE-ESAYMSGIKRLENNNSVYNYFRFFSYYLS
WP_095840540.1|2033437|APAZ         PNLLKISFPIDNPGNLVRAVNVK-SGEL-EKYVYTFKNLDKIVDIGTITRLECKEFYDSDENRFKHLLRNTLIEYGREL------FRFANNQRIKKATKTV-EMHNK--VCFRSLAFKSSFINIDEYLVLNPTWSFTPGGYHQ-EPAYMAGIKRLESNGSVYNYFRFFSYFFS
WP_002993155.1|28453|APAZ           PNMVKISFPLENPNTLVKQNKVY-FEDL-EKCIYTFRDLSKIIDAGTITTLDCKDFYEQDEASFKNLLRKSLIQFPRGI------FRFANSRQIRKSTKTV-EMTNK--ICYRHLAFKASFLNFEIYLVINPTWSFTPGGYRE-ESAYMAGIKRLENNNSVYNYFRFFAYYLS
WP_005372458.1|39773|APAZ           SNLIPILMPNASFYRNAQGL---AAPPVSDGRFYSLYNLETPFEPGDIETLGFSELI--SFPGALKLLHELIFE---GLQIEFNRAYFG-RGKVSRATRTVKARTKR--VYYEHKAFSFSVMRFGEALVITPGYAFTRDGLRSGTNILSTRRAALDFNPSVLQDVSFWLAVLS
WP_057026385.1|108015|APAZ          TNLLPIEMPAWRLKKEAAGL---AVPPVHDGRFFTLYDLESPFDEGEVESLTLRELL--DQPNLLKLMNEAIFE---GLAIDYNRAYFP-KEKITKATRTVKARVRR--LYYEHKAFGFTVMPFGGAVLLTPGYAFTRDGVGKGINILSTRRAARDFNPTVHHDVTFWASILS
WP_083473000.1|269536|APAZ          TNFMPVSFPYAEGWDYL---TVPHAPGLREGMLLSFANPRYLCDGGV-EEHGSEEWADGGDIDFADLLRRTLVS--SDLQWHQSHLHFRPTAR--K-GRTVGPHYSKN-VYYSHAALGPRFRRIDGYCQLGVDYCFTRDGRNE-ADSLLAGIKRLDRHPAVRSWTQTWESFLL
WP_050771919.1|404236|APAZ          SNLLPFHLPAWRVIESAKKADMP--PPV-DGRFYTLYDLATPFDPGDIEAISLDELV--ADEGFVKLLNDFVVG---GLYYDHRRAYYTRTDKITKATRTVRPRRK---LWYEHKALEFRLMDFGTALALTSGYAFTRNGYGQNTNTLSTKRAAKDFNANAHNDATFWMSMIA
WP_008706033.1|1265734|APAZ         ANALVFELPMRSLRQKR---GGDNLPGVHDYTFYTFFDLDLPFKRNSVITLSIDELL--AIPNFVKLMNELLFE---GLRVDYRRAHYPKPEKISRATRTVKARSK---IYFEHKAVAVQVMDFNDAVVLSPGYTFTRDGVGWGINVLSTRRAAKDFNQAVHQDVTFWIAMLS
WP_091979223.1|1502776|APAZ         SNLIPITMPNRSFYRAAEGL---AVPPVSDGRFYSFYDLETPFDPGEIEALDFDELI--ALPSALKLLHDLLFE---GLQIEYDRAYFA-RGKVSRATRTVKARTKR--VYYEHKAVSFSVMRFGGAVVLTPGYAFTRDGMRKSTNALSTRRAARDFNPSVLQDVSFWLAILS
WP_092996169.1|1566262|APAZ         SNLIPITMPNRSFYRAAEGL---AVPPVSDGRFYSLYDLETPFDIGEIEVLDFNELI--GMPGTLKLLHELLFE---GLQIEYDRAYFA-RGKVSRATRTVKARTKR--VYYEHKAVSFSVLRFGIAVVLTPGYAFTRDGVRNSTNALSTRRAARDFNPSVLQDVSFWLAILS
WP_011767948.1|189918|APAZ          SNLLPVAIPTGHAYALQRDSELEVRHDVKGGHLLTWAPVEKATEGCGV--APAGELM-DGGADLVWMLNAALRH---DCVYHRK-LYFTATKRVNH--RTVKGHPKKK-AYYKHSGLQWQFVNFEGFCTLTPAYFYSYDGRKE-TASYLSGIKKLERNQAVLGETRMWAAFLR
WP_053326746.1|1324352|APAZ         PNLVKINTPITRQRKVIVFAEVKFSGDF-ENKLITFSDLNKIIDTGTVERLTVDEFISINENYFIGLLKACINQIEEEY------FRFA-TSKITKATRAADEVWNK--LCFKHIAFQTNIYLFDDYLSINPTWSYTWNGYEK-EKELLPGIKRLESNKSIYNVFRFISYCLI
WP_091126757.1|574651|APAZ          SNLLPVTMPPRKVYDLQRESSLDIRDDLFGGRLLTWSPVEGAVNGDPI--EATGELL-DGSPDLVRLLNNAFRQ---DCAFHGK-LYFRATDSWNH--RSVKPHAKKT-SYYKHAGLKWQFLNLDDFCALTPDYYYSIDGYRE-TAQYLSGIKRLERNPAVLGETRMWAAILA
WP_028849834.1|37926|APAZ           TNLLRIAVPPREVISRQRDSDPDVRRDLRGGQIYSWMPLEHVANGPT-DAVETASWN--SDPMLVQLLNYALQH---DCAWHGG-VYFRPTSHIRR-QRLVHPKFKKN-GYYKHVALEWQFMPLDDYCALTPTYHYTRDGYRD-MSEHLAGIKRLDKNPAVHGQTRMWATYLH
WP_084522028.1|53432|APAZ           SNLLPVAIPPRQVIARQRERDEDVRHDLRRGHVYSWLPPERITNGPT-DVVETAEWS--DDPTLVQLLNYALQR---DCAWHGG-VFFRPTPNIRR-QREVKPKFKKK-SYCKHAALQWQFLRLEDFCALTPTYHYTRDGHRD-LSDYLTGIKRLDRNLAVLGHARMWATYLH
WP_062419304.1|229921|APAZ          SSLLEVKTPI-EQLPLFTQPD--IHLPLKEDRLYTFQDPRTVVELNSVRQIASRKWW--DDPVFVELLNITLQI---GLVYDPDRYYFVPDQDIENAKKHVQPITKKTGSYWLHRSISLRSYYVSGCLALRPEFRVTKDGNLP-IGAKVTRK-KSKMNYDLLGEINFWRSFLG
WP_053381025.1|42253|APAZ           SNALPLRYP--E--SSVEALGLDIGRELKDGMVTSFLSLNQLLTQKAVETISTSTLSDSDSSDFVRLLNYSLTS---GLKINRQ-YYFRAGRKIKRVERTVQTLYAKT-LCYRHTGFISRFLKLGQHLVVEPTYHFTVDGQKE-REEYLSGIKRFEKHQAVSNNIKFWAHFLS
WP_093736217.1|1839759|APAZ         SNVLPVQMP-EEVRPSAASAG--VMAPLREGRLWAFQDLREVVACAETERFSAREWW--TDPDYVALLNRSLNK---GLRLDHERYYFEPETTVSSATRSVQPKKRTTGNYWLHRAVGLRFFLIGDCLSIRPELRVTSDGFES-IGRQVTRK-KSRLNHDLLGEVQFWRDFLG
WP_057482737.1|270918|APAZ          PNLLEIELPITKDRSVLEHYNIPYSTDV-EKNIISFKQLDKLIEIGTVEEFSIDEFAETGYKYLSRLIDNTIQEVRERM------FRFRPPKKVQKATRTVKEVWNK--THFQQLSFKIQSFLSETFLAITPTWSYTYNGYQA-ESDLITQKKKLESNNAVYQHFMFISYCLN
WP_089318528.1|1610492|APAZ         PNILEVILPITKDGSVLEFNDIPYVRDV-EKKLISFKHLDKLVEAGTVEEYSIDEFSNINFKYLSKLIDNSIQELRERL------FRFRPPKKITKATRTVKEVWNK--LYFQQLSFRIQSFKSESFVAITPTWSYTYDGYTS-ESDLITKKKKLETNNAVYQHFMLISYCFS
WP_051821414.1|1463855|APAZ         SNVLPVQMP-EEVRPAATAAG--TMTPLREGRLWAFQDLRDVVACTEAERFSTKEWW--TDPDYVALLNRSLNK---GLRLDHDRYYFEPEAAVPSATRSVQPKKRETGNYWLHRAVSLRFFLIDNCLSVRPELRVTSDGFES-IGRQVTRK-KSRLNHDLLGEVQFWRDFLG
WP_032541222.1|816|APAZ             PNILQIVLPITQMGKVLELLKIPYSRDT-EDKIISFKPLDKLIEIGTVEEYSINEFADISLKYLLHLINRSIEEVGDRF------FRFKPIGKITKATRTVAEIWNN--LYFRQLSFRIQSFRSDEFISITPGWSFTYDGYSS-ESQLIAQKKNLETNSAVYQHFMFISFCLS
WP_083637046.1|1922337|APAZ         SSLLAVHLP--RQEHQVQYPSDQELAPLKEGRLYAFHDLRTVTSNRDIQQISAQTLW--DSAEYQTLLNRSLYK---NIRYDPDRYFFPATEAVISSKRNVQ-KRKATGNFWIHLASSLKFHEVAPGLSIRPERHFTSDGSTP-IGRRATRL-KARMNDLYLSEVHFWRDYLS
WP_022545094.1|1400053|APAZ         ANLVKIQFPKQESKPSLSAQDISFPHDV-DGKIITFHNLQRIIDRGTAEQFLCEEFYDTS---FKYLLKKCIET---KIKWFKE-FAFLPSKSQSKATRKVDIMYDIK-FNLRSLAFRIGFENFDNYLFLKPEWIFLWNDLKV-AFKNIQWLKKTERNMHVFNHFNFILRYLQ
WP_013833356.1|165696|APAZ          TNLLPITMPTGGLYRSAGDL---PVPPVQDGRFYTLYDLDTPFDPGDVETVTPEELM--DLPNLIKLLVDAVLG---GMQIDFKRAHFPRFDRITKATRTVKARTKR--SYYEHKALSISVAPYGSCIILSPGYAFTRNGFGRGINSLSTRRAAKDFNSSVHNDLAFWQAMLA
WP_008781127.1|469592|APAZ          PNILEVNIPITQMGKVLELLKITYCRDT-EDKILSFRPLDKLVEIGTVEEYSVNEFANVSFKYLLHLINRSIEELPEKY------FRFKPIGKITKATRSVAEVWNS--LYFRQLSFKIQSFRSNEFISITPGWSFTYDGYHS-ESQLIAQKKNLESNSSVYQHFMFLSYCLT
WP_099076851.1|92942|APAZ           PNLLLLTMPVAEPKEDLRQLEVPHFTDL-ENKILTFRNLHKVIDLGTITPLTPTEFIAENLEHFKSLMTSTLSQIHEKL------FRFRMKGKVHKSGKGVFGVKSKGNHYYRH-AFSVTFNQFGGYMALKPDWSFTKNGYKP-ADKYAAGIKKIERNGAVLQNFQFLAGYL-
WP_042419826.1|405782|APAZ          TNLLRLTLPPRDIIVRQRESDPDVRHDLRGGLIYTWLPPEHAVNGPT-DATGFDEWS--SDPVLVQLLNYALQR---DCAWHAG-VYFRPTPHIRR-QRLVHPKFKKQ-SYCKHAALEWQFHFLDGYCALTPTFHYTRDGHRD-LSEYLTGIKRLDRNPAVHGQTQMWATYLR
WP_037716570.1|68239|APAZ           SNVLPVRMP-EDVRPEGTSTG--MMMPLREGRLWAFQNLRAFVDRTATERFDSREWW--ADPDYVALLNRSLNK---GLRLDRDRYYFEPDESVVAAKRSVQPKKKSTGNYWLHRAVSLRFFLISGCLSIRPELRVTSDGFES-VGRQVTRK-KSRLNYDLLAEVQFWRDFLG
WP_010424308.1|177400|APAZ          SNLVQIEFPIESQARVVFQQGLQPISDL-ENKLLTFQDLNSVIDEGTITPLSCEEFYEVNDDYFKFLLRKCLERKG-GL------YAFAPDKTVKKATRTVELKKQKK-AYGKHFALKADFHLINNYASLIPEWFISYDGYRE-GWQQLSYLKRNERNGQVFNHFKFLVHQMS
WP_051677674.1|1380355|APAZ         ANLLEVELPVGNVWKRLPDE---WIPPLHEGRIYSFHDLGNLVEPGTVEALGTAEFF--CGPDLVRMLNDSLRK---GMIVDGKRAYFPRTPSISRARRTVKSRNS-P-TYWEHEALGYQFHKFGDSLMLEPGYVFTFDGFKGAINKLSTKRAARDYNSAVLNDLSFWAWLLG
WP_085933358.1|225324|APAZ          TNLLPITMPTGGLFRSAGDL---PVPPVQDGRFFTLYDLETPFDAGDVETATPDELI--ALPNLIKLLGDAVLG---GMQIDFKRAHFPRFDRITKATRTVKARTKR--AYYEHKALSIAVAPYGACIVLSPGYAFTRNGFGRGINSLSTRRAAKDFNSSVHNDLAFWQAMLA
WP_044272248.1|1470345|APAZ         PNILEVKLPITQMGKVLDFLKIPYSRDT-EDKIISFKPLDKLIEIGTVEEYDINEFANIGFKYLIHLINHSIEEVRERY------FRFKPIGKITKATRSVAEGWNN--LHFRHLSFKIQSFRSDEFISITPGWSFTYDGYHS-ESQLIAQKKKLETNSSVYQHFMFISYCLS
WP_015056745.1|651143|APAZ          PNLLEMLIPIADEKDDIKQSNIGYFDDV-EKKILTFRNLHNVIDLGTITVITPEEFIGENLDRFKQVLNTSLTQIHEKV------YRFRMTAKVQKAGRSVSGVKSKTNHYFRH-AFGVTFNRFGDYIALKPDWSFTKNGYRP-AALYSTGLKKLEKNKAVLESFQFLAGYL-
WP_084467687.1|103730|APAZ          SNLLPVTIPPREVLARQRDSPAALRHDLRNGHVHTWLPPEHVTTGPT-GAVETAEWT--TDPALVQLLNAALRC---DCAWHGG-VYFRATPHLRR-QRLVHPRYKKN-GYYKHVALQWQFLELEGYCALTPTYHYTRDGYRD-LSEHLAGIKRLDRNLAVHGQTGMWATYLR
WP_091639649.1|145854|APAZ          SNLLTVGFARGDAWERMNGN---FEGGLAAGRIFSLCRLDILCD-GPVTSIPTETWASTEDPDFVSLLNFTLRA---ELVWHLKKVYMQAPPRIKRSGRSFTPYFGKD-SFCRHYAAGLYFRRWGEYLEINPTYHFTIDGWRD-DSEYVKKIKRMERNNAVYQLVRAWADYLQ
WP_063002581.1|508464|APAZ          SNLLVVGFARGDAWERMNNE---FEAGLSGGKIYSMCPLDVLCD-GPATPIVTETWSNSDDLAFVSLLNFTLRS---DLVWHPGKVYMQAPRKIKQAGRNFAPYKSKD-KYCRHYAADLRFRCWGGYLEINPTYHFTIDGRRD-DAEYVKKIKRMERNNAVYQLVRAWADYLQ
WP_094530879.1|1980935|APAZ         LNLIKISFPRSNKREPVASLGIRFGVDY-ENRLITFHDLRKIVDKETIIEIDAKSFCDKSSDNFKSLLRKCLQQQHEKL------FIFCDIDKESRSSREVTRIVKKD-FYCRHLAFKAQYKKFGDYILVKPEWFFSYDGYKK-SEEKVDWLKKKENNSQVFNHFRFIAYFLS
WP_102206007.1|372787|APAZ          LNLLELFFPINDTRDVIEQSELAFGIDC-EGKIVTFHELRTIIDSRTTTVLDAQEFYEIDYNYFKSLLGRCLQQQHEKL------FIFSEVDKEEKSTRTVERVMKNN-LSCKHLAFRTRYRRFGHYLVILPDWFFSFDGYRR-AKDKLDWLKREENDKSVYNHLRFIAAFLK
WP_083869695.1|477641|APAZ          SNLLPLATPLDQLGPALRKSGVR-RSDVHGGQSYSFGDFAP--LSGAAESRPAEEWLGNEDSQCAQLLTRSLLD---ELAWHGK-IYFKATRTLPKAERVVKGYPNKK-AYYRHSALRLGYVHDGDYAQLDPTYVFTSDGRRD-AADNLAGIRRLEKAAAVEGSVRMWASYIR
WP_093590751.1|235987|APAZ          SNLLTISFARGDAWERMNDN---FESGLAAERIYSLCRLDVLCD-GPVASTPTQNWATTEDPDFVSLLNFTLRS---ELVWHPTKVYMQAPPKIKRSGRAFTPYFGKD-SFCRHYAASLYFRRWSEFLEINPTYHFTIDGRRD-DAEYVQKIKRLERNNAVYQLVRAWADYLQ
WP_081903350.1|58117|APAZ           SNLLTVGFARGEAWERMNGN---FEGGLAAGKIFSLCRLDVLCD-GPVNSVPTETWANTEDRDFVSLLNFTLRS---ELVWHPKKVFMQAPPRIKRSGRSFTPYFGKD-SFCRHYAAGLYFRRWTEYLEINPTYHFTIDGRRD-DAEHVKKIKRMERNNAVYQLVRAWADYLQ
WP_093896586.1|1839774|APAZ         TNLLPVEMPYRAAGGALETQ---RESGLRDNLVLSFHDLRVLCDGDP-ERHETREWADSEDLDFADLLSRTVQG---ELRWHKNHMHFRATSKAGGSGRTVGPHTSKS-GYYHHAALRTRFRRLDGYCQLEPDYCFTTDGYTE-ADRLLAGIKRLDRHPAVRGWTRMWANYLR
WP_095565911.1|2024580|APAZ         SNLLVIRFARGDAWERMNGN---FEGGLSGGKIYSMCPLDVLCD-GPVSAIPTEAWSGTDDPAFVSLLNFTLRS---DLVWHPRSVYMQAPPKIKRAGRSFTPYRGKD-MFCRHYAAGLYFRRWGGYLEINPTYHFTIDGRRE-DAEYVKKIKRLEHNNAVYQLVRAWADYLQ
WP_036945621.1|118173|APAZ          LNLVKISFPFSSPREIVAKQGLKFGVDY-KRRIITFHDLNKIVNRETITEINTQEFFDKGEEHFKSLLRRCLQQQYEQL------FIFGQIEKEHRADRVVERFMKKE-SYCKHLAFKIQFKRFGGYILIKPEWFFSYDGYKK-NKDRADWLKKRENNNQVFNHLRFITYFLG
WP_083808707.1|1032527|APAZ         TNLLEVHFAIKEVENIFKELDERPGRLVKEKKIFSFHNLTKVTDLGAVEEFNTKEWAVAKDTEFVRLLNQALRTFAR-------KFFFRPVREESKASRTLEVYRSSK-LYYRHHAFEGRFRRFENFLEISPTYHYTSDGINE-RAENLAGMKRQEGHQSVANNVQFLAYYLA
WP_042571950.1|321846|APAZ          SNLIAVTPPLAQKQSLVLLNGAD-TDNC-ENRVFTFEDVSHIVDIGTIEALESRDLSDSDIDDFKLLLTGYVRE---NVAYDRR-YFFKPFHKEDKSTRRVEKILSKK-AHHVHLSFELSFTKVAQFALVVPSWLYTYDGSRK-HEDLLSKQKRLEFNQSVRNIVRFLAYYLR
WP_004748890.1|29498|APAZ           SNLIEVTPPIAAKHLLVQLAGLD-CHGI-ENRIFTFYDMESIVDVGSIEELTTEDISQHELVEFKYLMKDTLRD---NVNWSKQ-FYFLPDEREEKSRRRVEKKYQTK-AFFKHLAFDISFIDVDSYATVTPSWYYTWNLYKR-HDDLLSKQKRLEHNNSVRDQVRFIGYFLA
WP_016263566.1|286|APAZ             SNLITITPPLEQRQSLVLLNGSG-TDDV-ENRIFTFEDINHIVDVGTIEALESRDLSESEIDDFKLLLNNHVRE---NIVYDRR-FFFKPHNKEDKSTRRVEKVMSKR-AHHVHLSFELSFTSIAQYALVVPSWLYTYDGNRK-HEDLLSKQKRLEFNQSVRNIVRFLAYYLR
WP_071980017.1|1917158|APAZ         SNIAPITFPLSRMHMCIELEGSK-FTGF-DGKIFTFEDFESLIDVGTIEEVDSDELYNSEYVEFKSLLQGQIRE---NVNFDMY-FYFNKEDKETKAHRTVERVDSKK-AHYKHLSFQLRFIHTMGHTLIVPSWLYTYNSYRR-HDKLVTKQKRLENNQAVRNLTRFIAFFLS
WP_068818385.1|268141|APAZ          LNLLGLQFPIKNTRDIAKQSGMKFGVDC-EGKVVTFHDLRAIIDLGTVTPLNSQEFYEIDNNYFKSLLGRCLQQQHEKL------FIFTEVDKEEGTHRTVERVMKNNKLSCKHFGFRTRYIRFGNYLSIVPDWFFSFDGYRK-AKKNLDWLKRKENDKSVCNHLRFITAFLK
WP_006270760.1|76891|APAZ           VNILPLVLPGQ-AIATLLEHEEPARFDMKDGSFWSFHDPRDIVDLDQVEAIETSYLAFNENIEFAFLLRRALQH---DLNWHKDLFYFRALTTFRNTEAEVNVATK---SFVRHHAFVPRFELILDYLIINPTYYFTTNGYTE-PDALLSGKKRMDNSSAVRGQVIMWHRFLT
WP_059000176.1|1552121|APAZ         ANLIEISTPVKEIWERT---GAKSLPPLYDERLYSISDLATQIDHGDLEQLSLEEFATGSDGEFVHLLNECLYR---DLEVDKKRAYFARPEEITRATRTVKPIIS--KRYWEHEAVYFSVERYGDAIQLVPSYVFTVDGRRKDVTALVTRRASHDYNAQVQNHIFFWAWVLG
WP_083808461.1|940615|APAZ          SNILEVETPISQIWAELPDQ---NLPPFLGDKIYSFYELDHVIDKGTMEEISFEEFVSLEDGDLIWLLNLTLER---GLITDKKRAYFPRSETMNKATRTVKPRVSS--TYWEHQSVSYRFEWLGDGLLIEPGYVFTSDGKKKAVNRLSTKRASRDYNNAVHNDLTFWSRTIS
WP_064665416.1|182141|APAZ          TNLAEISFPLERKKTLIVLNGPV-FDGF-EGKLFTFVNPENLVDTGSIEKLNTIDLNQSEFVEFKELLKSSLKD---AINYNNS-FYFLPFDKQDKATRTVEKKMNTK-LYFKHLSFEISFYNIGIYCLIVPSWLFTFNLYKK-HEKHLSQQKRLETSGTVRNLTRFIAYFLN
WP_064102550.1|1805633|APAZ         SNLVSIEFPIKEKSLIVVLANKS-SDAC-ENKLFTFINLEGIIDQNNIEILSSQDLYLSTSLDFKQLLHKATIE---NVRWSQE-FYFTSEQLETKATRTVEKVLSKK-SHHKHLSFSLSFINIEDFGNIIPSWLYTYNGYKK-HEDLLSKQKRLEHNQSVKNLVRFLAYFLA
WP_099503355.1|69665|APAZ           SNLQAIRLPLSRRRSIVLLNGVE-TDAC-ENKLFSFHDLESIVQVGTIERLEASDLADSLEIDLKQLLAAETRE---HVRMHPK-FFFTPTAKETKAARRVEIKYNKK-AHHQHLSFELAFTKLADFVQIVPSWYYSWNGHKQ-HDQLLSQQKRLEHNSTVKNMVRFVAFFLS
WP_044447509.1|589873|APAZ          TNLAPISFPFERMFLCVALEGSQ-FSAF-DGKLFTFSNFDSIVDKGSIEELDSNELYDSEYVEFKSLLQGQVRE---CIGFDMF-YYFQPEDKEKKAQRTVERVESKK-AHFKHLSFQLTFVKIRDHAMIVPSWLYTYNTHRR-HDKLVSKQKGLENNQAVRNLTRFVSYFLA
WP_008983418.1|553384|APAZ          TNLAKITFPLKRKKTLVVLNGAM-SDGF-EGKLFSFVNPEQLIDIDTIEPIQTSELLESEFEEVKELIKNSFKG---SIGFNSL-FYFLPERKIEKAIRTVEKKMNSR-LYFKHISFTLSFVNIGCYCLIVPSWLYTYNCYKK-HEKFLSKQKRLDTSGTVRNITRFIAYFLS
WP_085870580.1|1839|APAZ            SNLLPVAVPLKSVYDSQRDSGLVYRSDLTKGRIYMWSPAEDVVTGPV-TAMAFGELA-GGDADAVWLLNAALKD---DLRWNND-LHFRATDRITK-QRLVKGYYQRVDQFYRHAALRTYFLQVDDFCELVPDYYFTDDGYVE-ADKNLAKMKRIEKNQARLSETLMWVSLLI
WP_004264290.1|587|APAZ             TNLAKITFPLERKKTLIVLNGSL-SNRF-EGKLFSFVNPEQLIDVNNIEPLQTKELLESEFEEVKELLKNTFRD---NINFNSS-FYFLPEHKIEKATRTVEKKMNSK-LYFKHISFSLSFIDIGYYCLIIPSWLYTYNRYKK-HDKFLSKQKQLETSGTVRNITRFIAFFLS
WP_036212047.1|1415754|APAZ         SNLLEVNPPIDAKPLLVQLSGLD-CHGV-ENRIFTFYDMESIVDVGSIEELATEDISQHELVEFKYLMKDTLRD---HVNWSRQ-FYFLPENKEEKSRRRVEKKYQTK-AFFKHLAFDISFLDNDSYATITPSWYYTYNMYKR-HDDLLSKQKRLEHNSSVRDQVRFVGYFLA
WP_004271609.1|28077|APAZ           TNLQRIRLPIERRNSVVLLNDIY-TDAC-DNKLFSFHDMKNIVDEGSAERLDVSDLAYSTEIDLKQLLVAEARE---HVRMQPK-FYFIATEKEPQAIRRVSARPSKK-AHHQHLSFELTFANLDDYAQIVPSWFYSFDGFRT-HDDLLSQQKRLERNSSVRNQVRFIAYFLK
WP_062365449.1|34073|APAZ           SNLIAVSLPPKAMGQALRE----LTFEVRSKQVLTVRDLTFLCDRGTVEDFPVEQWSASDDPVFVWLLNSCLRQPG-RVLFDKSVYFFPAQEVLSKTSREVKVLVNK--MGHRHSAMNAQFVRYGDYLEVSPTYYFTPDAMKP-AAEWTTGIKRLERNNAVLGQLGMWAEFLN
WP_039858603.1|205844|APAZ          TNLQEIRLPIAQRRSVVLLNDVS-TDAC-NNKLFSFTDIESIVDEGTIERLEISDLADSDEPDLKQLMWAETRQ---NVRSHPK-FFFVPGEKEAAATRTVVVKYQKK-AHHQHLSFDLTFSNLGGFSQIVPSWYYSYDGFKR-HDKLLSKQKRLELNLSVRNAVRFVAYFLS
WP_092048392.1|1576369|APAZ         CNLLPVDYPPSQVWETWEADGVEAKPELHDGFLYSFHDLTKVCIDSTTQNLSSNAFAFSQDANFVRMLGSCLKE---GVRFSQSHYFFRSTS---KGGLSVKSYQSKS-AYYRHRAAELDFVRFDGYLQITPTYHFTQDGWKL-FDERLSGIKQLERNKTHLRQLRMWEEVLR
WP_092021235.1|488535|APAZ          SNLIEVTPPLVAKHLLVQIAGLD-CYGI-ENRIFTFYDMESVVDIGSIEELMTEDISQHELVEFKYLMKDTVRD---NVNWSKQ-FYFLPNEKEEKSRRTVERKLQKK-AFFKHLAFDISFLDVDSYATVTPSWYYTFNLYRP-HVDLLTKQKRLEHNHSVRDQVRFIGYFLS
WP_068094658.1|76978|APAZ           TNLQQIRLPIARRRSVVLLNDVL-TDAC-DNKLFSFTDIQSIVDEGTIERLDVVDLADSDELDLKQLLWAETRQ---NVRSHPK-FFFVPNEKESAASRSVAVKYQKK-LYHQHLSFDVTFSKLGGFAQIVPSWYYTYDGFNR-HEKYLSKQKRLELNLSVRNAVRFIAYFLA
WP_028095445.1|337702|APAZ          SNLQAIELPITRRRSTILLEGVE-TDAY-DGRLFAFEDMEAVIDAGSIERLDVTDLSDSPEIELKQLLVAQTQE---QVRLHSK-FFFGPSQKEAKSERRVKVIQQKK-AHHQHLSFNLSFIRFEDYAEIVPSWYYSFNGYRR-HEDLLSKQKRQEHNSTVRDQVRFVAYFLA
WP_065578027.1|1196095|APAZ         TNLAKIEFPLKRKKTLVVLNGST-SEGF-EGKLFSFVNPEQLIFIDTIEQLQTSELLESEFEEVKELLKNTFKA---NIKYNSL-FYFLPEHKIEKATRTVEKKMNSK-LYFKHISFNLSFININRYCVIVPSWFYTYNCYKK-HDKFLSKQKQLDTSGSVRNITRFIAFFLN
WP_064816696.1|1703960|APAZ         TNLL-LKYP--QVWGYLSDGGRRPPRDISGNRMWSFSDLDDVIEDGTVEWIGTRDWLRSDGDVFVALVKNTLWE---QLAFERG-LYFKKYDRYSKTGREVAAYPKGGEYYFRHAAFSPDFVEIDEYMAIDPTYYFSVDGRRE-AQDRLSGIKRLETNQSVRGHIGMWKALLI
WP_093081846.1|1884369|APAZ         TNLQQIHLPIAQRRPIVLLNDVH-TDAQ-DNKIFSFHDIESVVDEGSIERLEVSDLADSTELDLKQLLSAETRE---HVRMQTK-FFFGPTVKETKAIRRVEVKHQRK-AHHQHLSFDLTFTRLGDYAQIVPSWYYSYDGYRQ-HDDLLSQQKRLEHNSSVRNMVRFVAYFLS
WP_085809851.1|1917973|APAZ         SNLQHIRLPVAQRTPIVLLNDIH-TDAC-DNKLFTFHDMESIVDEGSIDQLEVADLADSTEIDLKQLLTAEARE---HVRMQPR-FYFTATEREARSIRRVGVKYQKK-AHHQHLSFNLTFSKLGDYAQIVPSWFYSYDGWRQ-HDDLLSQQKRLEHNSSVRNLVRFVAHFLS
WP_099746952.1|48296|APAZ           SNLVSVEFPIKEKSLIVLLANQS-SDAC-ENKLFTFINLEGIVDKNNIEILSSQDLYQSTTIDFKQLLHKATTE---DVHWNQE-FYFTSEESETKATRTVEKVLSKK-AHHKHLSFSLSFINIEDFCNIIPSWLYTYNGYKK-HEDLLSKQKRLEHNQSVKNLVRFLAYFLA
WP_006685036.1|133448|APAZ          TNISCLKLPLKRRPLLMLFAGFE-NPAY-EGRLFSFINMASVIDEGTLETLNTADLSESDYVELRMLITNTLIR---SLSFSQE-FYFQPLNQEIQATRTVECKENSR-LYHKHLSFRLSFVYMNAYGLIIPDWLFTYNLYKK-HERELKKQKKLERASSVRNLTRFIAYFLT
WP_096614338.1|862134|APAZ          TNLQRIRMPIAQRTSVVLLNDVH-TDAC-DNKIFSFHEMESIVDEGSVERLDVSDLADSSETDLKQLLTAETRE---HVRMHPK-FYFIANEKEPQATRRVFARPSKK-AHHQHLSFNLTFAKLGDFAQIVPGWFYSFDGFRE-HDDLLSQQKRLERNASVRNQVRFIAYFLS
WP_084625517.1|1207055|APAZ         TNLQEIRLPIARRRAVVLLNDVQ-TDAC-DNKLFSFTDIESIVDEGTIERLDVSDLAESDESDLKQLLLAETRQ---NVRSHPK-FFFMPNEKEAAATRTVVVKYQKK-AHHQHFSFDLTFSNLGGFAQIVPSWYYSYDGFKR-HDKLLSKQKRLELNLSVRNAVRFVAYFLS
WP_056160041.1|1839|APAZ            TNLLPVDPPPGAVYAAQRDSGLDFRNDLKNGKIYMWGCPEKVVAESA-KDLSFGELA-GGDADAVWLLKAALRH---DCRWNND-LHLRPTRRLER-ERIANGYYQRKDQFYRHAALRPHFSQVDEFCEVVADYFYTEDGYSE-ADKMLGKMKRLEKNAARLGETLMWMRLLI
WP_016393047.1|70775|APAZ           SNLITVTPPLAQKQSLVLLNGAD-TDSC-ENRIFTFEDISHIVDIGTIEALETRDLSDSDIDDFKLLLNGHVRE---NVVYERR-FFFKLHHKENKSTRRVEQIMSKK-AHHVHLSFELSFTSIAAYALVVPSWLYTFDGSRK-HEDLLSKQKRLEFNQSVRNIVRFLAYYLR
WP_022842741.1|278963|APAZ          SNLLRIGLPRGDIWRALNKNKAKLRSGP-EKKIISFDDLSGICEPGTVEGFETSEWSESSDPEFVQLLNATFKL---HLRFWPK-YAIAG--KQSRSGLSVSKFSSKSMYYWRHMAFRAQFRFLDDFLEITPTYRFTTDGYRK-HESRLKKIKEIEGNRAVLSSVLFWADYLQ
WP_075628770.1|464029|APAZ          TNLQEIRLPVERRRAVVLLNDVQ-TDAC-DNKLFSFMDIASIVDEGTVERLDVADLADSDEPDLKQLLAAETRQ---NVRAHPK-FFFVPVEREAAATRTVVVRYQKK-LHHQHFSFELTFSNLGGFAQIVPSWYFSYDGFKR-HDKLLSKQKRLELNLSVRNAVRFVAYFLS
WP_010683362.1|39956|APAZ           TNLQRIGLPISRRKAVVLLNGVE-TDAC-DNKLFSFLDIESVVDEGLVERLAISDLADSPELDLKQLLSAETQE---HVRMHAK-FFFGPVEKETRATRRVELKYQRK-AHHTHFSFELTFTKLDDYVQIVPSWYYSYNGYVR-HEDLLSTQKALEHNASVRNMVRFLAHFLS
WP_024973836.1|329|APAZ             SNLLHVKLPAKDLGSALHEAN--LRLELKNDRILTVRDLTSVCDRGTVEDFDIKEWAESTDQDFVNLMNSCLRE--EALRFDRDCFFFPPSEDYAKTAREVKERRNK--MGFRHSAMKAQFYRFGNYLEVTPTYFFTKNGREQ-HEEWLKGIKELEKNGAIRGQLMMWVDILR
WP_030539670.1|1303256|APAZ         VNMLPIMLPKR-STAIMFDGGDP-RFDINGGTFWSFQDPRDIVDLDQVEAIDTRDIAFHDDVDFSFLLRQTLRH---DLAWNKDSFYFRALENFVKTDADVSVFMDNK-SFVRHHAFIPRFENIGDYLIITPTYHFTTNGFTP-AASLLSGKKRLDKSAALRGQVIMWHRFLT
WP_092684840.1|1513892|APAZ         VNILPVQYPKK-AAAILLEGDEP-RFDIKGETFWSFSDPRHIVDPDQVEAIATSFLAFHEDSHFSFLLRKTLDH---DLSWDKEIYYARAFSSFSKTSTEINVSENKI-DFVRHHAFIPRFELLYDYLIVSPTYFFTTNGFIP-PSALLAGKKRLDNSASLRGQVIMWHRFLT
WP_074121857.1|1680155|APAZ         VNILPVKLPKR-AAAILLDGDG-ARFDIKGGTFWSFSDPRDIVDLDQVEAIETSLLAFHEDHDFAFLLRKTFDH---ELRWSKDLFYVRAPASFSKASTEVNVAESKT-EFVRHHAFIPRFERLYDYLVINPTYFFTTNGFIP-PAALLAGKKRLDNSASLRGQVVMWHRFLS
WP_093992232.1|1819565|APAZ         PNLLRVALAVREFWGRVQEHVRYPPGELRGGAALSFHDLDEACDTGAMEEFDVSEWSHSDDPDFVALLNCAMKE---EMSYDRRSLYFRPNPKITKADRSVKPYRT---KFWRHSAFQWQFIRIGEYVQITPTYHFTRNGREK-GGEHLAKIKRMEWNNDVRGQFGMWRAYLA
WP_095589297.1|1590614|APAZ         TNLLRVAMAAAEFWRRVKEHDPYPPGELRGGAVLSFRNLDEACDTGAMEEFDTEEWALSGDPDFVDLLNRAMKE---DMSYDRNALYFLPNPKITKSGRFVKRYKK---KFWRHSAFKWQFIRIGDFVQITPTYHFTWDGRQK-GGEHLSKIKRMEWNPDVRRQFGMWRAYLC
WP_036284031.1|622637|APAZ          INLLRVKLPGRDAVPELVKQG-NIRFDIRKRRFVSFFDPRAIVDLDQVEAVDTKLIAFNDERDTMDLLRRTVER---QLSFLRKLFHFKAVGSYRNTSAKVSAYASK--GYVRHHAARLRFERLADFVVIDPDFYFTTDGFQP-PEALLAGKKRLERNAAVRGQVMMWQHLLV
WP_006019181.1|56946|APAZ           VNILPITLPKK-AAAILLDGNSP-RFDIKGGTFWSFSDPRKLVDFDQVEAINTTALAFQEEQDFAFLLRKTLDH---DLRWNKDLFYVRALATFAKASTDVNAIVNKA-DFVRHHAFTPRFELIYDYLVINPTYFFTTNGFIP-PAALLAGKKRLDNSASLRGQVVMWHRFLS
WP_061958301.1|82633|APAZ           SNLLPVKLPAKDLGAALREAN--LRLELKNGRILTVRDLTALCDRGTVEDFGVNEWAASTDPDFVSLMNSCLRE--QALRFDKDCFFFPPSEDYAKTAREVKELRNK--MGYRHSAMKPQFYRFGGYLEVTPTYYFSRDGVTQ-HEDWLKGIKELEKNGAIRGQLMMWGDLLR
WP_018005262.1|164546|APAZ          SNLLPVKLPAKDLGAALREAN--LRLELKNERILAVRDLTNLCDRGTVEDFGVKEWAASPDADFVNLINSCLRE--EALRFDKACFFFPPSEDYAKTAREVKELRNK--MGFRHSAMKAQFYRFGGYLEVTPTYFFTKNGIEQ-HEDWLKGIKELEKNGAIRGQLMMWADLLR
WP_049284968.1|286|APAZ             ANLVELYFPPG-WRTTIQENGLAVPSAIHSGNLVTFFNLIHLCEPGTAEEHNTADYF-TIDDDFKSLLRFSLQH---RVRWENDEFIFLPLEEVVKAKRNVSRQFNKK-FLQKHLSFAADFLRLDGFMAITPSWFFSGANFEQ-SHDNLSWIKRQENNQQVMNHFRFISAWLS
WP_068017268.1|674703|APAZ          VNILPVTLPKK-AAAILLDGDAP-RFDIKGGTFWSFSDPRDIVDLDQVEAIDTSSLAFHEDQDFAFLLRKTLDH---ELRWNKELFYVRALATFAKTSTDVNAVMNKT-DFVRHHAFVPRFELLYDYLVINPTYFFTTNGFIP-PAALLAGKKRMDNSASLRGQVVMWHRFLS
WP_084685017.1|244365|APAZ          ANLLELYFPVRNQRKAVRNIERSVPSDVSGGRLITFHNLEFLVDEGTVEPFSPSDFY-NIDADFKSLLRFGLQQ---RVLWKHKLFIFLPIRTETKASRTVHRKYKDR-LSTRHFAFSAGFLVVDDYVSITPDWFFSGDDYRR-GDVPLSGLKRMEKNRSVFDQFRFLCSWLN
WP_041534907.1|208216|APAZ          TNLVELYFPLKNHRKAIRKNGIGTPSDASSGRLITFHDLEHLIDEGTIEPLAPSDYY-AIDEPFKSLLRFVLQQ---GVLWQHNKFIFLPHKTEAKSSRMVERKFKTA-LSTRHLAFSVDFLLLDAFVSLTPDWFFSGDDYRR-GDKPLAGLKRMEKNRSVYDQFRFLASWLE
WP_083779632.1|314267|APAZ          LNMFRVVLPGRQASAVMAE-EDDGRFDIRGNRFVSFHDPRLLVEPDTVEAVDTKLVASTDDQDIAHLLRRCLER---RLMFGRHRLMFRPEDDYANAKARVAVKMRKD-AYVRHHAFHPKFERIGQFLVVEPTYFFTHDGFRW-AEAFLSGKKRLEKNSAIWGQVLMWQHLLC
WP_064835082.1|396|APAZ             VNILPVKFPRQ-ANAMLLQEDEPARFDIKGGAFWSFHDPRTIVEVDQVEAIDTAHLAFHDDVNFSYLLRQTLAH---ELSWSKDLFYFTARAVFKKTEAEVNPVESKR-AFVRHHAFVPRFVSFYDHLVVEPSYFFTTNGFTP-PDAILAGKKRLDKSASLRGQVIMWHRFLT
WP_073035593.1|337701|APAZ          VNILPLILPRK-ATALLLDSDVPARFDIRGGSFWSFHDPREIVDLDHVEAVETNYLAFHEDLNFAFLLKNALKH---DLNWQKELLYFRALARFYNTHADVNVVTSKK-AYVRHHAFVPRFEVLGDYLVITPTYYFTTNGFTP-PHALLSGKKRLDNSGSLRGQVIMWHRFLT
WP_010913851.1|2066070|APAZ         VNILPVRLPKQ-ATAMLLDAGAPARFDIKGSSFWSFHDPRQIVDLDQVEAIEVEHLAFHEDLDFAFLLNQALRH---DLGWDKELFHFRARAAFHKAEADVNVVRNKT-EFVRHHAFVPRFELLYDFLVINPTYYFTTNGFIP-PSALLAGKKRLDKSASLRGQVIMWHRFLT
WP_082932868.1|190721|APAZ          LNLLEVYFPIRNQRKHILQMNLRVPSGVSGRQLITFLPLDRLVDLGTVTPLRPHEFH-GIDEDFKSLLRFTLQQ---RVQWMHELFAFLPHNEETKATRRVERKINKN-FICKHFAFAADFLLNEGYIALTPDWYFSGDNYRR-ADKSLTWLKKTEVNRTVSDHFRFLTSWLT
WP_026782276.1|257440|APAZ          VNLLPITPPPK-ATSLLLEADGPARFDINGGSFWSFHDPRDIVDTDQVEAIETSYLAFHEDLNFSFLLRQTLRH---DLNWEKELLYFRAEERFHKTHADVNVITSKK-AYVRHHAFAPRFELLDDFLIITPTYYFTTDGFTP-PQALLAGKKRLDSSASLRGQVIMWHRFLT
WP_069020256.1|1818881|APAZ         LNLLELFFPQRNYRKHVREMEIRIPSGASAGNIITFYDLEALIEKGTVEPIGSSEFC-EIDEDFKSLLRFTLQH---DVVWKHKLFVFLPRSEESRSTRKVERKYNKN-FSQKHLAFSVEFLRTEDYVAITPDWFFSGDNFHR-AQDNIKWLKRQEINLAVSNHFRFLSVWLK
WP_011831497.1|105560|APAZ          LNLIEVYFPPRNERKLIEELNLRVPSGVSSRQLITFHPLDRLIELGTVTPLVPSEFY-GSNNDFKSLLRFTLQQ---RVRWFHDLFAFLPFDEETKTSRRVERKQNKN-FICKHFAFATDFVLNDGYIALTPDWYFSGDDYRR-ADESLKWLKRKEVNRTVTDHFRFLTSWLA
WP_036267940.1|73780|APAZ           GNLVELYFPSRNLRQTVRQAMTPVPSTTYNDILITFFDLNSVIEEGTAEKISAREFW-GIDENFKSLLRFSLQH---RVAWYNDLFVFLPRNEEMRSTRKVERKYGEK-LMQKHLAFSVDFHRLASLMSITPTWFFSGKDFKK-GNINLGWLKRKENNRAVLNHFRFLVEWLK
WP_072559535.1|1913578|APAZ         VNILPITLPAK-AIAVMLDGDGPKRFDINGGIFWSFHDPRNIVDGDQVEAVDTEDLALHDEVDFSYLLRQALRH---DLGWNKDALYFRATENFAKTDADVSVFMDSK-SFVRHHAFSPRFELMGDYLIVTPTYHFTTNGYYP-AAPLLSGKKRLDKSAALRGQVIMWHRFLT
WP_080826259.1|1183411|APAZ         VNMLPVKLPKQ-AAAILLEDDEPARFDIKGDTFWSFNDPRLVVDLDQVEAIDVESLAFHEDVDFSYLLKQALAH---ELSWDKELYYFRAKATFKKTEADVNVVRNKA-EFVRHHAFVPRFESFDDFLVLEPTYYFTFDGFNA-PDALLSGKKRLDKSASLRGQVIMWHRFLA
WP_067969880.1|83263|APAZ           VNMLPVTLPKK-AAGILLDREEPARFDIKGGSFWSFHDPRHIVDLDQVEAIETDHFAFHEDEDFSFLLRKALDH---DLNWNKDIFYFKAFASFSKAATEVNVAESKA-AFVRHHAFVPRFESLYDFLVINPTYFFTTNGFIP-PDALLAGKKRLDNSASLRGQVVMWHRFLA
WP_037165528.1|1500300|APAZ         VNMLPITLPKQ-AAAILLDGDEPARFDIKGETFWSFHDPSSIVDLDQIEAIDTRHLAFHDDVEFAFLLRQMLGH---DLAWNKDLYYFRAKKTYHKSEADVNVVRSKA-DFVRHHAFEPRFENLHDFLVINPTYFFTTNGFVA-PAALLAGKKRLDKSASLRGQVIMWHRYLT
WP_081215336.1|13690|APAZ           VNLLPIKLPKS-AIKEMYDTGETVRYDIKDGTFWSFHDPRAIVDLDQVEAVETRMIGYHEDIDFAFLLRQTLQH---DLAWDKDVFYVRALETFHVTKADVNVIMSTK-AFVRHHAFAPKFECMMDFLMVSPTYHFTTNGYYR-PDALLSGKKRLENNAAIRGQVIMWHRFLT
WP_064683281.1|1138189|APAZ         INMLRIRMPGRDAFPELLEQD-DIALDIRKRRFISFSNPRAIVDEDQVEAIETALLADSDDQDMIHLLRRTLER---DLAYSRHLFYFKAFARYQKTAAGVGVYPGKG-AYVRHHAATFRFERLGDFVVIDPTFFFTNDGFSP-PGALLAGKKRLERNAAVRGQVIMWQHLLV
WP_022727544.1|1121832|APAZ         VNILPITMPPK-AAALLLEGEEPARFDINGGSFWSFHDPRDIVDFDQVEAIETGYLAFHEDLDFAFLLRKTLRH---NLNWEKELLYFRALERFHNTHADVNVITSKK-DFVRHHAFAPRFELLDDFLVVTPTYYFTTDGFTP-PQALLAGKKRMDNSASLRGQVIMWHRVLT
WP_081912819.1|1522072|APAZ         VNLLPINLPKS-ALKEMYDTGETARYDIKDGTFWSFHDPRSFVDLDQVDAIETRMIGYHEDIDFAFLLRQTLQH---DLAWDKGVFYVKAYETFHVTKADVNVTMSTK-GFVRHHAFAPKFECMMDFLMVSPTYHFTTNGYTR-PDALLSGKKRLENNAAIRGQVIMWHRFLT
WP_088664285.1|1317112|APAZ         INMVPLQLPQK-ALARMNKVREGQRYDIDETSLWTFCDPLDLVERDQVERIETDFLAQHDAVDFAGLLRHTLAY---LLGWDRKQFYFLPTPKFRQTQADVSVYQKSK-DYVRHHSFHPRFERLADYLIVNPSYYFTSDGERA-PDALLSGKKRLDTNSTVRGQVIMWHRLLS
WP_024810211.1|1305735|APAZ         ANLVELYFPIRNQRQAVRENEQPVPSDANRGRLITFHDLDNVIEEGTVEEFAPIEYY-EIDDDFKSLLRFTLQQ---DVTWQHRIFIFVPRRTENRSSRMVERKFKKD-LSSRHLAFSVDFMRLEGYIAITPDWFFSGDDYRR-GDKLLSGLKRMEKNRSVYDQFRFLASWLE
WP_088892393.1|1962290|APAZ         SNLLRVQLPESKAYSALQKIGRELGQELKENFVLSFHDLRSICDRGTVEQHDITEWSLSNRLEFVWLLNRTLLE---DLFFDRKLYYFKPTTTYHKTHRDVQPYYKK--AYYRHSAFKGQFIRVETFLEITPTYFFTRDGYMR-EQEHLSGIKKLEKNSAVLGQLVMWAEFLI
WP_067673142.1|1822215|APAZ         VNMLPVGLPRR-AVAELYKETDYPRFDIKDGTLWSFHDPRAIVDEDQVDAIDTRQLAFHDDLDFAFLLKSVLRH---DLAWDKELLYFQAIEPFAKAETMVNAIRQKK-SYVRHHAFIPRFERMMDFLMVSPTYHFTTNGFQR-PHALLSGKKRLDNNASLRGQVIMWHRYLS
WP_099104184.1|1206980|APAZ         SNLLRVQFAESKAYSALQKVGRNLGQELKENFVLSFHDLREICDLGTVEQHGVDECSLSNRLEFVWLLNKVLRE---DLSFDQKCYYFKPTNRYDKTHRDVQPYLKK--AYYRHSGFEGQFIRVDSFLEITPTYFFTRDGYTR-EKEHLSGIKLLEKNPAVFGQLIMWAEYLI
WP_023727136.1|1287285|APAZ         VNMLPITFPKD-AGRILLDLDEPARFDMKSDTLWSFQDPREIVELDQVEAIDTRHLAFHEDVHFAHLLRRALGH---DLGWDKDQFYFKALASFSQASSYVNVAMQKA-SFVRHHSFIPRFENLMDFLVVNPNYYFTTNGFQP-PAELLAGKKRLDNSASLRGQLILWHRFLT
WP_061934617.1|1638162|APAZ         LNLVEVLPPARPAIAEMLRH-DDREFDLRGGRFLSFRDPRCLVDDESVEAVETSIIADSEDRDFVELLRRTMGR---DIGFDKDSYYFRAPESYANAKADVKVYVDKK-SSVRHHAFIPRFLPIGGFVSISPTFVFTEDGSRT-SSTLLTGKKKLERNDAIRGQFVMWRHLLM
WP_077292092.1|187304|APAZ          VNMLPIKLPKQ-AMAILFDGDESPRFDIKGRTFWSFHDPRQIVDEDQVEAIETSMIAFHEDINFSFLLKQVLRH---DLGWDKEIFYFLAEVVFKNAEADVNAVKDKK-AFVRHHAFSARFELMLDFLILSPTYHFTTNGFIP-PAALLAGKKRLDNNASLRGQVIMWHRFLS
WP_045057112.1|1827278|APAZ         SNLLRVKFSSSIVYSALLKLGRSFGEELKDNLLLSFHNLREVCDIATVERFDIEEWADSNNMDFVWLLNKSLRE---DLAYSKECYYFKPNKSFYKTHRDVQSYFKK--AYYRHSAFEGQFQRIDSYLEITPTYYFTIDGYVL-YMDKLNGIKRQEKNAAVLGQVFMWAEYLK
WP_074129929.1|1680160|APAZ         VNILPITLPKK-ATSILLDGDEPARFDIKGGTFWSFSDPRHIVDLDQVEAIDTKSIAFHEDHDFAFLLRMALGH---DLCWNKDLYYYRALTMFARTSAEVNVAQNKA-DFVRHHAFAPRFERLYDYLVINPTYFFTTNGFIP-PAALLAGKKRLDNSASLRGQVVMWHRFLS
WP_081000780.1|87883|APAZ           LNLLEVYFPIRNQRKHVLQMGLRVPSCVNGRQLITFLPLDPLVDLGTVTPLRPHEFY-GVDEDFKSLLRFTLQQ---RVQWMHELFAFLPHDEETKATRRVERKINKS-FICKHFAFAVDFLLNDGYIALTPDWYFSGDNYRR-ADESLAWLKKTEVNRTVTDHFRFLTSWLI
WP_046846704.1|113574|APAZ          VNILPITLPRK-AGSVLLDGDEPPRFDIKGGTFWSFADPRHIVDIDQVEAIDTAEIAYHEDHDFAFLLRKALDH---DLSWNKDLYYFRALASFAKTSTEVNVARNKT-EFVRHHAFVPRFERLFDYLVINPTYFFTTNGFLP-PAALLAGKKRLDNSASLRGQVVMWHRFLS
WP_082657619.1|165697|APAZ          VNMLPLTLPKS-AIKELFDQEEPPRFDIKDGTFWSFHDPRAIVDVDQVEAIETPLIAFHDEIDFSFLLRQTLQH---DLAWNKELFFIRAIETFHVTKADVNVTMSTK-GFVRHHAFVPRFECMMDFLMVTPTYHFTTDGFYP-PDALLSGKKRLENNASIRGQVIMWHRFLT
WP_033317603.1|279369|APAZ          INMLPLTLPRK-AIAVILNGDGPKRFDINGGTFWSFHDPREIVDIDQVEAINTKELALHDDIDFSHLLRQTLRY---DLGWDKDALYFRAIENFAKTDANVSVFKNSK-SFVRHHAFSPRFELMADYLIITPTYYYTTNGYAP-AAPLLAGKKRLDKSAALRGQVIMWHRFLT
WP_065656395.1|358|APAZ             VNILPVKLPKQ-AAAILLDADESARFDIKGDAFWSFHDPRHIVDLDQVEAIDVESLAFHDDVDFAYLLKQALSH---ELSWDKELYYFRAKATFKKTEADVNVVTSKS-EFVRHHAFVPRFESFYDFLVIEPTYHFTTDGFTP-PDALLAGKKRLDKSAALRGQVIMWHRFLA
WP_008510818.1|1218315|APAZ         VNILPISLPKR-AIAILLDEDEPARFDIKGGTFWSFHDPRKIVDLDQVEAIDVEHLAYHDDESFAYLLRKTLDH---ELAWSKDLFYFRAKAIFKKTEAEVNVSVSKI-EFVRHHAFVPRFENFFNYLVIEPTYFFTTNGFTP-PDALLSGKKRLDNSSALRGQLLMWHRFLS
WP_085937812.1|225324|APAZ          INLLRIKLPGRDAVPELLKHS-NTRFDIRKRRYVSFFDPRAIVDVDQVEAIDSDIFAFNDDLDTMDLLRRTVER---QVSYLRKLFYFHAVASYRKTSAKVSAYTNKK-GYVRHHAATFRFERLADFVVVDPTFYFTNDGFRP-PEALLAGKKRLERNAAVRGQVVMWQHLLV
WP_080811272.1|1209493|APAZ         SNLLKVQFGESRAYTDLLKIGQTLGRELDGNFILSFHNLRTVCDAGTVEEHDVEEWSLSSMREFVWLLNNTLRE---DLLFDRKCYYFKATPTYYKTHRDVLAYKKK--AYYRHSAFIGQFLRIDSFLEITPTYFFTRDGCTR-DQEHLSGIKRLEKNSAVFGQLIMWVEYLS
WP_051044811.1|91459|APAZ           LNLIRIELPGREARAELLRHDPGPPDELRNNTLVTFRDPRHIVDADTVEEEPIETVAFPDDEVFIELLGRALRT---SLWYEKDAYYFPSAPTYSQTSADVSVYKDRK-HFVRHHAFVPRFWRMGDYLSVTPTYVFTRDGTKP-GADRLAKKKQLEKNSAIIGQFVMWRHFLC
WP_060847086.1|270351|APAZ          LNLLRIELPGREARAELLRHDPGPPDELRNGTLVSFRDPRYVVDPDTVEEEATETIAFPDEEVFIELLGRAMRT---VLAFDRDAYYFPPAPTYAQASADVKVYKDKK-VFVRHHAFVPRFWRIGDFLSVTPTYVFTRDGTKP-GSERLAKKKQLEKNPALLGQFVMWRHLLC
WP_085984230.1|1131813|APAZ         LNLLRIELPGRDARAELLRHDPSPPDELRNGTLVAFRDPRHVIDADTVEEEPVGTFAFPDEEGFIELLGRALRT---CLSFDRDAYYFPPAPTYSQTSADVKVYKDRK-HYVRHHGFVPRFWRIGDYLSITSTFVFTRDGIKP-ASERLAKKRQLEKNQAILGQFVMWRHLLC
WP_095387429.1|2012632|APAZ         LNLMHVGLPGRDAVPELLR-ADGHHFDIRGRRFLSFRNPKAIVDIDTVEEVDTEDVSISDDHDMIELLRRTMAE---ILAFDRKLFYFKAEERYFETSATVQVYDYKKGNYLRHHAFSPRFQQIGSFLSISPTFVFTEDGFRA-ASDLLAGKKRLDRNGSIRGQMMMFRFLLS
WP_035838021.1|765699|APAZ          PNLLRVRLPAKQLWYLVRQHDKYPDRELRENALLSLRDLDEVCDPGAKEEFDAAEWAFSEDPDFVNLLNLALQQ---DLRYDPKTLYFKPRSRFERSGRDVLPYFKKK-AYWRHSAFSWQFLRIGRFIQITPTYHYTRDGVQR-EADHLAGIKRQERNDAVRGQFIMWRELLI
WP_054211403.1|1526658|APAZ         TNLVGVNFADKAFGAALRDLDPNAGSEVRGNAVMSFHDLDQLCESSAIEEFDMSEWSDSEDEDFVALLNRAIDS---ELYKDRDVFYFRKPRHFSVTTRRVGRYGRKKKSYWRHSAFTHRFVRLGGFAEMTPTYHFTHNGKDT-AGERLKKIKELENNAAVMGQFVMWRDFLV
WP_065006787.1|1854057|APAZ         VNLLEIGFADKSFGAALRELDSKASSEVRSSAVLSFNDLDKICDVSAMEVFDTSEWSDSDDVDFVALLNRAIGD---DLRRDRDILYFVKPKNYANTTRRVKGYGRQREAYFRHSGFRPHFVRYDQYVEVTPTYHFSRDGREP-AGEHLKKIKELENNAAVMGQFVMWQAFLT
WP_008137934.1|1144344|APAZ         ANLLEVNFADKAFGTALRELDKNAGGEVRSKSVLSFHPLDKLCEWEAMEEFDVKEWSESDNEDFVALLNRAIGE---QLYHDRDVFYFRKPRNFANTTRRVGRYGKKKKAYWRHSGFMHRFIRLGGFAELTPTYHFTYNGQDA-AGERLKKIKEIENNAAVMGQFVMWRDFLA
WP_010123961.1|1030157|APAZ         VNLLGVSFGDKSFGAALREIDPDAGGEVRSKSVLSFHDLDKLCQAEAMEEFGTDEWADSEDEDFVALLNRAMGR---ALWHDRNAYYFRKPRRYASVPRDVKRYGKRRDAYFRHSAFLHRFTRLGSYAEITPTYHFTRDGYKP-GGERLKKIKEFENNAAVMGQFVMWRHFLT
WP_058745238.1|172044|APAZ          INLVGVEFSDKSFGAALRDLDRRAGAEVRGKSVLSFHDLDQLCEAEAMEEFDVDEWSDSDDEEFVALLNRAIGE---HLYHDRDAFFFSKPRNHANTSRRVGGYGKSKESYWRHSAFQHHFVRLGGFVEITPTYHFTYDGRRA-AGERLKKIKEKENNAAVMGQFVMWREFLI
WP_081705202.1|1416614|APAZ         SNLLRVHIGVRAINDQLIKCNVRKRQDLEDNTIFSFFDPSNVCDLTTMEEFDVAEWSTTDSPEFIQLLNSALRE---EVGFLFR-FYFRPTPEFKNTSREVKGYSRIESEYYRHSAFIGQFQRYDGYLEIEPTYRFTKNGYLPNAYEKLRKIKEIEKNLAVFRQVVMWARYLQ
WP_056186121.1|1736259|APAZ         LNLLRIELPGREARAELLRHDPSPPDELRNDTLVAFRDPRHIVDADTVEEMPTETFAFPDDEAFIKLLGRTMRT---SLCFDKDAYYFPPAPTYTQASSGVAVYKDKK-HFVRHHAFVPRFWRIGDYLSVQPTFVFTRDGTRP-GSERLAKKRQLEKNGAILGQFLMWRHFFC


####################################
# Group III: Solo APAZ in Archaea  #
####################################

WP_061078947.1|2014|APAZ            EHGYKV--------------------------------------------VDIAAAA------VGELPRSAIGR-------------------------KVTR--------REH-GS-----------------LAT-------TAHV----RAPERREEVRTRLLDSVGALL
WP_011021017.1|2214|APAZ            SNCYLVSFP--SYWGNN--KHVP------KGILYSIREIPDYCEINSYRKINFCD--------ISQLIRTQIIQ---GF------RLFG---KSLDASKKVEKLRYLSRNFIVHRALKFRTMVLNGFVLFDNYRLFSTDGKNI-AKRLNYKF-PTKANDPEKSKMYFLLKAIG
WP_096391761.1|1048396|APAZ         PNFAEISPP--EVTNLITEA-------RRSNKVFSLLPPESVVEIDTVSAESFDDWA------ASSLLTREICR--HDLKYRGD-LMFE---H--K-EEKVSR------KFVRHRTAQLNVRRLNDFLFVLIKDHFTENGDTL-KGSLHDNF-AQHRNSQTYSRYNHWRKILS
WP_048076861.1|1173487|APAZ         PNFLKLEYPHRD-----AN-YSP----E-GDEIYSLTPPEKFIETDSIKEQSFDQWLEDVEKAAKRLFNRFLKK--RGVENYDTRLIFQPDKVEG----KVS---------IAHRGV-PQFRQYDGYVFVETGWLFSRRGYNI-ASKLHDDL-QSDGPNNFKAQFRQWRSYL-
WP_050038598.1|2237|APAZ            ANFGKLPLPFDRVQNTI---TAP-----ENNRVYSLRPPDRTTEMDTVSVEPFSSWA------LGTLLMKEICR---EFTFNKN-EYYE-SDD--KAEQHVTK------TFVRHRSAKLKVHDFAGYLSILVRNHFTESGGTL-RDRLTDKF-NQNDNSQAFSEYRHWRKILG
WP_049906781.1|119434|APAZ          PNFVRIDLPYHD-----QNRYLP-----QNGEMYSLIPPGKFVDTDTAECHDFMKWI------VIALNRKVLWR--RSIRHRGQKLIIQ---R--D--REIERQQELSGGYYAHRGM-PVVKQYGDYVFVETGWLFTERGRSF-ADELHNQL-DKNSNPNQKSQFRQWRAYLG
WP_008387995.1|411361|APAZ          ANFLRIGLPPEN-----DNRHLP----E-SGLFYSLIPMEPFVDEESVQSQPFDSWLENEDTAAKRLFNREIRR--RAVDGYEDRLLFKGGSREG----DV--------AYTAHRAA-PVVKQHKEYVFIDTGWMFSRSGGSI-ASKLHDKL-QSSGPNNLKAQFRQWRAYL-
WP_089769862.1|660517|APAZ          SNLLQVELPTTKFYSHDHD-VLP----Y-NNEIYSLVHPDNMCSEGSFEATSLREFA------ISKVLVRGIVT--IGAEVNRERVYMR-HE---D---KV-KVTQQLD--VRHRSVTVFVKFFTEYLGLYPTTEFTKDGQEL-KKYLSDRF-NPGNNNRKSSTVEIWLSELA
WP_089699120.1|660521|APAZ          TNLVEIEYPTQEVAFKL--FTVP-----KSNKVYSLLPPEQFINPDTVEETGFRSWVEAD---GKRLIRAVVLS---GCNYRSDHLYFP-HEK--E-ERQVTR------PFFRHHSLRIGILEYSGFLTLKPAILFTTNGKNR-AKPLHDRF-SPSRNRKTRSRINHWWKILD
WP_092662301.1|1367881|APAZ         TNFFEVNLP---SPSSFRQRHAP----L-EGMLYSLLPQEDATDGGE-DQLSFVEFS------AKSLLEGLLAF---GAVVGERRIYMP-LS---K-ERKVRRLAKEADPVVRHRAIEVDVKRFAGYYAFSPKQEFTEDGRTL-KDKLSDDF-SQSRNARKRGNIEAWAEVLD
WP_049897037.1|68911|APAZ           TNLFQVRYPESRVYNYN---AFP----L-ERKLYSLVHPDHYIHEDRFETREFEEYL-----TVRSLLRGIFTL---DCLIDRETTVYP---RQHE--RKLRSVAKELDSYVIHRGVKVRVRRYAGYYVLLPTQVFTSDGHRP-KSRLQNDF-SPNRNSKYDRQLRVWEELLM
WP_004594199.1|29282|APAZ           TNLFHVSFPAERYYNYN---HYP----P-AGKLYTLVEKDHYIGSDSPDVVDFKTWIGEEDS-VRELLLGVISV---DCIVERSRHIYP------R-T-DTNRLAQELSSEIRHRAVDIRVEKYADYYVLTPTQEFTWDGEEK-KSELQDKF-SPNRNSKQLRQIRIWPKILM
