# Supplementary material for: The Expanded Universe of Prokaryotic Argonaute Proteins
Source: mBio. 2018 Dec 18;9(6):e01935-18. doi: 10.1128/mBio.01935-18 (PMC6299218; doi:10.1128/mBio.01935-18)
Supplement: TABLE S2 [file mbo006184236st2.xlsx]

## Sheet: orthogroup proteins
Orthogroups	accversion
1	WP_056025376.1
1	WP_046408759.1
1	WP_082072773.1
1	WP_088664283.1
1	WP_080458316.1
1	WP_020809953.1
1	WP_089334212.1
1	WP_012511035.1
1	WP_088194757.1
1	WP_097544711.1
1	WP_099832017.1
1	WP_073288106.1
1	WP_042619116.1
1	WP_083807415.1
1	WP_069211827.1
1	WP_093831877.1
1	WP_081471802.1
1	WP_044394880.1
1	WP_062769756.1
1	WP_071889687.1
1	WP_094551623.1
1	WP_021012466.1
1	WP_051590094.1
1	WP_096683449.1
1	WP_015159124.1
1	WP_082839060.1
1	WP_020472306.1
1	WP_068818393.1
1	WP_084762237.1
1	WP_009403480.1
1	WP_058195184.1
1	WP_036253814.1
1	WP_061226803.1
1	WP_084816533.1
1	WP_076626093.1
1	WP_035658616.1
1	WP_036211517.1
1	WP_060074278.1
1	WP_061958297.1
1	WP_082389823.1
1	WP_091979229.1
1	WP_016278435.1
1	WP_096483462.1
1	WP_038063130.1
1	WP_069211842.1
1	WP_006053070.1
1	WP_036488553.1
1	WP_038066319.1
1	WP_013878485.1
1	WP_083592920.1
1	WP_027160966.1
1	WP_007011911.1
1	WP_082159480.1
1	WP_051821413.1
1	WP_054765279.1
1	WP_047479127.1
1	WP_084264162.1
1	WP_074129936.1
1	WP_006054105.1
1	WP_061247663.1
1	WP_089764865.1
1	WP_007015522.1
1	WP_023755382.1
1	WP_052755410.1
1	WP_016278433.1
1	WP_046237979.1
1	WP_063059156.1
1	WP_060074280.1
1	WP_088891278.1
1	WP_059000181.1
1	WP_088326180.1
1	WP_016278434.1
1	WP_095565919.1
1	WP_049284975.1
1	WP_059848416.1
1	WP_006574959.1
1	WP_087292463.1
1	WP_101294146.1
1	WP_045057109.1
1	WP_063628132.1
1	WP_092265428.1
1	WP_070235722.1
1	WP_045850432.1
1	WP_049969000.1
1	WP_096462200.1
1	WP_008387989.1
1	WP_038506993.1
1	WP_092468840.1
1	WP_036122932.1
1	WP_013322679.1
1	WP_087292475.1
1	WP_058963783.1
1	WP_006111077.1
1	WP_027879781.1
1	WP_076701686.1
1	WP_092580656.1
1	WP_026751100.1
1	WP_092208416.1
1	WP_068818396.1
1	WP_027885462.1
1	WP_055152053.1
1	WP_071973600.1
1	WP_050617983.1
1	WP_054724072.1
1	WP_083191605.1
1	WP_072349427.1
1	WP_036883131.1
1	WP_093026615.1
1	WP_062618746.1
1	WP_056466639.1
1	WP_010683369.1
1	WP_073035594.1
1	WP_087287487.1
1	WP_041497635.1
1	WP_039394091.1
1	WP_073093949.1
1	WP_036828483.1
1	WP_056160019.1
1	WP_088891258.1
1	WP_079365501.1
1	WP_002654241.1
1	WP_099215408.1
1	WP_080889414.1
1	WP_023924951.1
1	WP_082932760.1
1	WP_099746945.1
1	WP_070666717.1
1	WP_044447510.1
1	WP_091374190.1
1	WP_101603469.1
1	WP_058316932.1
1	WP_065005664.1
1	WP_051761426.1
1	WP_073035595.1
1	WP_099463419.1
1	WP_032536652.1
1	WP_009507637.1
1	WP_036856567.1
1	WP_074856953.1
1	WP_071980015.1
1	WP_066752978.1
1	WP_006054106.1
1	WP_033435349.1
1	WP_013685224.1
1	WP_019150828.1
1	WP_074856957.1
1	WP_032567468.1
1	WP_006685031.1
1	WP_032135209.1
1	WP_005864487.1
1	WP_016268113.1
1	WP_091133631.1
1	WP_024740062.1
1	WP_091535638.1
1	WP_050550289.1
1	WP_004290505.1
1	WP_026932803.1
1	WP_014387270.1
1	WP_032135208.1
1	WP_099463421.1
1	WP_045167307.1
1	WP_004290506.1
1	WP_039969639.1
1	WP_091535640.1
1	WP_005864481.1
1	WP_052356434.1
1	WP_099438427.1
1	WP_086102664.1
1	WP_072985241.1
1	WP_009126229.1
1	WP_032536648.1
1	WP_049982455.1
1	WP_087943583.1
1	WP_089880676.1
1	WP_027025733.1
1	WP_075793715.1
1	WP_082001463.1
1	WP_027160978.1
1	WP_073243773.1
1	WP_034826047.1
1	WP_057834159.1
1	WP_093896589.1
1	WP_073099824.1
1	WP_023755373.1
1	WP_087337837.1
1	WP_046756496.1
1	WP_050503215.1
1	WP_081824883.1
1	WP_065010817.1
1	WP_051594623.1
1	WP_087738799.1
1	WP_023098842.1
1	WP_061361982.1
1	WP_066522486.1
1	WP_049284962.1
1	WP_091126754.1
1	WP_046237967.1
1	WP_033997889.1
1	WP_047479148.1
1	WP_061181882.1
1	WP_065383215.1
1	WP_013300200.1
1	WP_023207010.1
1	WP_053244062.1
1	WP_051602525.1
1	WP_076815500.1
1	WP_019960615.1
1	WP_063415852.1
1	WP_047361635.1
1	WP_034063401.1
1	WP_059568622.1
1	WP_087838772.1
1	WP_030101567.1
1	WP_014132763.1
1	WP_057502549.1
1	WP_091963863.1
1	WP_052184197.1
1	WP_049858651.1
1	WP_004264298.1
1	WP_081593732.1
1	WP_061516780.1
1	WP_034890563.1
1	WP_065005683.1
1	WP_010123960.1
1	WP_049923873.1
1	WP_005580389.1
1	WP_062171238.1
1	WP_067673140.1
1	WP_022727541.1
1	WP_087292466.1
1	WP_091970189.1
1	WP_048987634.1
1	WP_046101134.1
1	WP_080666830.1
1	WP_004782009.1
1	WP_061532994.1
1	WP_093992241.1
1	WP_085482904.1
1	WP_050117353.1
1	WP_029585866.1
1	WP_019960624.1
1	WP_081144924.1
1	WP_007011918.1
1	WP_056152143.1
1	WP_089408459.1
1	WP_102073887.1
1	WP_093736222.1
1	WP_030102818.1
1	WP_006580537.1
1	WP_003280118.1
1	WP_073904487.1
1	WP_007412611.1
1	WP_049076463.1
1	WP_078365267.1
1	WP_076815488.1
1	WP_088193539.1
1	WP_005032625.1
1	WP_068463427.1
1	WP_044394865.1
1	WP_082932761.1
1	WP_004968193.1
1	WP_079731540.1
1	WP_049934209.1
1	WP_015895828.1
1	WP_008322091.1
1	WP_074796198.1
1	WP_095387437.1
1	WP_024430123.1
1	WP_062902931.1
1	WP_030421327.1
1	WP_083685754.1
1	WP_049923874.1
1	WP_097378599.1
1	WP_075061394.1
1	WP_051074342.1
1	WP_084612196.1
1	WP_097007371.1
1	WP_069707911.1
1	WP_013468137.1
1	WP_089408470.1
1	WP_098195168.1
1	WP_027412345.1
1	WP_023173053.1
1	WP_091970161.1
1	WP_009126231.1
1	WP_004290507.1
1	WP_007514435.1
1	WP_028057927.1
1	WP_051983506.1
1	WP_056176854.1
1	WP_056934502.1
1	WP_018016392.1
1	WP_018016393.1
1	WP_083674828.1
1	WP_083227687.1
1	WP_022727540.1
1	WP_026176228.1
1	WP_036253806.1
2	WP_082932762.1
2	WP_056034456.1
2	WP_081147615.1
2	WP_078792597.1
2	WP_072985231.1
2	WP_091516895.1
2	WP_051891269.1
2	WP_074793577.1
2	WP_052213445.1
2	WP_013232102.1
2	WP_056209662.1
2	WP_047451894.1
2	WP_082576375.1
2	WP_019977019.1
2	WP_099412862.1
2	WP_073243840.1
2	WP_043276585.1
2	WP_044115544.1
2	WP_058316937.1
2	WP_071455427.1
2	WP_065578032.1
2	WP_020472314.1
2	WP_011308721.1
2	WP_014022286.1
2	WP_058751941.1
2	WP_073243766.1
2	WP_053224301.1
2	WP_004271616.1
2	WP_010044776.1
2	WP_081247609.1
2	WP_062171252.1
2	WP_073217655.1
2	WP_043351616.1
2	WP_017454953.1
2	WP_078690885.1
2	WP_054410180.1
2	WP_076783220.1
2	WP_076701670.1
2	WP_090634271.1
2	WP_036122948.1
2	WP_072885921.1
2	WP_015213399.1
2	WP_014773304.1
2	WP_088347303.1
2	WP_076626085.1
2	WP_061181876.1
2	WP_074671532.1
2	WP_086102660.1
2	WP_091781161.1
2	WP_085938213.1
2	WP_068185882.1
2	WP_093307948.1
2	WP_015201776.1
2	WP_057482742.1
2	WP_048500692.1
2	WP_008205286.1
2	WP_099412864.1
2	WP_021012448.1
2	WP_028306823.1
2	WP_036828489.1
2	WP_092265427.1
2	WP_015157109.1
2	WP_009456814.1
2	WP_076702577.1
2	WP_004281769.1
2	WP_014387259.1
2	WP_036632779.1
2	WP_084234546.1
2	WP_007514442.1
2	WP_015056749.1
2	WP_093831861.1
2	WP_027285994.1
2	WP_038562060.1
2	WP_020472304.1
2	WP_090996339.1
2	WP_045054465.1
2	WP_062303335.1
2	WP_052056048.1
2	WP_081814870.1
2	WP_011488076.1
2	WP_100161592.1
2	WP_026932802.1
2	WP_011718593.1
2	WP_083191765.1
2	WP_084626398.1
2	WP_053471377.1
2	WP_092208428.1
2	WP_050808158.1
2	WP_043224931.1
2	WP_085471792.1
2	WP_033997872.1
2	WP_066978579.1
2	WP_009518863.1
2	WP_019497032.1
2	WP_023924947.1
2	WP_075601005.1
2	WP_064665408.1
2	WP_002993154.1
2	WP_092447823.1
2	WP_035821966.1
2	WP_091471581.1
2	WP_040587303.1
2	WP_008615784.1
2	WP_093026609.1
2	WP_058019027.1
2	WP_002801239.1
2	WP_016876100.1
2	WP_017748675.1
2	WP_024810217.1
2	WP_007215638.1
2	WP_023087440.1
2	WP_013632723.1
2	WP_013921751.1
2	WP_075793716.1
2	WP_099215414.1
2	WP_061958311.1
2	WP_031556073.1
2	WP_042292004.1
2	WP_024810218.1
2	WP_085938207.1
2	WP_026751102.1
2	WP_035449458.1
2	WP_081653184.1
2	WP_015912956.1
2	WP_073243842.1
2	WP_015159128.1
2	WP_019494778.1
2	WP_074290368.1
2	WP_041684019.1
2	WP_066664200.1
2	WP_072554960.1
2	WP_068818378.1
2	WP_059857211.1
2	WP_047265941.1
2	WP_042571948.1
2	WP_008760436.1
2	WP_096861753.1
2	WP_062618757.1
2	WP_090164196.1
2	WP_086549023.1
2	WP_015118668.1
2	WP_087252831.1
2	WP_073409920.1
2	WP_100991970.1
2	WP_013847446.1
2	WP_005032650.1
2	WP_081678260.1
2	WP_028223144.1
2	WP_028256447.1
2	WP_080291648.1
2	WP_041946214.1
2	WP_083242534.1
2	WP_083764983.1
2	WP_093736216.1
2	WP_059000182.1
2	WP_092447185.1
2	WP_007514461.1
2	WP_013078841.1
2	WP_082990086.1
2	WP_061096144.1
2	WP_041711055.1
2	WP_074129922.1
2	WP_070235717.1
2	WP_004381194.1
2	WP_013685228.1
2	WP_093307947.1
2	WP_035449450.1
2	WP_061048387.1
2	WP_089355801.1
2	WP_048755582.1
2	WP_087838762.1
2	WP_023924952.1
2	WP_092416785.1
2	WP_101604352.1
2	WP_017141693.1
2	WP_004672357.1
2	WP_072349422.1
2	WP_026764185.1
2	WP_008983417.1
2	WP_014387262.1
2	WP_061437681.1
2	WP_008657173.1
2	WP_093280829.1
2	WP_016754053.1
2	WP_085937815.1
2	WP_050617990.1
2	WP_026927906.1
2	WP_073099835.1
2	WP_044197721.1
2	WP_101603493.1
2	WP_044919760.1
2	WP_036856565.1
2	WP_012486317.1
2	WP_090634281.1
2	WP_012473799.1
2	WP_008140714.1
2	WP_051350649.1
2	WP_084106719.1
2	WP_088891279.1
2	WP_071507497.1
2	WP_095840541.1
2	WP_088664287.1
2	WP_039514026.1
2	WP_080458311.1
2	WP_064824606.1
2	WP_097031604.1
2	WP_067556981.1
2	WP_016393054.1
2	WP_013500618.1
2	WP_091133622.1
2	WP_057026381.1
2	WP_066798578.1
2	WP_063002606.1
2	WP_002566030.1
2	WP_046408762.1
2	WP_091471908.1
2	WP_087287451.1
2	WP_081610715.1
2	WP_084004100.1
2	WP_076193570.1
2	WP_085483515.1
2	WP_034310332.1
2	WP_011711574.1
2	WP_027101519.1
2	WP_082735922.1
2	WP_042383168.1
2	WP_084599803.1
2	WP_075601004.1
2	WP_015056748.1
2	WP_003477438.1
2	WP_102204419.1
2	WP_028306822.1
2	WP_017309807.1
2	WP_015157110.1
2	WP_015213398.1
2	WP_084426474.1
2	WP_073555661.1
2	WP_009456815.1
2	WP_015118667.1
2	WP_102166322.1
2	WP_019494777.1
2	WP_017748674.1
2	WP_071980013.1
2	WP_038456316.1
2	WP_044451672.1
2	WP_015329021.1
2	WP_015150611.1
2	WP_002801238.1
2	WP_071455428.1
2	WP_085938208.1
2	WP_045054466.1
2	WP_008205284.1
2	WP_026052329.1
2	WP_015201777.1
2	WP_068818379.1
2	WP_015159129.1
2	WP_006630968.1
2	WP_086833687.1
2	WP_072218069.1
2	WP_096581195.1
2	WP_075061397.1
2	WP_083821816.1
2	WP_096585388.1
2	WP_086833854.1
2	WP_083786904.1
2	WP_004318417.1
2	WP_015329022.1
2	WP_082001469.1
2	WP_072865984.1
2	WP_073409934.1
2	WP_084610122.1
2	WP_022787373.1
2	WP_082054450.1
2	WP_091780713.1
3	WP_045057112.1
3	WP_044237100.1
3	WP_056160041.1
3	WP_018005262.1
3	WP_075061401.1
3	WP_060847086.1
3	WP_011516871.1
3	WP_028849834.1
3	WP_062365449.1
3	WP_011767948.1
3	WP_093992232.1
3	WP_051645819.1
3	WP_091097631.1
3	WP_092048392.1
3	WP_095565911.1
3	WP_081903350.1
3	WP_035838021.1
3	WP_061958301.1
3	WP_085984230.1
3	WP_088892393.1
3	WP_024973836.1
3	WP_091126757.1
3	WP_056186121.1
3	WP_056888901.1
3	WP_084467687.1
3	WP_052744930.1
3	WP_085870580.1
3	WP_091639649.1
3	WP_090674304.1
3	WP_058745238.1
3	WP_077230992.1
3	WP_008137934.1
3	WP_080810443.1
3	WP_061934617.1
3	WP_054211403.1
3	WP_023727136.1
3	WP_065818630.1
3	WP_085937812.1
3	WP_083779632.1
3	WP_037716570.1
3	WP_022842741.1
3	WP_068133588.1
3	WP_051821414.1
3	WP_062649001.1
3	WP_093736217.1
3	WP_062900321.1
3	WP_007013851.1
3	WP_095387429.1
3	WP_082657619.1
3	WP_042061255.1
3	WP_026782276.1
3	WP_084592258.1
3	WP_010913851.1
3	WP_051044811.1
3	WP_093896586.1
3	WP_065006787.1
3	WP_094214392.1
3	WP_080727060.1
3	WP_037165528.1
3	WP_010123961.1
3	WP_100572081.1
3	WP_067969880.1
3	WP_088664285.1
3	WP_081912819.1
3	WP_077292092.1
3	WP_080458313.1
3	WP_033317603.1
3	WP_008510818.1
3	WP_046846704.1
3	WP_080826259.1
3	WP_006270760.1
3	WP_064683281.1
3	WP_073035593.1
3	WP_074129929.1
3	WP_072559535.1
3	WP_067673142.1
3	WP_052027130.1
3	WP_053381025.1
3	WP_081705202.1
3	WP_074121857.1
3	WP_006019181.1
3	WP_092684840.1
3	WP_093590751.1
3	WP_030539670.1
3	WP_011996091.1
3	WP_036284031.1
3	WP_022727544.1
3	WP_084522028.1
3	WP_016733899.1
3	WP_064835082.1
3	WP_064816696.1
3	WP_065656395.1
3	WP_056695931.1
3	WP_083808707.1
3	WP_042419826.1
3	WP_099832011.1
3	WP_063002581.1
3	WP_009507644.1
3	WP_091516911.1
3	WP_014387263.1
3	WP_082469977.1
3	WP_079685319.1
3	WP_073067332.1
3	WP_036017302.1
3	WP_080811272.1
3	WP_068818385.1
3	WP_096732915.1
3	WP_036945621.1
3	WP_084685017.1
3	WP_024810211.1
3	WP_028626029.1
3	WP_016393047.1
3	WP_082932868.1
3	WP_069020256.1
3	WP_011831497.1
3	WP_081000780.1
3	WP_041534907.1
3	WP_094530879.1
3	WP_094280379.1
3	WP_095840540.1
3	WP_036267940.1
3	WP_046756489.1
3	WP_002993155.1
3	WP_054407044.1
3	WP_065998852.1
3	WP_046237972.1
3	WP_068222132.1
3	WP_049284968.1
3	WP_053244067.1
3	WP_088326162.1
3	WP_075628770.1
3	WP_042571950.1
3	WP_039858603.1
3	WP_020208902.1
3	WP_004748890.1
3	WP_036212047.1
3	WP_011718591.1
3	WP_032541222.1
3	WP_084625517.1
3	WP_057482737.1
3	WP_044272248.1
3	WP_089318528.1
3	WP_048500689.1
3	WP_068094658.1
3	WP_005864493.1
3	WP_008781127.1
3	WP_016268112.1
3	WP_016263566.1
3	WP_015056745.1
3	WP_004271609.1
3	WP_092021235.1
3	WP_085809851.1
3	WP_099076851.1
3	WP_093081846.1
3	WP_021700081.1
3	WP_053326746.1
3	WP_010683362.1
3	WP_071980017.1
3	WP_065578027.1
3	WP_004264290.1
3	WP_044447509.1
3	WP_064665416.1
3	WP_099503355.1
3	WP_028095445.1
3	WP_008983418.1
3	WP_006685036.1
3	WP_064102550.1
3	WP_052659790.1
3	WP_099746952.1
3	WP_102206007.1
3	WP_080811270.1
3	WP_010424308.1
3	WP_083637046.1
3	WP_068768974.1
3	WP_022545094.1
3	WP_011923981.1
3	WP_082096051.1
3	WP_048090856.1
3	WP_096391756.1
3	WP_047618192.1
3	WP_092048397.1
3	WP_012912352.1
3	WP_025660148.1
3	WP_096354070.1
4	WP_055808195.1
4	WP_017505568.1
4	WP_093153036.1
4	WP_051443965.1
4	WP_096462202.1
4	WP_085936213.1
4	WP_011940822.1
4	WP_061048384.1
4	WP_027443718.1
4	WP_013299755.1
4	WP_013109336.1
4	WP_051600234.1
4	WP_051882337.1
4	WP_081730962.1
4	WP_083242540.1
4	WP_015664541.1
4	WP_011923975.1
4	WP_062547850.1
4	WP_069707909.1
4	WP_080522385.1
4	WP_003280119.1
4	WP_072017557.1
4	WP_091379109.1
4	WP_102073885.1
4	WP_082795034.1
4	WP_027853030.1
4	WP_079791392.1
4	WP_018016394.1
4	WP_061535229.1
4	WP_005783348.1
4	WP_076815492.1
4	WP_071507486.1
4	WP_083960493.1
4	WP_026042451.1
4	WP_012486312.1
4	WP_012473795.1
4	NP_952413.1
4	WP_083942961.1
4	WP_073904454.1
4	WP_050591131.1
4	WP_052117900.1
4	WP_013596009.1
4	WP_050399989.1
4	WP_080902475.1
4	WP_041795316.1
4	WP_093164034.1
4	WP_005988489.1
4	WP_091133619.1
4	WP_035240078.1
4	WP_100221482.1
4	WP_042087938.1
4	WP_081684175.1
4	WP_101944482.1
4	WP_091471579.1
4	WP_053571900.1
4	WP_063460618.1
4	WP_085773725.1
4	WP_091963848.1
4	WP_038205789.1
4	WP_013801384.1
4	WP_074343049.1
4	WP_016736429.1
4	WP_090227846.1
4	WP_013078838.1
4	WP_071240727.1
4	WP_013654325.1
4	WP_057834160.1
4	WP_080700178.1
4	WP_087738802.1
4	WP_033463416.1
4	WP_100228133.1
4	WP_079605750.1
4	WP_019960613.1
4	WP_023692463.1
4	WP_100483096.1
4	WP_092282752.1
4	WP_085997494.1
4	WP_084182446.1
4	WP_051634474.1
4	WP_038943875.1
4	WP_082576376.1
4	WP_097031611.1
4	WP_056152149.1
4	WP_083592922.1
4	WP_020809957.1
4	WP_092821445.1
4	WP_077293451.1
4	WP_025091662.1
4	WP_082737446.1
4	WP_082340617.1
4	WP_062785679.1
4	WP_062680196.1
4	WP_084600957.1
4	WP_035638686.1
4	WP_072598062.1
4	WP_052259141.1
4	WP_065664090.1
4	WP_081377700.1
4	WP_057221537.1
4	WP_079392070.1
4	WP_061195882.1
4	WP_088100541.1
4	WP_057502593.1
4	WP_062341847.1
4	WP_049858702.1
4	WP_054590728.1
4	WP_093307966.1
4	WP_062172061.1
4	WP_037187103.1
4	WP_084545515.1
4	WP_090551236.1
4	WP_030102811.1
4	WP_080422711.1
4	WP_082722381.1
4	WP_081063737.1
4	WP_037435767.1
4	WP_083657918.1
4	WP_028359222.1
4	WP_057498728.1
4	WP_082670027.1
4	WP_081624727.1
4	WP_049803085.1
4	WP_077684787.1
4	WP_089761443.1
4	WP_052192195.1
4	WP_084218942.1
4	WP_066514273.1
4	WP_049810614.1
4	WP_060910565.1
4	WP_090828645.1
4	WP_096483477.1
4	WP_049803084.1
4	WP_076695343.1
4	WP_097544720.1
5	WP_036250693.1
5	WP_087287496.1
5	WP_014295912.1
5	WP_094072917.1
5	WP_075780260.1
5	WP_026824429.1
5	WP_090164214.1
5	WP_094072908.1
5	WP_011011645.1
5	WP_013451516.1
5	WP_058963786.1
5	WP_092177592.1
5	WP_063698835.1
5	WP_096885439.1
5	WP_059401467.1
5	WP_088656111.1
5	WP_093163271.1
5	WP_034728393.1
5	WP_055268306.1
5	WP_099799939.1
5	WP_011502010.1
5	WP_050475200.1
5	WP_028849844.1
5	WP_065061711.1
5	WP_037165538.1
5	WP_063698816.1
5	WP_012596637.1
5	WP_052067483.1
5	WP_073948448.1
5	WP_097082812.1
5	WP_081984471.1
5	WP_006746227.1
5	WP_037165536.1
5	WP_058282033.1
5	WP_071036722.1
5	WP_082755985.1
5	WP_092177660.1
5	WP_065061712.1
5	WP_094072918.1
5	WP_063698817.1
5	WP_015880615.1
5	WP_008137939.1
5	WP_049076483.1
5	WP_059401468.1
5	WP_092684832.1
5	WP_013324944.1
5	WP_034806164.1
5	WP_080840607.1
5	WP_074032554.1
5	WP_093163269.1
5	WP_093163283.1
5	WP_085937809.1
5	WP_061212637.1
5	WP_006630978.1
5	WP_050002108.1
5	WP_057382647.1
5	WP_003119159.1
5	WP_096068875.1
5	WP_003111272.1
5	WP_003102342.1
5	WP_023081761.1
5	WP_061195091.1
5	WP_094775698.1
5	WP_012614245.1
5	WP_023120670.1
5	WP_094291728.1
5	WP_050399980.1
5	WP_052886332.1
5	WP_044015984.1
5	WP_023705196.1
5	WP_023754667.1
5	WP_011996086.1
5	WP_029005636.1
5	WP_022673750.1
5	WP_102073925.1
5	WP_085933355.1
5	WP_093163285.1
5	WP_074121858.1
5	WP_020959852.1
5	WP_074032553.1
5	WP_011767939.1
5	WP_061532992.1
5	WP_032933014.1
5	WP_062649054.1
5	WP_082797835.1
5	WP_008706018.1
5	WP_092820775.1
5	WP_019867268.1
5	WP_076423745.1
5	WP_068394120.1
5	WP_085937808.1
5	WP_016876104.1
5	WP_085936267.1
5	WP_012217379.1
5	WP_062648995.1
5	WP_090979274.1
5	WP_081624235.1
5	WP_060422629.1
5	WP_012597169.1
5	WP_034806166.1
5	WP_044077407.1
5	WP_101944486.1
5	WP_084739361.1
5	WP_096581203.1
5	WP_044015988.1
5	WP_018663436.1
5	WP_080466873.1
5	WP_094264676.1
5	WP_044015998.1
5	WP_099052450.1
5	WP_032536686.1
5	WP_064801505.1
5	WP_075061399.1
5	WP_051961725.1
5	WP_036874634.1
5	WP_099434570.1
6	WP_012486310.1
6	WP_003477423.1
6	WP_021702960.1
6	WP_028894340.1
6	WP_006512599.1
6	WP_019551615.1
6	WP_100572080.1
6	WP_082934346.1
6	WP_012912348.1
6	WP_016733907.1
6	WP_094214394.1
6	WP_092037561.1
6	WP_045834968.1
6	WP_064683412.1
6	WP_047361627.1
6	WP_046101137.1
6	WP_056176871.1
6	WP_058870689.1
6	WP_045124564.1
6	WP_075634046.1
6	WP_091374195.1
6	WP_090634258.1
6	WP_027025739.1
6	WP_085870578.1
6	WP_012489405.1
6	WP_084659698.1
6	WP_048987628.1
6	WP_027160968.1
6	WP_067294461.1
6	WP_017841086.1
6	WP_069707907.1
6	WP_030101558.1
6	WP_079365511.1
6	WP_066548974.1
6	WP_023755377.1
6	WP_024740055.1
6	WP_091379114.1
6	WP_050117356.1
6	WP_041839658.1
6	WP_047589629.1
6	WP_066685266.1
6	WP_008387784.1
6	WP_006054110.1
6	WP_091870087.1
6	WP_006090836.1
6	WP_074796071.1
6	WP_004594207.1
6	WP_008387982.1
6	WP_089880672.1
6	WP_089668182.1
6	WP_054163260.1
6	WP_006630685.1
6	WP_011488083.1
6	WP_073409928.1
6	WP_044394873.1
6	WP_012979979.1
6	WP_003477415.1
6	WP_042664853.1
6	WP_042399060.1
6	WP_014132755.1
6	WP_049934189.1
6	WP_009826348.1
6	WP_008847742.1
6	WP_079233170.1
6	WP_086104064.1
6	WP_075054214.1
6	WP_051910365.1
6	WP_026927917.1
6	WP_058745235.1
6	WP_005032643.1
6	WP_071068889.1
6	WP_082576379.1
6	WP_024810220.1
6	WP_100990090.1
6	WP_018594120.1
6	WP_081812781.1
6	WP_093896584.1
6	WP_006580536.1
6	WP_024973838.1
6	WP_077684790.1
6	WP_021012450.1
6	WP_090604205.1
6	WP_082054451.1
6	WP_023692465.1
6	WP_035519975.1
6	WP_071957618.1
6	WP_036632766.1
6	WP_049968995.1
6	WP_027488444.1
6	WP_065383222.1
6	WP_026751108.1
6	WP_081825820.1
6	WP_087252834.1
6	WP_003477419.1
6	WP_062365451.1
6	WP_052330688.1
6	WP_040282630.1
6	WP_018262532.1
6	WP_021700074.1
6	WP_040282632.1
6	WP_082549596.1
6	WP_028894350.1
6	WP_079233171.1
6	WP_081917985.1
6	WP_031431983.1
6	WP_053299212.1
6	WP_049912039.1
6	WP_093039143.1
6	WP_066219552.1
6	WP_074100516.1
6	WP_019505855.1
6	WP_009826349.1
6	WP_008387981.1
6	WP_077684789.1
7	WP_004317577.1
7	WP_004308225.1
7	WP_054765278.1
7	WP_037474216.1
7	WP_054765275.1
7	WP_049799783.1
7	WP_061096132.1
7	WP_088891260.1
7	WP_081912816.1
7	WP_005821434.1
7	WP_007215645.1
7	WP_088891261.1
7	WP_032568913.1
7	WP_008657201.1
7	WP_032534986.1
7	WP_032533765.1
7	WP_014299275.1
7	WP_094382639.1
7	WP_096483489.1
7	WP_099438424.1
7	WP_006090837.1
7	WP_084639432.1
7	WP_085933350.1
7	WP_004594204.1
7	WP_056209633.1
7	WP_053471388.1
7	WP_076783227.1
7	WP_033435351.1
7	WP_096483491.1
7	WP_094291736.1
7	WP_027412349.1
7	WP_068463417.1
7	WP_059000174.1
7	WP_030101568.1
7	WP_011308720.1
7	WP_038169723.1
7	WP_028057915.1
7	WP_011516859.1
7	WP_056578465.1
7	WP_050020225.1
7	WP_041319908.1
7	WP_019505860.1
7	WP_038169736.1
7	WP_032931279.1
7	WP_051385825.1
7	WP_034870026.1
7	WP_071678164.1
7	WP_006685039.1
7	WP_072598066.1
7	WP_061880237.1
7	WP_075256229.1
7	WP_011529345.1
7	WP_063698831.1
7	WP_042399021.1
7	WP_016890224.1
7	WP_080840609.1
7	WP_059408134.1
7	WP_089457542.1
7	WP_010682491.1
7	WP_050475205.1
7	WP_037749617.1
7	WP_034979970.1
7	WP_015159132.1
7	WP_054407038.1
7	WP_000076440.1
7	WP_004280782.1
7	WP_053322649.1
7	WP_051961849.1
7	WP_051954291.1
7	WP_078350473.1
7	WP_087738796.1
7	WP_061212639.1
7	WP_052564894.1
7	WP_002993158.1
7	WP_004680626.1
7	WP_015664533.1
7	WP_016393039.1
7	WP_009849299.1
7	WP_073132949.1
7	WP_085350358.1
7	WP_080807721.1
7	WP_073132947.1
7	WP_081147611.1
7	WP_092569314.1
7	WP_094835889.1
7	WP_098196302.1
7	WP_040487707.1
7	WP_027848528.1
7	WP_101237567.1
7	WP_008504716.1
7	WP_079791384.1
7	WP_073132952.1
7	WP_093736223.1
7	WP_074270851.1
7	WP_002718512.1
7	WP_011430975.1
7	WP_044394917.1
7	WP_011434291.1
7	WP_032567489.1
7	WP_062547855.1
7	WP_075800940.1
7	WP_023819962.1
7	WP_082657616.1
7	WP_035449464.1
7	WP_042571955.1
7	WP_022673735.1
7	WP_014678507.1
7	WP_034728382.1
7	WP_072620563.1
7	WP_004310311.1
7	WP_085471781.1
8	WP_056034433.1
8	WP_087838776.1
8	WP_056452243.1
8	WP_056186116.1
8	WP_026076543.1
8	WP_059000171.1
8	WP_039442418.1
8	WP_076523962.1
8	WP_011996090.1
8	WP_078792585.1
8	WP_067527451.1
8	WP_015664543.1
8	WP_090227821.1
8	WP_089708792.1
8	WP_090674286.1
8	WP_035133533.1
8	WP_048090846.1
8	WP_088656116.1
8	WP_088713450.1
8	WP_009025998.1
8	WP_005807996.1
8	WP_014511267.1
8	WP_013833353.1
8	WP_059000170.1
8	YP_145316.1
8	WP_077564398.1
8	WP_077684783.1
8	WP_063059182.1
8	WP_048090842.1
8	WP_044174679.1
8	WP_012597161.1
8	WP_056578462.1
8	WP_032931276.1
8	WP_059000167.1
8	WP_062303325.1
8	WP_074487311.1
8	WP_075666643.1
8	WP_090227850.1
8	WP_074100512.1
8	WP_077198810.1
8	WP_090227842.1
8	WP_089457545.1
8	WP_089215967.1
8	WP_028663812.1
8	WP_055075789.1
8	WP_099799496.1
8	WP_014746176.1
8	WP_101018302.1
8	WP_068488189.1
8	WP_087527546.1
8	WP_092820765.1
8	WP_058195188.1
8	WP_067527425.1
8	WP_074100511.1
8	WP_011000138.1
8	WP_013451533.1
8	WP_067527423.1
8	WP_015664532.1
8	WP_039444788.1
8	WP_051316702.1
8	WP_039442415.1
8	WP_090227839.1
8	WP_012473792.1
8	WP_056888909.1
8	WP_022842730.1
8	WP_016846613.1
8	WP_045054456.1
8	WP_096534869.1
8	WP_028947689.1
8	WP_015195527.1
8	WP_096386385.1
8	WP_059804423.1
8	WP_089457554.1
8	WP_096354095.1
8	WP_058998826.1
8	WP_099215418.1
8	WP_053222461.1
8	WP_078057894.1
8	WP_024125872.1
8	WP_076783230.1
8	NP_681741.1
8	WP_060422658.1
8	WP_095840533.1
8	WP_038030375.1
8	WP_085936217.1
8	WP_008631464.1
8	WP_078350468.1
8	WP_089457544.1
8	WP_075634044.1
8	WP_054407028.1
8	WP_075800926.1
8	WP_075634043.1
8	WP_072554971.1
8	WP_010123959.1
8	WP_015201782.1
8	WP_077684786.1
8	WP_090525849.1
8	WP_081466166.1
8	WP_014746179.1
8	WP_081424951.1
8	WP_013847444.1
9	WP_083240732.1
9	WP_036033569.1
9	WP_076904855.1
9	WP_059622937.1
9	WP_014132757.1
9	WP_027101516.1
9	WP_062486946.1
9	WP_082442752.1
9	WP_064790849.1
9	WP_078366926.1
9	WP_013637054.1
9	WP_054765274.1
9	WP_052027161.1
9	WP_083716755.1
9	WP_074793583.1
9	WP_015449154.1
9	WP_029134085.1
9	WP_019015671.1
9	WP_085350364.1
9	WP_046408756.1
9	WP_011504021.1
9	WP_012489404.1
9	WP_095447452.1
9	WP_100239905.1
9	WP_098195162.1
9	WP_082731713.1
9	WP_084375251.1
9	WP_081852774.1
9	WP_036632782.1
9	WP_093039141.1
9	WP_014746185.1
9	WP_079731542.1
9	WP_093280827.1
9	WP_082549597.1
9	WP_008140723.1
9	WP_091535647.1
9	WP_089355802.1
9	WP_051602527.1
9	WP_092459739.1
9	WP_090072629.1
9	WP_081147616.1
9	WP_041864518.1
9	WP_081435115.1
9	WP_083509781.1
9	WP_026932797.1
9	WP_010941221.1
9	WP_052494227.1
9	WP_014200913.1
9	WP_070666720.1
9	WP_013632722.1
9	WP_014020246.1
9	WP_082822067.1
9	WP_036855844.1
9	WP_092910136.1
9	WP_015895834.1
9	WP_052114702.1
9	WP_090997603.1
9	WP_080574728.1
9	WP_034679768.1
9	WP_023924953.1
9	WP_055143318.1
9	WP_074487307.1
9	WP_094291737.1
9	WP_044394680.1
9	WP_047468669.1
9	WP_015596988.1
9	WP_075634050.1
9	WP_056495443.1
9	WP_062769737.1
9	WP_012222258.1
9	WP_050475219.1
9	WP_047564307.1
9	WP_023699068.1
9	WP_006328962.1
9	WP_067325608.1
9	WP_092838821.1
9	NP_443796.1
9	WP_093994044.1
9	WP_027160975.1
9	YP_001314987.1
9	WP_008877326.1
9	WP_010165148.1
9	WP_094023190.1
9	WP_097544714.1
9	WP_090270687.1
9	WP_097082796.1
9	WP_071970084.1
9	WP_076630301.1
9	WP_042619122.1
9	WP_047618202.1
9	WP_096683443.1
9	WP_068847673.1
9	WP_059401471.1
9	WP_092416776.1
9	WP_082738120.1
9	WP_066802957.1
9	WP_083991981.1
9	WP_091963790.1
9	WP_045667982.1
9	WP_083240733.1
10	WP_056209659.1
10	WP_072349421.1
10	WP_013451525.1
10	WP_045143633.1
10	WP_061307007.1
10	WP_047451885.1
10	WP_006580527.1
10	WP_029134087.1
10	WP_023207012.1
10	WP_063415848.1
10	WP_060422649.1
10	WP_064102500.1
10	WP_003477425.1
10	WP_042087975.1
10	WP_045964488.1
10	WP_099746954.1
10	WP_017841083.1
10	WP_012486315.1
10	WP_066978552.1
10	WP_042061220.1
10	WP_064030507.1
10	WP_083233523.1
10	WP_026782270.1
10	WP_091823017.1
10	WP_045126886.1
10	WP_035694495.1
10	WP_034890565.1
10	WP_043883902.1
10	WP_064665409.1
10	WP_024297757.1
10	WP_048186882.1
10	WP_072319135.1
10	WP_050117354.1
10	WP_035133553.1
10	WP_012473793.1
10	WP_046101135.1
10	WP_048987632.1
10	WP_071145645.1
10	WP_088257329.1
10	WP_022949969.1
10	WP_009184282.1
10	WP_026448200.1
10	WP_047361633.1
10	WP_047547431.1
10	WP_003477434.1
10	WP_047361631.1
10	WP_050117361.1
10	WP_048987631.1
10	WP_046101281.1
10	WP_022545089.1
10	WP_018005257.1
10	WP_007514444.1
10	WP_075793718.1
10	WP_070235705.1
10	WP_006746214.1
10	WP_012966653.1
10	WP_028306815.1
10	WP_082585184.1
10	WP_036883153.1
10	WP_088492887.1
10	WP_004992816.1
10	WP_101294158.1
10	WP_082585149.1
10	WP_101726683.1
10	WP_088264061.1
10	WP_068847671.1
10	WP_011940824.1
10	WP_022787372.1
10	WP_075061398.1
10	WP_005801091.1
10	WP_027848516.1
10	WP_035449451.1
10	WP_036856564.1
10	WP_045167299.1
10	WP_074343060.1
10	WP_074032565.1
10	WP_085482884.1
10	WP_094762390.1
10	WP_027101512.1
10	WP_087287454.1
10	WP_022727548.1
10	WP_026764184.1
10	WP_090634266.1
10	WP_073217652.1
10	WP_084489151.1
10	WP_061096141.1
10	WP_065720102.1
10	WP_027853026.1
10	WP_079365504.1
10	WP_011308726.1
10	WP_064496794.1
10	WP_089764876.1
10	WP_072349420.1
10	WP_032803193.1
10	WP_091374187.1
10	WP_084441857.1
10	WP_083935647.1
10	WP_072559534.1
10	WP_091373324.1
11	WP_082086232.1
11	WP_090634264.1
11	WP_083777736.1
11	WP_017841082.1
11	WP_088891250.1
11	WP_066978549.1
11	WP_042061219.1
11	WP_082889670.1
11	WP_061307008.1
11	WP_099746955.1
11	WP_048987626.1
11	WP_074343048.1
11	WP_056934513.1
11	WP_026782271.1
11	WP_072271241.1
11	WP_087287457.1
11	WP_064102499.1
11	WP_063415846.1
11	WP_079365505.1
11	WP_006580528.1
11	WP_072265036.1
11	WP_011940823.1
11	WP_051566315.1
11	WP_027848517.1
11	WP_015449153.1
11	WP_065720103.1
11	WP_051197529.1
11	WP_052184199.1
11	WP_023207013.1
11	WP_091823793.1
11	WP_029134086.1
11	WP_052181110.1
11	WP_047361625.1
11	WP_084295470.1
11	WP_064665410.1
11	WP_006746216.1
11	WP_066219535.1
11	WP_088492886.1
11	WP_043883904.1
11	WP_051283231.1
11	WP_005801093.1
11	WP_024297758.1
11	WP_052467172.1
11	WP_050617977.1
11	WP_071145647.1
11	WP_052123349.1
11	WP_084690432.1
11	WP_027853028.1
11	WP_022545091.1
11	WP_083264971.1
11	WP_036883152.1
11	WP_068847670.1
11	WP_052045029.1
11	WP_052755408.1
11	WP_072319134.1
11	WP_073217650.1
11	WP_026764181.1
11	WP_072261295.1
11	WP_052130612.1
11	WP_045126885.1
11	WP_085482886.1
11	WP_004992823.1
11	WP_052371274.1
11	WP_056934509.1
11	WP_075793719.1
11	WP_016523203.1
11	WP_081433105.1
11	WP_022949970.1
11	WP_022727547.1
11	WP_074032564.1
11	WP_087292491.1
11	WP_058963772.1
11	WP_018005258.1
11	WP_022673740.1
11	WP_088257330.1
11	WP_003477435.1
11	WP_012486313.1
11	WP_072319137.1
11	WP_035133556.1
11	WP_045167301.1
11	WP_080707050.1
11	WP_081028125.1
11	WP_026448199.1
11	WP_006746213.1
11	WP_081717188.1
11	WP_080889413.1
11	WP_011308727.1
11	WP_088257328.1
11	WP_034806090.1
11	WP_083557950.1
11	WP_042292002.1
11	WP_027101511.1
11	WP_034806093.1
11	WP_042292000.1
11	WP_025091667.1
12	WP_019505859.1
12	WP_017748670.1
12	WP_056240711.1
12	WP_093153065.1
12	WP_042087940.1
12	WP_084226856.1
12	WP_031431984.1
12	WP_071526918.1
12	WP_098063460.1
12	WP_081307929.1
12	WP_061780309.1
12	WP_090072646.1
12	WP_069674095.1
12	WP_090634273.1
12	WP_046408804.1
12	WP_056432838.1
12	WP_053299208.1
12	WP_092119503.1
12	WP_011586312.1
12	WP_073243744.1
12	WP_088664279.1
12	WP_094023184.1
12	WP_065664085.1
12	WP_020809951.1
12	WP_083984031.1
12	WP_005580380.1
12	WP_079233176.1
12	NP_443799.1
12	WP_067970366.1
12	WP_006019186.1
12	WP_037994443.1
12	WP_049720104.1
12	WP_095832378.1
12	WP_048755580.1
12	WP_013847454.1
12	WP_035267768.1
12	WP_066802975.1
12	WP_087252837.1
12	WP_087252838.1
12	WP_047388374.1
12	WP_041932422.1
12	WP_092662321.1
12	WP_096362092.1
12	WP_081624728.1
12	WP_018594125.1
12	WP_036376733.1
12	WP_095840542.1
12	WP_082577925.1
12	WP_067714913.1
12	WP_013921743.1
12	WP_085474558.1
12	WP_074793588.1
12	WP_093831869.1
12	WP_082356403.1
12	WP_016205757.1
12	WP_013685225.1
12	WP_090525846.1
12	WP_082072772.1
12	WP_077293461.1
12	WP_089320883.1
12	WP_004625071.1
12	WP_067557001.1
12	WP_016205759.1
12	WP_052322570.1
12	WP_087252841.1
12	WP_035210960.1
12	WP_009849293.1
12	WP_085938229.1
12	WP_082507966.1
12	WP_018594126.1
12	WP_060847093.1
12	WP_092048389.1
12	WP_049789322.1
12	WP_010980009.1
12	WP_049789321.1
12	WP_051451930.1
12	WP_049810452.1
12	WP_097007368.1
12	WP_004624831.1
12	WP_019960625.1
12	WP_091373334.1
12	WP_049789324.1
12	WP_041597144.1
12	WP_091639659.1
12	WP_091516919.1
12	WP_015159125.1
12	WP_047388376.1
13	WP_092208430.1
13	WP_100787856.1
13	WP_041496502.1
13	WP_048500691.1
13	WP_092447187.1
13	WP_036122951.1
13	WP_076783221.1
13	WP_031656929.1
13	WP_089881150.1
13	WP_024889331.1
13	WP_087406057.1
13	WP_048500690.1
13	WP_044015990.1
13	WP_006054108.1
13	WP_087738819.1
13	WP_076783267.1
13	WP_011831492.1
13	WP_023924949.1
13	WP_071889685.1
13	WP_061533000.1
13	WP_071507485.1
13	WP_096386362.1
13	WP_011914274.1
13	WP_010424315.1
13	WP_009507647.1
13	WP_089769867.1
13	WP_076815496.1
13	WP_102073883.1
13	WP_004968198.1
13	WP_054521280.1
13	WP_099325249.1
13	WP_008322086.1
13	WP_062422184.1
13	WP_094593097.1
13	WP_076701668.1
13	WP_082834592.1
13	WP_050770889.1
13	WP_046846062.1
13	WP_083240734.1
13	WP_099832016.1
13	WP_024810214.1
13	WP_092265419.1
13	WP_034404417.1
13	WP_038562066.1
13	WP_034385877.1
13	WP_058998813.1
13	WP_075600995.1
13	WP_096732930.1
13	WP_099070243.1
13	WP_025660143.1
13	WP_063898998.1
13	WP_071897987.1
13	WP_091639647.1
13	WP_006512601.1
13	WP_053244066.1
13	WP_046237971.1
13	WP_087838768.1
13	WP_049284967.1
13	WP_023920050.1
13	WP_088193565.1
13	WP_095565916.1
13	WP_080810437.1
13	WP_068463432.1
13	WP_080810438.1
13	WP_088326159.1
13	WP_068227212.1
13	WP_075054215.1
13	WP_012912350.1
13	WP_045834970.1
13	WP_094214409.1
13	WP_024973840.1
13	WP_099799284.1
13	WP_092119500.1
13	WP_064496795.1
13	WP_071068911.1
13	WP_006188614.1
13	WP_079233172.1
13	WP_072620555.1
13	WP_084509805.1
13	WP_047388369.1
13	WP_099799287.1
14	WP_056179675.1
14	WP_075634047.1
14	WP_085870577.1
14	WP_045124565.1
14	WP_087527548.1
14	WP_012489406.1
14	WP_027025740.1
14	WP_090634256.1
14	WP_041528877.1
14	WP_011488082.1
14	WP_091379117.1
14	WP_015898282.1
14	WP_074637369.1
14	WP_062081629.1
14	WP_047361629.1
14	WP_046101136.1
14	WP_012575225.1
14	WP_086102659.1
14	WP_079365512.1
14	WP_048987630.1
14	WP_050117355.1
14	WP_023755376.1
14	WP_048095822.1
14	WP_027160967.1
14	WP_047589630.1
14	WP_093896583.1
14	WP_025660135.1
14	WP_073035585.1
14	WP_009486616.1
14	WP_065383223.1
14	WP_069707906.1
14	WP_054163259.1
14	WP_030101557.1
14	WP_004992825.1
14	WP_026764183.1
14	WP_010980011.1
14	WP_023727128.1
14	WP_027848519.1
14	WP_100787852.1
14	WP_042565350.1
14	WP_092569298.1
14	WP_096732928.1
14	WP_058870688.1
14	WP_069020260.1
14	WP_089334218.1
14	WP_088326168.1
14	WP_087838766.1
14	WP_046237974.1
14	WP_009507642.1
14	WP_065425045.1
14	WP_005783346.1
14	WP_085870585.1
14	WP_003477436.1
14	WP_011238774.1
14	WP_092021232.1
14	WP_080666872.1
14	WP_081019712.1
14	WP_094382631.1
14	WP_066548975.1
14	WP_029134083.1
14	WP_053471378.1
14	WP_011238772.1
14	WP_042061217.1
14	WP_011238776.1
14	WP_026782272.1
14	WP_047388367.1
14	WP_040282637.1
14	WP_081584612.1
14	WP_015056752.1
14	WP_090624107.1
14	WP_100990079.1
14	WP_023727145.1
14	WP_078365263.1
14	WP_006580526.1
14	WP_052130611.1
14	WP_013637058.1
14	WP_057221533.1
14	WP_055195543.1
14	WP_068616626.1
15	WP_056466665.1
15	WP_010682500.1
15	WP_091970178.1
15	WP_059408150.1
15	WP_059568613.1
15	WP_013300196.1
15	WP_071069329.1
15	WP_071036710.1
15	WP_051743404.1
15	WP_051559025.1
15	WP_094072911.1
15	WP_090604192.1
15	WP_065061706.1
15	WP_077117439.1
15	WP_088347299.1
15	WP_013500615.1
15	WP_051594813.1
15	WP_074290363.1
15	WP_015912958.1
15	WP_096861748.1
15	WP_096867608.1
15	WP_050588713.1
15	WP_025660139.1
15	WP_095832386.1
15	WP_027286000.1
15	WP_052699162.1
15	WP_049766370.1
15	WP_013847451.1
15	WP_024889334.1
15	WP_078924279.1
15	WP_079365508.1
15	WP_086904403.1
15	WP_090634260.1
15	WP_031431989.1
15	WP_065383216.1
15	WP_035619938.1
15	WP_094551619.1
15	WP_063059160.1
15	WP_033435352.1
15	WP_092569306.1
15	WP_049724746.1
15	NP_630910.1
15	WP_047589625.1
15	WP_080987229.1
15	WP_049884116.1
15	WP_048987636.1
15	WP_081430892.1
15	WP_081717189.1
15	WP_080431155.1
15	WP_009518868.1
15	WP_004710423.1
15	WP_015898278.1
15	WP_000242994.1
15	WP_045124562.1
15	WP_049076472.1
15	WP_083671514.1
15	WP_058870691.1
15	WP_006580535.1
15	WP_062480248.1
15	WP_045765665.1
15	WP_067229913.1
15	WP_030443104.1
15	WP_091373345.1
15	WP_031656932.1
15	WP_099965875.1
15	WP_063698832.1
15	WP_086904417.1
15	WP_054163258.1
15	WP_008691734.1
15	WP_011910607.1
15	WP_026705042.1
15	WP_052503431.1
15	WP_074671524.1
15	WP_011586308.1
15	WP_081892301.1
15	WP_088912160.1
16	WP_004885597.1
16	WP_045124559.1
16	WP_057834157.1
16	WP_037115351.1
16	WP_065715036.1
16	WP_089408454.1
16	WP_023742975.1
16	WP_062436234.1
16	WP_092569387.1
16	WP_016199445.1
16	WP_081144916.1
16	WP_090164208.1
16	WP_084522027.1
16	WP_086549021.1
16	WP_092820749.1
16	WP_078792587.1
16	WP_099701352.1
16	WP_002180589.1
16	WP_021095386.1
16	WP_012511030.1
16	WP_085789103.1
16	WP_092569311.1
16	WP_003139794.1
16	WP_023087561.1
16	WP_003450267.1
16	WP_003113487.1
16	WP_003121988.1
16	WP_021095385.1
16	WP_035658604.1
16	WP_004885594.1
16	WP_072620574.1
16	WP_048931275.1
16	WP_085772135.1
16	WP_002565642.1
16	WP_074856982.1
16	WP_061934602.1
16	WP_049720111.1
16	WP_085789109.1
16	WP_017841073.1
16	WP_041638484.1
16	WP_068185900.1
16	WP_009610076.1
16	WP_099412857.1
16	WP_073661920.1
16	WP_003121997.1
16	WP_061880224.1
16	WP_003119171.1
16	WP_065656398.1
16	WP_090164174.1
16	WP_068185952.1
[truncated: 14,265 more rows]

## Sheet: Orthogroups size
orthogroup	number of proteins
1	298
2	274
3	184
4	134
5	116
6	114
7	111
8	101
9	100
10	99
11	95
12	87
13	81
14	79
15	76
16	73
17	73
18	71
19	60
20	60
21	58
22	57
23	56
24	55
25	54
26	54
27	53
28	52
29	52
30	51
31	50
32	49
33	49
34	49
35	48
36	46
37	46
38	45
39	43
40	43
41	43
42	39
43	38
44	38
45	38
46	37
47	37
48	36
49	35
50	34
51	33
52	31
53	31
54	31
55	31
56	31
57	30
58	30
59	30
60	30
61	30
62	29
63	29
64	29
65	29
66	29
67	28
68	28
69	28
70	28
71	27
72	26
73	26
74	25
75	25
76	25
77	25
78	25
79	25
80	25
81	25
82	25
83	25
84	24
85	24
86	24
87	24
88	23
89	22
90	22
91	22
92	21
93	21
94	21
95	21
96	20
97	20
98	20
99	20
100	20
101	20
102	20
103	19
104	19
105	19
106	19
107	19
108	18
109	18
110	18
111	18
112	18
113	18
114	18
115	18
116	18
117	17
118	17
119	17
120	17
121	17
122	16
123	16
124	16
125	16
126	16
127	16
128	16
129	16
130	16
131	16
132	16
133	16
134	16
135	16
136	16
137	15
138	15
139	15
140	15
141	15
142	15
143	15
144	15
145	14
146	14
147	14
148	14
149	14
150	14
151	14
152	14
153	14
154	14
155	14
156	14
157	14
158	14
159	14
160	14
161	14
162	13
163	13
164	13
165	13
166	13
167	13
168	13
169	13
170	13
171	13
172	13
173	13
174	13
175	13
176	13
177	13
178	13
179	12
180	12
181	12
182	12
183	12
184	12
185	12
186	12
187	12
188	12
189	12
190	12
191	12
192	12
193	12
194	12
195	12
196	12
197	12
198	12
199	12
200	12
201	12
202	12
203	12
204	12
205	12
206	11
207	11
208	11
209	11
210	11
211	11
212	11
213	11
214	11
215	11
216	11
217	11
218	11
219	11
220	11
221	11
222	11
223	11
224	11
225	11
226	11
227	11
228	11
229	11
230	11
231	11
232	11
233	11
234	10
235	10
236	10
237	10
238	10
239	10
240	10
241	10
242	10
243	10
244	10
245	10
246	10
247	10
248	10
249	10
250	10
251	10
252	10
253	10
254	10
255	10
256	10
257	10
258	9
259	9
260	9
261	9
262	9
263	9
264	9
265	9
266	9
267	9
268	9
269	9
270	9
271	9
272	9
273	9
274	9
275	9
276	9
277	9
278	9
279	9
280	9
281	9
282	9
283	9
284	9
285	9
286	9
287	9
288	9
289	9
290	9
291	9
292	9
293	9
294	9
295	9
296	8
297	8
298	8
299	8
300	8
301	8
302	8
303	8
304	8
305	8
306	8
307	8
308	8
309	8
310	8
311	8
312	8
313	8
314	8
315	8
316	8
317	8
318	8
319	8
320	8
321	8
322	8
323	8
324	8
325	8
326	8
327	8
328	8
329	8
330	8
331	8
332	8
333	8
334	8
335	8
336	8
337	8
338	8
339	7
340	7
341	7
342	7
343	7
344	7
345	7
346	7
347	7
348	7
349	7
350	7
351	7
352	7
353	7
354	7
355	7
356	7
357	7
358	7
359	7
360	7
361	7
362	7
363	7
364	7
365	7
366	7
367	7
368	7
369	7
370	7
371	7
372	7
373	7
374	7
375	7
376	7
377	7
378	7
379	7
380	7
381	7
382	7
383	7
384	7
385	7
386	7
387	7
388	7
389	7
390	7
391	7
392	7
393	7
394	7
395	7
396	7
397	7
398	7
399	7
400	7
401	7
402	7
403	7
404	7
405	7
406	7
407	7
408	7
409	7
410	7
411	7
412	7
413	7
414	7
415	7
416	7
417	7
418	7
419	7
420	6
421	6
422	6
423	6
424	6
425	6
426	6
427	6
428	6
429	6
430	6
431	6
432	6
433	6
434	6
435	6
436	6
437	6
438	6
439	6
440	6
441	6
442	6
443	6
444	6
445	6
446	6
447	6
448	6
449	6
450	6
451	6
452	6
453	6
454	6
455	6
456	6
457	6
458	6
459	6
460	6
461	6
462	6
463	6
464	6
465	6
466	6
467	6
468	6
469	6
470	6
471	6
472	6
473	6
474	6
475	6
476	6
477	6
478	6
479	6
480	6
481	6
482	6
483	6
484	6
485	6
486	6
487	6
488	6
489	6
490	6
491	6
492	6
493	6
494	6
495	6
496	6
497	6
498	6
499	6
500	6
501	6
502	6
503	5
504	5
505	5
506	5
507	5
508	5
509	5
510	5
511	5
512	5
513	5
514	5
515	5
516	5
517	5
518	5
519	5
520	5
521	5
522	5
523	5
524	5
525	5
526	5
527	5
528	5
529	5
530	5
531	5
532	5
533	5
534	5
535	5
536	5
537	5
538	5
539	5
540	5
541	5
542	5
543	5
544	5
545	5
546	5
547	5
548	5
549	5
550	5
551	5
552	5
553	5
554	5
555	5
556	5
557	5
558	5
559	5
560	5
561	5
562	5
563	5
564	5
565	5
566	5
567	5
568	5
569	5
570	5
571	5
572	5
573	5
574	5
575	5
576	5
577	5
578	5
579	5
580	5
581	5
582	5
583	5
584	5
585	5
586	5
587	5
588	5
589	5
590	5
591	5
592	5
593	5
594	5
595	5
596	5
597	5
598	5
599	5
600	5
601	5
602	5
603	5
604	5
605	5
606	5
607	5
608	5
609	5
610	5
611	5
612	5
613	5
614	5
615	5
616	5
617	5
618	5
619	5
620	5
621	5
622	5
623	5
624	5
625	4
626	4
627	4
628	4
629	4
630	4
631	4
632	4
633	4
634	4
635	4
636	4
637	4
638	4
639	4
640	4
641	4
642	4
643	4
644	4
645	4
646	4
647	4
648	4
649	4
650	4
651	4
652	4
653	4
654	4
655	4
656	4
657	4
658	4
659	4
660	4
661	4
662	4
663	4
664	4
665	4
666	4
667	4
668	4
669	4
670	4
671	4
672	4
673	4
674	4
675	4
676	4
677	4
678	4
679	4
680	4
681	4
682	4
683	4
684	4
685	4
686	4
687	4
688	4
689	4
690	4
691	4
692	4
693	4
694	4
695	4
696	4
697	4
698	4
699	4
700	4
701	4
702	4
703	4
704	4
705	4
706	4
707	4
708	4
709	4
710	4
711	4
712	4
713	4
714	4
715	4
716	4
717	4
718	4
719	4
720	4
721	4
722	4
723	4
724	4
725	4
726	4
727	4
728	4
729	4
730	4
731	4
732	4
733	4
734	4
735	4
736	4
737	4
738	4
739	4
740	4
741	4
742	4
743	4
744	4
745	4
746	4
747	4
748	4
749	4
750	4
751	4
752	4
753	4
754	4
755	4
756	4
757	4
758	4
759	4
760	4
761	4
762	4
763	4
764	4
765	4
766	4
767	4
768	4
769	4
770	4
771	4
772	4
773	4
774	4
775	4
776	4
777	4
778	4
779	4
780	4
781	4
782	4
783	4
784	4
785	4
786	4
787	4
788	4
789	4
790	4
791	4
792	4
793	4
794	4
795	4
796	4
797	4
798	4
799	4
800	4
801	4
802	4
803	4
804	4
805	4
806	4
807	4
808	4
809	4
810	4
811	4
812	4
813	4
814	4
815	4
816	4
817	4
818	4
819	4
820	4
821	3
822	3
823	3
824	3
825	3
826	3
827	3
828	3
829	3
830	3
831	3
832	3
833	3
834	3
835	3
836	3
837	3
838	3
839	3
840	3
841	3
842	3
843	3
844	3
845	3
846	3
847	3
848	3
849	3
850	3
851	3
852	3
853	3
854	3
855	3
856	3
857	3
858	3
859	3
860	3
861	3
862	3
863	3
864	3
865	3
866	3
867	3
868	3
869	3
870	3
871	3
872	3
873	3
874	3
875	3
876	3
877	3
878	3
879	3
880	3
881	3
882	3
883	3
884	3
885	3
886	3
887	3
888	3
889	3
890	3
891	3
892	3
893	3
894	3
895	3
896	3
897	3
898	3
899	3
900	3
901	3
902	3
903	3
904	3
905	3
906	3
907	3
908	3
909	3
910	3
911	3
912	3
913	3
914	3
915	3
916	3
917	3
918	3
919	3
920	3
921	3
922	3
923	3
924	3
925	3
926	3
927	3
928	3
929	3
930	3
931	3
932	3
933	3
934	3
935	3
936	3
937	3
938	3
939	3
940	3
941	3
942	3
943	3
944	3
945	3
946	3
947	3
948	3
949	3
950	3
951	3
952	3
953	3
954	3
955	3
956	3
957	3
958	3
959	3
960	3
961	3
962	3
963	3
964	3
965	3
966	3
967	3
968	3
969	3
970	3
971	3
972	3
973	3
974	3
975	3
976	3
977	3
978	3
979	3
980	3
981	3
982	3
983	3
984	3
985	3
986	3
987	3
988	3
989	3
990	3
991	3
992	3
993	3
994	3
995	3
996	3
997	3
998	3
999	3
1000	3
1001	3
1002	3
1003	3
1004	3
1005	3
1006	3
1007	3
1008	3
1009	3
1010	3
1011	3
1012	3
1013	3
1014	3
1015	3
1016	3
1017	3
1018	3
1019	3
1020	3
1021	3
1022	3
1023	3
1024	3
1025	3
1026	3
1027	3
1028	3
1029	3
1030	3
1031	3
1032	3
1033	3
1034	3
1035	3
1036	3
1037	3
1038	3
1039	3
1040	3
1041	3
1042	3
1043	3
1044	3
1045	3
1046	3
1047	3
1048	3
1049	3
1050	3
1051	3
1052	3
1053	3
1054	3
1055	3
1056	3
1057	3
1058	3
1059	3
1060	3
1061	3
1062	3
1063	3
1064	3
1065	3
1066	3
1067	3
1068	3
1069	3
1070	3
1071	3
1072	3
1073	3
1074	3
1075	3
1076	3
1077	3
1078	3
1079	3
1080	3
1081	3
1082	3
1083	3
1084	3
1085	3
1086	3
1087	3
1088	3
1089	3
1090	3
1091	3
1092	3
1093	3
1094	3
1095	3
1096	3
1097	3
1098	3
1099	3
1100	3
1101	3
1102	3
1103	3
1104	3
1105	3
1106	3
1107	3
1108	3
1109	3
1110	3
1111	3
1112	3
1113	3
1114	3
1115	3
1116	3
1117	3
1118	3
1119	3
1120	3
1121	3
1122	3
1123	3
1124	3
1125	3
1126	3
1127	3
1128	3
1129	3
1130	3
1131	3
1132	3
1133	3
1134	3
1135	3
1136	3
1137	3
1138	3
1139	3
1140	3
1141	3
1142	3
1143	3
1144	3
1145	3
1146	3
1147	3
1148	3
1149	3
1150	3
1151	3
1152	3
1153	3
1154	3
1155	3
1156	3
1157	3
1158	3
1159	3
1160	3
1161	3
1162	3
1163	2
1164	2
1165	2
1166	2
1167	2
1168	2
1169	2
1170	2
1171	2
1172	2
1173	2
1174	2
1175	2
1176	2
1177	2
1178	2
1179	2
1180	2
1181	2
1182	2
1183	2
1184	2
1185	2
1186	2
1187	2
1188	2
1189	2
1190	2
1191	2
1192	2
1193	2
1194	2
1195	2
1196	2
1197	2
1198	2
1199	2
1200	2
1201	2
1202	2
1203	2
1204	2
1205	2
1206	2
1207	2
1208	2
1209	2
1210	2
1211	2
1212	2
1213	2
1214	2
1215	2
1216	2
1217	2
1218	2
1219	2
1220	2
1221	2
1222	2
1223	2
1224	2
1225	2
1226	2
1227	2
1228	2
1229	2
1230	2
1231	2
1232	2
1233	2
1234	2
1235	2
1236	2
1237	2
1238	2
1239	2
1240	2
1241	2
1242	2
1243	2
1244	2
1245	2
1246	2
1247	2
1248	2
1249	2
1250	2
1251	2
1252	2
1253	2
1254	2
1255	2
1256	2
1257	2
1258	2
1259	2
1260	2
1261	2
1262	2
1263	2
1264	2
1265	2
1266	2
1267	2
1268	2
1269	2
1270	2
1271	2
1272	2
1273	2
1274	2
1275	2
1276	2
1277	2
1278	2
1279	2
1280	2
1281	2
1282	2
1283	2
1284	2
1285	2
1286	2
1287	2
1288	2
1289	2
1290	2
1291	2
1292	2
1293	2
1294	2
1295	2
1296	2
1297	2
1298	2
1299	2
1300	2
1301	2
1302	2
1303	2
1304	2
1305	2
1306	2
1307	2
1308	2
1309	2
1310	2
1311	2
1312	2
1313	2
1314	2
1315	2
1316	2
1317	2
1318	2
1319	2
1320	2
1321	2
1322	2
1323	2
1324	2
1325	2
1326	2
1327	2
1328	2
1329	2
1330	2
1331	2
1332	2
1333	2
1334	2
1335	2
1336	2
1337	2
1338	2
1339	2
1340	2
1341	2
1342	2
1343	2
1344	2
1345	2
1346	2
1347	2
1348	2
1349	2
1350	2
1351	2
1352	2
1353	2
1354	2
1355	2
1356	2
1357	2
1358	2
1359	2
1360	2
1361	2
1362	2
1363	2
1364	2
1365	2
1366	2
1367	2
1368	2
1369	2
1370	2
1371	2
1372	2
1373	2
1374	2
1375	2
1376	2
1377	2
1378	2
1379	2
1380	2
1381	2
1382	2
1383	2
1384	2
1385	2
1386	2
1387	2
1388	2
1389	2
1390	2
1391	2
1392	2
1393	2
1394	2
1395	2
1396	2
1397	2
1398	2
1399	2
1400	2
1401	2
1402	2
1403	2
1404	2
1405	2
1406	2
1407	2
1408	2
1409	2
1410	2
1411	2
1412	2
1413	2
1414	2
1415	2
1416	2
1417	2
1418	2
1419	2
1420	2
1421	2
1422	2
1423	2
1424	2
1425	2
1426	2
1427	2
1428	2
1429	2
1430	2
1431	2
1432	2
1433	2
1434	2
1435	2
1436	2
1437	2
1438	2
1439	2
1440	2
1441	2
1442	2
1443	2
1444	2
1445	2
1446	2
1447	2
1448	2
1449	2
1450	2
1451	2
1452	2
1453	2
1454	2
1455	2
1456	2
1457	2
1458	2
1459	2
1460	2
1461	2
1462	2
1463	2
1464	2
1465	2
1466	2
1467	2
1468	2
1469	2
1470	2
1471	2
1472	2
1473	2
1474	2
1475	2
1476	2
1477	2
1478	2
1479	2
1480	2
1481	2
1482	2
1483	2
1484	2
1485	2
1486	2
1487	2
1488	2
1489	2
1490	2
1491	2
1492	2
1493	2
1494	2
1495	2
1496	2
1497	2
1498	2
1499	2
1500	2
1501	2
1502	2
1503	2
1504	2
1505	2
1506	2
1507	2
1508	2
1509	2
1510	2
1511	2
1512	2
1513	2
1514	2
1515	2
1516	2
1517	2
1518	2
1519	2
1520	2
1521	2
1522	2
1523	2
1524	2
1525	2
1526	2
1527	2
1528	2
1529	2
1530	2
1531	2
1532	2
1533	2
1534	2
1535	2
1536	2
1537	2
1538	2
1539	2
1540	2
1541	2
1542	2
1543	2
1544	2
1545	2
1546	2
1547	2
1548	2
1549	2
1550	2
1551	2
1552	2
1553	2
1554	2
1555	2
1556	2
1557	2
1558	2
1559	2
1560	2
1561	2
1562	2
1563	2
1564	2
1565	2
1566	2
1567	2
1568	2
1569	2
1570	2
1571	2
1572	2
1573	2
1574	2
1575	2
1576	2
1577	2
1578	2
1579	2
1580	2
1581	2
1582	2
1583	2
1584	2
1585	2
1586	2
1587	2
1588	2
1589	2
1590	2
1591	2
1592	2
1593	2
1594	2
1595	2
1596	2
1597	2
1598	2
1599	2
1600	2
1601	2
1602	2
1603	2
1604	2
1605	2
1606	2
1607	2
1608	2
1609	2
1610	2
1611	2
1612	2
1613	2
1614	2
1615	2
1616	2
1617	2
1618	2
1619	2
1620	2
1621	2
1622	2
1623	2
1624	2
1625	2
1626	2
1627	2
1628	2
1629	2
1630	2
1631	2
1632	2
1633	2
1634	2
1635	2
1636	2
1637	2
1638	2
1639	2
1640	2
1641	2
1642	2
1643	2
1644	2
1645	2
1646	2
1647	2
1648	2
1649	2
1650	2
1651	2
1652	2
1653	2
1654	2
1655	2
1656	2
1657	2
1658	2
1659	2
1660	2
1661	2
1662	2
1663	2
1664	2
1665	2
1666	2
1667	2
1668	2
1669	2
1670	2
1671	2
1672	2
1673	2
1674	2
1675	2
1676	2
1677	2
1678	2
1679	2
1680	2
1681	2
1682	2
1683	2
1684	2
1685	2
1686	2
1687	2
1688	2
1689	2
1690	2
1691	2
1692	2
1693	2
1694	2
1695	2
1696	2
1697	2
1698	2
1699	2
1700	2
1701	2
1702	2
1703	2
1704	2
1705	2
1706	2
1707	2
1708	2
1709	2
1710	2
1711	2
1712	2
1713	2
1714	2
1715	2
1716	2
1717	2
1718	2
1719	2
1720	2
1721	2
1722	2
1723	2
1724	2
1725	2
1726	2
1727	2
1728	2
1729	2
1730	2
1731	2
1732	2
1733	2
1734	2
1735	2
1736	2
1737	2
1738	2
1739	2
1740	2
1741	2
1742	2
1743	2
1744	2
1745	2
1746	2
1747	2
1748	2
1749	2
1750	2
1751	2
1752	2
1753	2
1754	2
1755	2
1756	2
1757	2
1758	2
1759	2
1760	2
1761	2
1762	2
1763	2
1764	2
1765	2
1766	2
1767	2
1768	2
1769	2
1770	2
1771	2
1772	2
1773	2
1774	2
1775	2
1776	2
1777	2
1778	2
1779	2
1780	2
1781	2
1782	2
1783	2
1784	2
1785	2
1786	2
1787	2
1788	2
1789	2
1790	2
1791	2
1792	2
1793	2
1794	2
1795	2
1796	2
1797	2
1798	2
1799	2
1800	2
1801	2
1802	2
1803	2
1804	2
1805	2
1806	2
1807	2
1808	2
1809	2
1810	2
1811	2
1812	2
1813	2
1814	2
1815	2
1816	2
1817	2
1818	2
1819	2
1820	2
1821	2
1822	2
1823	2
1824	2
1825	2
1826	2
1827	2
1828	2
1829	2
1830	2
1831	2
1832	2
1833	2
1834	2
1835	2
1836	2
1837	2
1838	2
1839	2
1840	2
1841	2
1842	2
1843	2
1844	2
1845	2
1846	2
1847	2
1848	2
1849	2
1850	2
1851	2
1852	2
1853	2
1854	2
1855	2
1856	2
1857	2
1858	2
1859	2
1860	2
1861	2
1862	2
1863	2
1864	2
1865	2
1866	2
1867	2
1868	2
1869	2
1870	2
1871	2
1872	2
1873	2
1874	2
1875	2
1876	2
1877	2
1878	2
1879	2
1880	2
1881	2
1882	2
1883	2
1884	2
1885	2
1886	2
1887	2
1888	2
1889	2
1890	2
1891	2
1892	2
