# Supplementary material for: The Expanded Universe of Prokaryotic Argonaute Proteins
Source: mBio. 2018 Dec 18;9(6):e01935-18. doi: 10.1128/mBio.01935-18 (PMC6299218; doi:10.1128/mBio.01935-18)
Supplement: TABLE S3 [file mbo006184236st3.xls]

## Sheet: short pAgos
Operon size	Orthogroups in operon	Operon frequency
2	3	114
2	4	99
2	9	66
2	40	13
2	63	2
2	1	1
2	12	1
2	6	1
2	7	1
3	2, 3	12
3	1, 3	8
3	2, 9	4
3	1, 9	2
3	2, 4	2
3	3, 13	2
3	3, 14	2
3	3, 40	2
3	4, 13	2
3	4, 14	2
3	4, 37	2
3	9, 12	2
3	9, 41	2
3	1, 40	1
3	3, 10	1
3	3, 3	1
3	3, 41	1
3	3, 49	1
3	3, 6	1
3	4, 4	1
3	4, 40	1
3	4, 41	1
3	4, 63	1
3	40, 41	1
3	40, 49	1
3	6, 14	1
3	6, 9	1
3	7, 40	1
3	7, 9	1
3	9, 13	1
3	9, 28	1
3	9, 31	1
3	9, 53	1
4	1, 4, 13	2
4	3, 18, 18	2
4	4, 34, 63	2
4	6, 9, 14	2
4	1, 1, 3	1
4	1, 1, 4	1
4	1, 3, 18	1
4	1, 4, 12	1
4	1, 9, 14	1
4	14, 40, 41	1
4	2, 9, 12	1
4	2, 9, 44	1
4	3, 13, 13	1
4	3, 13, 14	1
4	3, 14, 28	1
4	3, 17, 47	1
4	3, 6, 12	1
4	3, 6, 14	1
4	3, 6, 31	1
4	4, 10, 11	1
4	4, 6, 14	1
4	4, 6, 63	1
4	6, 9, 37	1
4	7, 7, 9	1
4	9, 40, 41	1
4	9, 41, 44	1
4	9, 60, 98	1
4	9, 9, 13	1
5	3, 10, 11, 21	4
5	1, 3, 13, 37	1
5	2, 2, 3, 41	1
5	2, 3, 10, 21	1
5	2, 3, 13, 13	1
5	2, 3, 13, 28	1
5	2, 6, 9, 18	1
5	2, 9, 10, 11	1
5	3, 10, 11, 34	1
5	4, 10, 11, 21	1
5	4, 6, 63, 63	1
6	3, 10, 11, 14, 34	2
6	1, 2, 9, 40, 41	1
6	12, 12, 12, 12, 40	1
6	2, 3, 10, 11, 34	1
6	2, 4, 10, 11, 21	1
6	2, 4, 10, 11, 34	1
6	4, 10, 11, 11, 21	1
6	4, 10, 11, 12, 34	1
6	4, 17, 17, 31, 47	1
6	4, 6, 12, 12, 12	1
6	4, 6, 12, 17, 28	1
6	9, 10, 10, 11, 34	1
7	1, 3, 13, 14, 28, 37	3
7	1, 2, 13, 14, 28, 37	1
7	1, 3, 17, 17, 17, 31	1
7	2, 9, 10, 11, 11, 21	1
8	1, 2, 3, 17, 17, 17, 31	1
8	2, 9, 10, 11, 14, 34, 37	1
9	1, 2, 2, 9, 13, 40, 41, 41	1

## Sheet: short pAgos with APAZ
Operon size	Orthogroups in operon	Operon frequency
2	2	7
2	603	5
2	1	3
2	63	3
2	11	2
2	34	2
2	12	1
2	21	1
2	28	1
2	37	1
2	4	1
2	6	1
2	62	1
2	7	1
2	73	1
3	28, 28	2
3	11, 21	1
3	12, 12	1
3	12, 28	1
3	13, 40	1
3	2, 10	1
3	2, 18	1
3	2, 2	1
3	4, 63	1
3	41, 63	1
4	10, 11, 21	3
4	1, 18, 36	1
4	1, 36, 40	1
4	12, 12, 12	1
4	2, 10, 12	1
4	2, 6, 28	1
5	2, 10, 11, 21	3
5	10, 11, 21, 40	1
5	2, 17, 31, 47	1
6	2, 10, 11, 11, 21	1
7	1, 2, 10, 11, 21, 49	1
7	10, 11, 21, 28, 28, 28	1

## Sheet: long-A pAgos
Operon size	Orthogroups in operon	Operon frequency
2	56	25
2	55	6
2	136	5
2	13	2
2	14	2
2	6	2
2	7	2
2	72	2
2	1	1
2	10	1
2	12	1
2	2	1
2	257	1
2	28	1
2	37	1
2	44	1
2	62	1
3	60, 98	6
3	7, 62	4
3	13, 37	3
3	72, 257	3
3	47, 62	2
3	6, 37	2
3	10, 11	1
3	11, 34	1
3	12, 56	1
3	13, 14	1
3	190, 190	1
3	2, 2	1
3	2, 55	1
3	2, 60	1
3	21, 34	1
3	34, 136	1
3	34, 34	1
3	34, 56	1
3	55, 136	1
3	6, 60	1
3	7, 14	1
3	72, 72	1
4	2, 60, 98	7
4	6, 60, 136	2
4	1, 55, 136	1
4	10, 11, 21	1
4	13, 13, 47	1
4	14, 14, 14	1
4	154, 190, 212	1
4	2, 41, 72	1
4	41, 62, 257	1
4	62, 62, 257	1
4	72, 72, 257	1
4	9, 60, 98	1
5	2, 12, 60, 98	2
5	10, 11, 34, 34	1
5	10, 11, 34, 37	1
5	2, 14, 14, 34	1
5	2, 154, 190, 212	1
5	2, 37, 154, 212	1
5	41, 72, 72, 257	1
5	49, 56, 154, 212	1
5	6, 13, 60, 136	1
5	6, 6, 34, 34	1
5	7, 53, 55, 257	1
6	1, 2, 37, 49, 60	1
6	1, 6, 13, 60, 136	1
6	10, 11, 34, 37, 40	1
6	2, 2, 2, 60, 98	1
6	2, 7, 10, 21, 49	1
6	28, 62, 62, 72, 257	1
6	6, 10, 11, 34, 40	1
6	72, 72, 72, 72, 257	1
7	10, 12, 12, 40, 40, 47	1
8	2, 7, 10, 11, 21, 60, 98	1
10	1, 2, 2, 13, 18, 36, 49, 53, 54	1
10	6, 6, 6, 10, 10, 11, 14, 21, 34	1

## Sheet: long-B pAgos
Operon size	Orthogroups in operon	Operon frequency
2	15	48
2	44	16
2	100	11
2	13	2
2	1	1
2	37	1
2	49	1
3	2, 100	3
3	2, 15	3
3	2, 44	3
3	1, 15	2
3	12, 15	2
3	13, 15	2
3	7, 15	2
3	1, 44	1
3	11, 21	1
3	11, 44	1
3	13, 100	1
3	13, 37	1
3	13, 44	1
3	14, 15	1
3	15, 15	1
3	15, 53	1
3	17, 31	1
3	7, 44	1
4	6, 14, 15	4
4	18, 36, 54	2
4	1, 1, 44	1
4	1, 2, 15	1
4	1, 7, 15	1
4	10, 11, 34	1
4	10, 21, 100	1
4	10, 34, 44	1
4	15, 41, 41	1
4	17, 47, 77	1
4	18, 44, 53	1
4	37, 60, 100	1
5	10, 11, 11, 44	1
5	10, 11, 15, 21	1
5	18, 36, 41, 73	1
5	2, 13, 36, 37	1
5	2, 41, 44, 49	1
5	6, 14, 15, 28	1
5	6, 6, 14, 15	1
6	10, 11, 15, 21, 49	1
6	10, 11, 15, 28, 34	1
6	10, 11, 21, 37, 40	1
6	2, 11, 21, 40, 100	1
6	2, 18, 36, 41, 181	1
6	3, 6, 13, 37, 44	1
6	6, 18, 36, 41, 73	1
6	6, 6, 11, 14, 28	1
7	10, 11, 11, 21, 40, 100	2
7	1, 2, 18, 36, 54, 73	1
7	1, 2, 6, 36, 49, 73	1
7	17, 36, 47, 53, 54, 77	1
7	2, 18, 36, 41, 54, 77	1
8	1, 18, 36, 47, 53, 54, 181	1
8	1, 2, 18, 36, 41, 54, 73	1
8	17, 17, 36, 47, 53, 54, 77	1
8	2, 11, 11, 18, 28, 36, 54	1
8	2, 6, 11, 18, 21, 36, 54	1
8	2, 7, 13, 13, 44, 49, 209	1
9	1, 13, 18, 36, 49, 53, 54, 73	1
9	1, 17, 18, 31, 36, 53, 54, 77	1
9	1, 2, 10, 11, 18, 36, 41, 181	1
9	2, 10, 11, 14, 21, 34, 36, 73	1
9	6, 10, 11, 14, 15, 28, 28, 34	1
10	1, 17, 18, 36, 49, 53, 54, 73, 181	2
10	1, 1, 17, 36, 47, 49, 53, 54, 181	1
10	1, 2, 17, 18, 31, 36, 47, 54, 73	1
10	17, 17, 18, 31, 31, 36, 47, 53, 54	1
11	1, 2, 17, 18, 31, 36, 47, 49, 53, 54	1
11	2, 17, 18, 31, 36, 41, 47, 54, 73, 77	1
12	1, 17, 17, 31, 31, 31, 36, 41, 47, 73, 181	1
12	1, 2, 6, 14, 17, 17, 31, 36, 40, 73, 181	1
13	1, 2, 10, 10, 17, 18, 18, 31, 36, 47, 54, 77	1
13	1, 2, 13, 17, 18, 31, 36, 47, 54, 73, 77, 181	1
13	2, 17, 17, 17, 18, 31, 36, 47, 49, 53, 54, 77	1
13	2, 2, 13, 17, 17, 18, 36, 47, 47, 54, 73, 77	1
14	1, 2, 17, 17, 17, 31, 36, 47, 49, 53, 54, 77, 181	1
14	1, 2, 17, 17, 18, 31, 36, 47, 49, 54, 73, 77, 181	1
15	1, 2, 13, 17, 17, 17, 31, 36, 47, 49, 54, 73, 77, 181	1
15	2, 10, 11, 17, 18, 21, 28, 31, 36, 47, 54, 73, 77, 77	1

## Sheet: long-A pAgos with MID-OH
Operon size	Orthogroups in operon	Operon frequency
4	154, 209, 212	3
5	154, 190, 209, 212	2
5	154, 209, 212, 455	1
6	154, 190, 209, 212, 455	1
6	2, 154, 190, 209, 212	1
7	2, 154, 190, 209, 212, 455	1
